# Supplementary material for: AI-augmented intraoperative decision-making workflows in diffuse midline glioma biopsy using cryosection pathology
Source: Nat Commun. 2025 Nov 26;16:11667. doi: 10.1038/s41467-025-66853-y (PMC12749771; doi:10.1038/s41467-025-66853-y)
Supplement: Supplementary file 4 — Source data [file 41467_2025_66853_MOESM4_ESM.zip]

Archive with 219 entries (177 files):
- Yuan_SourceData_Fig2/
- Yuan_SourceData_Fig2/Fig_2a.csv
- Yuan_SourceData_Fig2/Fig_2a_p.csv
- Yuan_SourceData_Fig2/Fig_2b.csv
- Yuan_SourceData_Fig2/Fig_2b_p.csv
- Yuan_SourceData_Fig2/Fig_2c.csv
- Yuan_SourceData_Fig2/Fig_2c_p.csv
- Yuan_SourceData_Fig2/Fig_2d/
- Yuan_SourceData_Fig2/Fig_2d/EVAL_pos_ATRX/
- Yuan_SourceData_Fig2/Fig_2d/EVAL_pos_ATRX/fold_0.csv
- Yuan_SourceData_Fig2/Fig_2d/EVAL_pos_ATRX/fold_1.csv
- Yuan_SourceData_Fig2/Fig_2d/EVAL_pos_ATRX/fold_2.csv
- Yuan_SourceData_Fig2/Fig_2d/EVAL_pos_ATRX/fold_3.csv
- Yuan_SourceData_Fig2/Fig_2d/EVAL_pos_ATRX/fold_4.csv
- Yuan_SourceData_Fig2/Fig_2d/EVAL_pos_ATRX/fold_5.csv
- Yuan_SourceData_Fig2/Fig_2d/EVAL_pos_ATRX/fold_6.csv
- Yuan_SourceData_Fig2/Fig_2d/EVAL_pos_ATRX/fold_7.csv
- Yuan_SourceData_Fig2/Fig_2d/EVAL_pos_ATRX/fold_8.csv
- Yuan_SourceData_Fig2/Fig_2d/EVAL_pos_ATRX/fold_9.csv
- Yuan_SourceData_Fig2/Fig_2d/EVAL_pos_ATRX/fold_all.csv
- Yuan_SourceData_Fig2/Fig_2d/EVAL_pos_H3K27M/
- Yuan_SourceData_Fig2/Fig_2d/EVAL_pos_H3K27M/fold_0.csv
- Yuan_SourceData_Fig2/Fig_2d/EVAL_pos_H3K27M/fold_1.csv
- Yuan_SourceData_Fig2/Fig_2d/EVAL_pos_H3K27M/fold_2.csv
- Yuan_SourceData_Fig2/Fig_2d/EVAL_pos_H3K27M/fold_3.csv
- Yuan_SourceData_Fig2/Fig_2d/EVAL_pos_H3K27M/fold_4.csv
- Yuan_SourceData_Fig2/Fig_2d/EVAL_pos_H3K27M/fold_5.csv
- Yuan_SourceData_Fig2/Fig_2d/EVAL_pos_H3K27M/fold_6.csv
- Yuan_SourceData_Fig2/Fig_2d/EVAL_pos_H3K27M/fold_7.csv
- Yuan_SourceData_Fig2/Fig_2d/EVAL_pos_H3K27M/fold_8.csv
- Yuan_SourceData_Fig2/Fig_2d/EVAL_pos_H3K27M/fold_9.csv
- Yuan_SourceData_Fig2/Fig_2d/EVAL_pos_H3K27M/fold_all.csv
- Yuan_SourceData_Fig2/Fig_2d/EVAL_pos_TP53/
- Yuan_SourceData_Fig2/Fig_2d/EVAL_pos_TP53/fold_0.csv
- Yuan_SourceData_Fig2/Fig_2d/EVAL_pos_TP53/fold_1.csv
- Yuan_SourceData_Fig2/Fig_2d/EVAL_pos_TP53/fold_2.csv
- Yuan_SourceData_Fig2/Fig_2d/EVAL_pos_TP53/fold_3.csv
- Yuan_SourceData_Fig2/Fig_2d/EVAL_pos_TP53/fold_4.csv
- Yuan_SourceData_Fig2/Fig_2d/EVAL_pos_TP53/fold_5.csv
- Yuan_SourceData_Fig2/Fig_2d/EVAL_pos_TP53/fold_6.csv
- Yuan_SourceData_Fig2/Fig_2d/EVAL_pos_TP53/fold_7.csv
- Yuan_SourceData_Fig2/Fig_2d/EVAL_pos_TP53/fold_8.csv
- Yuan_SourceData_Fig2/Fig_2d/EVAL_pos_TP53/fold_9.csv
- Yuan_SourceData_Fig2/Fig_2d/EVAL_pos_TP53/fold_all.csv
- Yuan_SourceData_Fig2/Fig_2e/
- Yuan_SourceData_Fig2/Fig_2e/EVAL_pos_ATRX_rec_train/
- Yuan_SourceData_Fig2/Fig_2e/EVAL_pos_ATRX_rec_train/fold_0.csv
- Yuan_SourceData_Fig2/Fig_2e/EVAL_pos_H3K27M_rec_train/
- Yuan_SourceData_Fig2/Fig_2e/EVAL_pos_H3K27M_rec_train/fold_0.csv
- Yuan_SourceData_Fig2/Fig_2e/EVAL_pos_TP53_rec_train/
- Yuan_SourceData_Fig2/Fig_2e/EVAL_pos_TP53_rec_train/fold_0.csv
- Yuan_SourceData_Fig2/Fig_2f/
- Yuan_SourceData_Fig2/Fig_2f/EVAL_pos_ATRX_fujian_train/
- Yuan_SourceData_Fig2/Fig_2f/EVAL_pos_ATRX_fujian_train/fold_0.csv
- Yuan_SourceData_Fig2/Fig_2f/EVAL_pos_ATRX_north_train/
- Yuan_SourceData_Fig2/Fig_2f/EVAL_pos_ATRX_north_train/fold_0.csv
- Yuan_SourceData_Fig2/Fig_2f/EVAL_pos_H3K27M_fujian_train/
- Yuan_SourceData_Fig2/Fig_2f/EVAL_pos_H3K27M_fujian_train/fold_0.csv
- Yuan_SourceData_Fig2/Fig_2f/EVAL_pos_H3K27M_north_train/
- Yuan_SourceData_Fig2/Fig_2f/EVAL_pos_H3K27M_north_train/fold_0.csv
- Yuan_SourceData_Fig2/Fig_2f/EVAL_pos_TP53_fujian_train/
- Yuan_SourceData_Fig2/Fig_2f/EVAL_pos_TP53_fujian_train/fold_0.csv
- Yuan_SourceData_Fig2/Fig_2f/EVAL_pos_TP53_north_train/
- Yuan_SourceData_Fig2/Fig_2f/EVAL_pos_TP53_north_train/fold_0.csv
- Yuan_SourceData_Fig2/Fig_2g.csv
- Yuan_SourceData_Fig2/Fig_2g_p.csv
- Yuan_SourceData_Fig2/Fig_2h.csv
- Yuan_SourceData_Fig2/Fig_2h_p.csv
- Yuan_SourceData_Fig2/Fig_2i.csv
- Yuan_SourceData_Fig2/Fig_2i_p.csv
- Yuan_SourceData_Fig4/
- Yuan_SourceData_Fig4/Fig_4a/
- Yuan_SourceData_Fig4/Fig_4a/fold_0.csv
- Yuan_SourceData_Fig4/Fig_4a/fold_1.csv
- Yuan_SourceData_Fig4/Fig_4a/fold_2.csv
- Yuan_SourceData_Fig4/Fig_4a/fold_3.csv
- Yuan_SourceData_Fig4/Fig_4a/fold_4.csv
- Yuan_SourceData_Fig4/Fig_4a/fold_5.csv
- Yuan_SourceData_Fig4/Fig_4a/fold_6.csv
- Yuan_SourceData_Fig4/Fig_4a/fold_7.csv
- Yuan_SourceData_Fig4/Fig_4a/fold_8.csv
- Yuan_SourceData_Fig4/Fig_4a/fold_9.csv
- Yuan_SourceData_Fig4/Fig_4a/voting_ind.csv
- Yuan_SourceData_Fig4/Fig_4b/
- Yuan_SourceData_Fig4/Fig_4b/fold_0.csv
- Yuan_SourceData_Fig4/Fig_4b/fold_1.csv
- Yuan_SourceData_Fig4/Fig_4b/fold_2.csv
- Yuan_SourceData_Fig4/Fig_4b/fold_3.csv
- Yuan_SourceData_Fig4/Fig_4b/fold_4.csv
- Yuan_SourceData_Fig4/Fig_4b/fold_5.csv
- Yuan_SourceData_Fig4/Fig_4b/fold_6.csv
- Yuan_SourceData_Fig4/Fig_4b/fold_7.csv
- Yuan_SourceData_Fig4/Fig_4b/fold_8.csv
- Yuan_SourceData_Fig4/Fig_4b/fold_9.csv
- Yuan_SourceData_Fig4/Fig_4b/voting_ind.csv
- Yuan_SourceData_Fig4/Fig_4c/
- Yuan_SourceData_Fig4/Fig_4c/fold_0.csv
- Yuan_SourceData_Fig4/Fig_4c/fold_1.csv
- Yuan_SourceData_Fig4/Fig_4c/fold_2.csv
- Yuan_SourceData_Fig4/Fig_4c/fold_3.csv
- Yuan_SourceData_Fig4/Fig_4c/fold_4.csv
- Yuan_SourceData_Fig4/Fig_4c/fold_5.csv
- Yuan_SourceData_Fig4/Fig_4c/fold_6.csv
- Yuan_SourceData_Fig4/Fig_4c/fold_7.csv
- Yuan_SourceData_Fig4/Fig_4c/fold_8.csv
- Yuan_SourceData_Fig4/Fig_4c/fold_9.csv
- Yuan_SourceData_Fig4/Fig_4c/voting_ind.csv
- Yuan_SourceData_Fig4/Fig_4e.csv
- Yuan_SourceData_Fig4/Fig_4f.csv
- Yuan_SourceData_Fig5/
- Yuan_SourceData_Fig5/Fig_5a/
- Yuan_SourceData_Fig5/Fig_5a/fold_0.csv
- Yuan_SourceData_Fig5/Fig_5a/fold_1.csv
- Yuan_SourceData_Fig5/Fig_5a/fold_2.csv
- Yuan_SourceData_Fig5/Fig_5a/fold_3.csv
- Yuan_SourceData_Fig5/Fig_5a/fold_4.csv
- Yuan_SourceData_Fig5/Fig_5a/fold_5.csv
- Yuan_SourceData_Fig5/Fig_5a/fold_6.csv
- Yuan_SourceData_Fig5/Fig_5a/fold_7.csv
- Yuan_SourceData_Fig5/Fig_5a/fold_8.csv
- Yuan_SourceData_Fig5/Fig_5a/fold_9.csv
- Yuan_SourceData_Fig5/Fig_5a/fold_all.csv
- Yuan_SourceData_Fig5/Fig_5b/
- Yuan_SourceData_Fig5/Fig_5b/fold_0.csv
- Yuan_SourceData_Fig5/Fig_5b/fold_1.csv
- Yuan_SourceData_Fig5/Fig_5b/fold_2.csv
- Yuan_SourceData_Fig5/Fig_5b/fold_3.csv
- Yuan_SourceData_Fig5/Fig_5b/fold_4.csv
- Yuan_SourceData_Fig5/Fig_5b/fold_5.csv
- Yuan_SourceData_Fig5/Fig_5b/fold_6.csv
- Yuan_SourceData_Fig5/Fig_5b/fold_7.csv
- Yuan_SourceData_Fig5/Fig_5b/fold_8.csv
- Yuan_SourceData_Fig5/Fig_5b/fold_9.csv
- Yuan_SourceData_Fig5/Fig_5b/fold_all.csv
- Yuan_SourceData_Fig5/Fig_5c/
- Yuan_SourceData_Fig5/Fig_5c/fold_0.csv
- Yuan_SourceData_Fig5/Fig_5c/fold_1.csv
- Yuan_SourceData_Fig5/Fig_5c/fold_2.csv
- Yuan_SourceData_Fig5/Fig_5c/fold_3.csv
- Yuan_SourceData_Fig5/Fig_5c/fold_4.csv
- Yuan_SourceData_Fig5/Fig_5c/fold_5.csv
- Yuan_SourceData_Fig5/Fig_5c/fold_6.csv
- Yuan_SourceData_Fig5/Fig_5c/fold_7.csv
- Yuan_SourceData_Fig5/Fig_5c/fold_8.csv
- Yuan_SourceData_Fig5/Fig_5c/fold_9.csv
- Yuan_SourceData_Fig5/Fig_5c/fold_all.csv
- Yuan_SourceData_Fig6/
- Yuan_SourceData_Fig6/Fig_6b/
- Yuan_SourceData_Fig6/Fig_6b/EVAL_all_ATRX/
- Yuan_SourceData_Fig6/Fig_6b/EVAL_all_ATRX/fold_0.csv
- Yuan_SourceData_Fig6/Fig_6b/EVAL_all_ATRX/fold_1.csv
- Yuan_SourceData_Fig6/Fig_6b/EVAL_all_ATRX/fold_2.csv
- Yuan_SourceData_Fig6/Fig_6b/EVAL_all_ATRX/fold_3.csv
- Yuan_SourceData_Fig6/Fig_6b/EVAL_all_ATRX/fold_4.csv
- Yuan_SourceData_Fig6/Fig_6b/EVAL_all_ATRX/fold_5.csv
- Yuan_SourceData_Fig6/Fig_6b/EVAL_all_ATRX/fold_6.csv
- Yuan_SourceData_Fig6/Fig_6b/EVAL_all_ATRX/fold_7.csv
- Yuan_SourceData_Fig6/Fig_6b/EVAL_all_ATRX/fold_8.csv
- Yuan_SourceData_Fig6/Fig_6b/EVAL_all_ATRX/fold_9.csv
- Yuan_SourceData_Fig6/Fig_6b/EVAL_all_ATRX/fold_all.csv
- Yuan_SourceData_Fig6/Fig_6b/EVAL_all_H3K27M/
- Yuan_SourceData_Fig6/Fig_6b/EVAL_all_H3K27M/fold_0.csv
- Yuan_SourceData_Fig6/Fig_6b/EVAL_all_H3K27M/fold_1.csv
- Yuan_SourceData_Fig6/Fig_6b/EVAL_all_H3K27M/fold_2.csv
- Yuan_SourceData_Fig6/Fig_6b/EVAL_all_H3K27M/fold_3.csv
- Yuan_SourceData_Fig6/Fig_6b/EVAL_all_H3K27M/fold_4.csv
- Yuan_SourceData_Fig6/Fig_6b/EVAL_all_H3K27M/fold_5.csv
- Yuan_SourceData_Fig6/Fig_6b/EVAL_all_H3K27M/fold_6.csv
- Yuan_SourceData_Fig6/Fig_6b/EVAL_all_H3K27M/fold_7.csv
- Yuan_SourceData_Fig6/Fig_6b/EVAL_all_H3K27M/fold_8.csv
- Yuan_SourceData_Fig6/Fig_6b/EVAL_all_H3K27M/fold_9.csv
- Yuan_SourceData_Fig6/Fig_6b/EVAL_all_H3K27M/fold_all.csv
- Yuan_SourceData_Fig6/Fig_6b/EVAL_all_TP53/
- Yuan_SourceData_Fig6/Fig_6b/EVAL_all_TP53/fold_0.csv
- Yuan_SourceData_Fig6/Fig_6b/EVAL_all_TP53/fold_1.csv
- Yuan_SourceData_Fig6/Fig_6b/EVAL_all_TP53/fold_2.csv
- Yuan_SourceData_Fig6/Fig_6b/EVAL_all_TP53/fold_3.csv
- Yuan_SourceData_Fig6/Fig_6b/EVAL_all_TP53/fold_4.csv
- Yuan_SourceData_Fig6/Fig_6b/EVAL_all_TP53/fold_5.csv
- Yuan_SourceData_Fig6/Fig_6b/EVAL_all_TP53/fold_6.csv
- Yuan_SourceData_Fig6/Fig_6b/EVAL_all_TP53/fold_7.csv
- Yuan_SourceData_Fig6/Fig_6b/EVAL_all_TP53/fold_8.csv
- Yuan_SourceData_Fig6/Fig_6b/EVAL_all_TP53/fold_9.csv
- Yuan_SourceData_Fig6/Fig_6b/EVAL_all_TP53/fold_all.csv
- Yuan_SourceData_Fig6/Fig_6c/
- Yuan_SourceData_Fig6/Fig_6c/EVAL_all_ATRX_rec_train/
- Yuan_SourceData_Fig6/Fig_6c/EVAL_all_ATRX_rec_train/fold_0.csv
- Yuan_SourceData_Fig6/Fig_6c/EVAL_all_H3K27M_rec_train/
- Yuan_SourceData_Fig6/Fig_6c/EVAL_all_H3K27M_rec_train/fold_0.csv
- Yuan_SourceData_Fig6/Fig_6c/EVAL_all_TP53_rec_train/
- Yuan_SourceData_Fig6/Fig_6c/EVAL_all_TP53_rec_train/fold_0.csv
- Yuan_SourceData_Fig6/Fig_6d.csv
- Yuan_SourceData_Fig6/Fig_6d_p.csv
- Yuan_SourceData_Fig6/Fig_6e.csv
- Yuan_SourceData_Fig6/Fig_6e_p.csv
- Yuan_SourceData_Fig6/Fig_6f.csv
- Yuan_SourceData_Fig6/Fig_6g.csv
- Yuan_SourceData_Fig7/
- Yuan_SourceData_Fig7/Fig_7b/
- Yuan_SourceData_Fig7/Fig_7b/fold_0.csv
- Yuan_SourceData_Fig7/Fig_7b/fold_1.csv
- Yuan_SourceData_Fig7/Fig_7b/fold_2.csv
- Yuan_SourceData_Fig7/Fig_7b/fold_3.csv
- Yuan_SourceData_Fig7/Fig_7b/fold_4.csv
- Yuan_SourceData_Fig7/Fig_7c.csv
- Yuan_SourceData_Fig7/Fig_7c_p.csv
- Yuan_SourceData_FigS2/
- Yuan_SourceData_FigS2/EVAL_pos_ATRX_fujian_train/
- Yuan_SourceData_FigS2/EVAL_pos_ATRX_fujian_train/fold_0.csv
- Yuan_SourceData_FigS2/EVAL_pos_ATRX_north_train/
- Yuan_SourceData_FigS2/EVAL_pos_ATRX_north_train/fold_0.csv
- Yuan_SourceData_FigS2/EVAL_pos_H3K27M_fujian_train/
- Yuan_SourceData_FigS2/EVAL_pos_H3K27M_fujian_train/fold_0.csv
- Yuan_SourceData_FigS2/EVAL_pos_H3K27M_north_train/
- Yuan_SourceData_FigS2/EVAL_pos_H3K27M_north_train/fold_0.csv
- Yuan_SourceData_FigS2/EVAL_pos_TP53_fujian_train/
- Yuan_SourceData_FigS2/EVAL_pos_TP53_fujian_train/fold_0.csv
- Yuan_SourceData_FigS2/EVAL_pos_TP53_north_train/
- Yuan_SourceData_FigS2/EVAL_pos_TP53_north_train/fold_0.csv
