# Supplementary material for: AI-augmented intraoperative decision-making workflows in diffuse midline glioma biopsy using cryosection pathology
Source: Nat Commun. 2025 Nov 26;16:11667. doi: 10.1038/s41467-025-66853-y (PMC12749771; doi:10.1038/s41467-025-66853-y)
Supplement: Supplementary file 4 — Source data [file 41467_2025_66853_MOESM4_ESM.zip › Yuan_SourceData_Fig2/Fig_2a.csv]

Gene	Method	AUC
ATRX	TransMIL	0.700483092
ATRX	TransMIL	0.758454106
ATRX	TransMIL	0.642512077
ATRX	TransMIL	0.77294686
ATRX	TransMIL	0.729468599
ATRX	TransMIL	0.690821256
ATRX	TransMIL	0.628019324
ATRX	TransMIL	0.782608696
ATRX	TransMIL	0.700483092
ATRX	TransMIL	0.724637681
H3K27M	TransMIL	0.68627451
H3K27M	TransMIL	0.674509804
H3K27M	TransMIL	0.666666667
H3K27M	TransMIL	0.678431373
H3K27M	TransMIL	0.68627451
H3K27M	TransMIL	0.682352941
H3K27M	TransMIL	0.725490196
H3K27M	TransMIL	0.678431373
H3K27M	TransMIL	0.729411765
H3K27M	TransMIL	0.647058824
TP53	TransMIL	0.842105263
TP53	TransMIL	0.603238866
TP53	TransMIL	0.603238866
TP53	TransMIL	0.696356275
TP53	TransMIL	0.748987854
TP53	TransMIL	0.773279352
TP53	TransMIL	0.696356275
TP53	TransMIL	0.75708502
TP53	TransMIL	0.866396761
TP53	TransMIL	0.765182186
ATRX	ABMIL	0.685990338
ATRX	ABMIL	0.763285024
ATRX	ABMIL	0.719806763
ATRX	ABMIL	0.676328502
ATRX	ABMIL	0.748792271
ATRX	ABMIL	0.782608696
ATRX	ABMIL	0.734299517
ATRX	ABMIL	0.70531401
ATRX	ABMIL	0.661835749
ATRX	ABMIL	0.734299517
H3K27M	ABMIL	0.71372549
H3K27M	ABMIL	0.780392157
H3K27M	ABMIL	0.694117647
H3K27M	ABMIL	0.725490196
H3K27M	ABMIL	0.690196078
H3K27M	ABMIL	0.811764706
H3K27M	ABMIL	0.780392157
H3K27M	ABMIL	0.71372549
H3K27M	ABMIL	0.737254902
H3K27M	ABMIL	0.690196078
TP53	ABMIL	0.761133603
TP53	ABMIL	0.793522267
TP53	ABMIL	0.748987854
TP53	ABMIL	0.935222672
TP53	ABMIL	0.825910931
TP53	ABMIL	0.789473684
TP53	ABMIL	0.732793522
TP53	ABMIL	0.801619433
TP53	ABMIL	0.906882591
TP53	ABMIL	0.886639676
ATRX	CLAM	0.743961353
ATRX	CLAM	0.763285024
ATRX	CLAM	0.719806763
ATRX	CLAM	0.768115942
ATRX	CLAM	0.748792271
ATRX	CLAM	0.782608696
ATRX	CLAM	0.734299517
ATRX	CLAM	0.70531401
ATRX	CLAM	0.729468599
ATRX	CLAM	0.734299517
H3K27M	CLAM	0.729411765
H3K27M	CLAM	0.776470588
H3K27M	CLAM	0.729411765
H3K27M	CLAM	0.721568627
H3K27M	CLAM	0.701960784
H3K27M	CLAM	0.784313725
H3K27M	CLAM	0.776470588
H3K27M	CLAM	0.701960784
H3K27M	CLAM	0.77254902
H3K27M	CLAM	0.71372549
TP53	CLAM	0.906882591
TP53	CLAM	0.821862348
TP53	CLAM	0.724696356
TP53	CLAM	0.906882591
TP53	CLAM	0.805668016
TP53	CLAM	0.801619433
TP53	CLAM	0.700404858
TP53	CLAM	0.781376518
TP53	CLAM	0.963562753
TP53	CLAM	0.886639676
ATRX	CryoAID	0.801932367
ATRX	CryoAID	0.811594203
ATRX	CryoAID	0.869565217
ATRX	CryoAID	0.797101449
ATRX	CryoAID	0.714975845
ATRX	CryoAID	0.734299517
ATRX	CryoAID	0.77294686
ATRX	CryoAID	0.710144928
ATRX	CryoAID	0.729468599
ATRX	CryoAID	0.797101449
H3K27M	CryoAID	0.717647059
H3K27M	CryoAID	0.788235294
H3K27M	CryoAID	0.721568627
H3K27M	CryoAID	0.768627451
H3K27M	CryoAID	0.866666667
H3K27M	CryoAID	0.843137255
H3K27M	CryoAID	0.803921569
H3K27M	CryoAID	0.788235294
H3K27M	CryoAID	0.779166667
H3K27M	CryoAID	0.8
TP53	CryoAID	0.886639676
TP53	CryoAID	0.858299595
TP53	CryoAID	0.842105263
TP53	CryoAID	0.91902834
TP53	CryoAID	0.785425101
TP53	CryoAID	0.866396761
TP53	CryoAID	0.79757085
TP53	CryoAID	0.854251012
TP53	CryoAID	0.967611336
TP53	CryoAID	0.886639676
