# Supplementary material for: AI-augmented intraoperative decision-making workflows in diffuse midline glioma biopsy using cryosection pathology
Source: Nat Commun. 2025 Nov 26;16:11667. doi: 10.1038/s41467-025-66853-y (PMC12749771; doi:10.1038/s41467-025-66853-y)
Supplement: Supplementary file 4 — Source data [file 41467_2025_66853_MOESM4_ESM.zip › Yuan_SourceData_Fig2/Fig_2b.csv]

Gene	Method	AUC
ATRX	ResNet	0.729468599
ATRX	ResNet	0.603864734
ATRX	ResNet	0.603864734
ATRX	ResNet	0.657004831
ATRX	ResNet	0.570048309
ATRX	ResNet	0.700483092
ATRX	ResNet	0.666666667
ATRX	ResNet	0.830917874
ATRX	ResNet	0.623188406
ATRX	ResNet	0.734299517
H3K27M	ResNet	0.643137255
H3K27M	ResNet	0.741176471
H3K27M	ResNet	0.682352941
H3K27M	ResNet	0.635294118
H3K27M	ResNet	0.768627451
H3K27M	ResNet	0.776470588
H3K27M	ResNet	0.737254902
H3K27M	ResNet	0.780392157
H3K27M	ResNet	0.733333333
H3K27M	ResNet	0.62745098
TP53	ResNet	0.684210526
TP53	ResNet	0.692307692
TP53	ResNet	0.603238866
TP53	ResNet	0.829959514
TP53	ResNet	0.672064777
TP53	ResNet	0.761133603
TP53	ResNet	0.63562753
TP53	ResNet	0.765182186
TP53	ResNet	0.75708502
TP53	ResNet	0.829959514
ATRX	Pathoduet	0.719806763
ATRX	Pathoduet	0.68115942
ATRX	Pathoduet	0.690821256
ATRX	Pathoduet	0.637681159
ATRX	Pathoduet	0.676328502
ATRX	Pathoduet	0.676328502
ATRX	Pathoduet	0.724637681
ATRX	Pathoduet	0.797101449
ATRX	Pathoduet	0.729468599
ATRX	Pathoduet	0.685990338
H3K27M	Pathoduet	0.745098039
H3K27M	Pathoduet	0.780392157
H3K27M	Pathoduet	0.717647059
H3K27M	Pathoduet	0.819607843
H3K27M	Pathoduet	0.698039216
H3K27M	Pathoduet	0.68627451
H3K27M	Pathoduet	0.792156863
H3K27M	Pathoduet	0.670588235
H3K27M	Pathoduet	0.764705882
H3K27M	Pathoduet	0.705882353
TP53	Pathoduet	0.643724696
TP53	Pathoduet	0.781376518
TP53	Pathoduet	0.663967611
TP53	Pathoduet	0.740890688
TP53	Pathoduet	0.712550607
TP53	Pathoduet	0.805668016
TP53	Pathoduet	0.651821862
TP53	Pathoduet	0.712550607
TP53	Pathoduet	0.805668016
TP53	Pathoduet	0.801619433
ATRX	UNI	0.690821256
ATRX	UNI	0.603864734
ATRX	UNI	0.792270531
ATRX	UNI	0.657004831
ATRX	UNI	0.642512077
ATRX	UNI	0.685990338
ATRX	UNI	0.719806763
ATRX	UNI	0.714975845
ATRX	UNI	0.628019324
ATRX	UNI	0.671497585
H3K27M	UNI	0.68627451
H3K27M	UNI	0.8
H3K27M	UNI	0.666666667
H3K27M	UNI	0.654901961
H3K27M	UNI	0.701960784
H3K27M	UNI	0.705882353
H3K27M	UNI	0.756862745
H3K27M	UNI	0.733333333
H3K27M	UNI	0.717647059
H3K27M	UNI	0.670588235
TP53	UNI	0.643724696
TP53	UNI	0.805668016
TP53	UNI	0.858299595
TP53	UNI	0.801619433
TP53	UNI	0.607287449
TP53	UNI	0.744939271
TP53	UNI	0.647773279
TP53	UNI	0.740890688
TP53	UNI	0.874493927
TP53	UNI	0.842105263
ATRX	Virchow2	0.777777778
ATRX	Virchow2	0.768115942
ATRX	Virchow2	0.676328502
ATRX	Virchow2	0.695652174
ATRX	Virchow2	0.695652174
ATRX	Virchow2	0.628019324
ATRX	Virchow2	0.652173913
ATRX	Virchow2	0.77294686
ATRX	Virchow2	0.661835749
ATRX	Virchow2	0.714975845
H3K27M	Virchow2	0.725490196
H3K27M	Virchow2	0.698039216
H3K27M	Virchow2	0.756862745
H3K27M	Virchow2	0.635294118
H3K27M	Virchow2	0.729411765
H3K27M	Virchow2	0.8
H3K27M	Virchow2	0.615686275
H3K27M	Virchow2	0.780392157
H3K27M	Virchow2	0.68627451
H3K27M	Virchow2	0.666666667
TP53	Virchow2	0.862348178
TP53	Virchow2	0.785425101
TP53	Virchow2	0.825910931
TP53	Virchow2	0.825910931
TP53	Virchow2	0.732793522
TP53	Virchow2	0.793522267
TP53	Virchow2	0.71659919
TP53	Virchow2	0.765182186
TP53	Virchow2	0.91902834
TP53	Virchow2	0.87854251
ATRX	Gigapath	0.830917874
ATRX	Gigapath	0.661835749
ATRX	Gigapath	0.632850242
ATRX	Gigapath	0.657004831
ATRX	Gigapath	0.68115942
ATRX	Gigapath	0.647342995
ATRX	Gigapath	0.657004831
ATRX	Gigapath	0.729468599
ATRX	Gigapath	0.661835749
ATRX	Gigapath	0.724637681
H3K27M	Gigapath	0.737254902
H3K27M	Gigapath	0.733333333
H3K27M	Gigapath	0.717647059
H3K27M	Gigapath	0.756862745
H3K27M	Gigapath	0.678431373
H3K27M	Gigapath	0.631372549
H3K27M	Gigapath	0.647058824
H3K27M	Gigapath	0.737254902
H3K27M	Gigapath	0.752941176
H3K27M	Gigapath	0.733333333
TP53	Gigapath	0.789473684
TP53	Gigapath	0.793522267
TP53	Gigapath	0.874493927
TP53	Gigapath	0.846153846
TP53	Gigapath	0.75708502
TP53	Gigapath	0.704453441
TP53	Gigapath	0.692307692
TP53	Gigapath	0.817813765
TP53	Gigapath	0.923076923
TP53	Gigapath	0.886639676
ATRX	CryoAID	0.801932367
ATRX	CryoAID	0.811594203
ATRX	CryoAID	0.869565217
ATRX	CryoAID	0.797101449
ATRX	CryoAID	0.714975845
ATRX	CryoAID	0.734299517
ATRX	CryoAID	0.77294686
ATRX	CryoAID	0.710144928
ATRX	CryoAID	0.729468599
ATRX	CryoAID	0.797101449
H3K27M	CryoAID	0.717647059
H3K27M	CryoAID	0.788235294
H3K27M	CryoAID	0.721568627
H3K27M	CryoAID	0.768627451
H3K27M	CryoAID	0.866666667
H3K27M	CryoAID	0.843137255
H3K27M	CryoAID	0.803921569
H3K27M	CryoAID	0.788235294
H3K27M	CryoAID	0.779166667
H3K27M	CryoAID	0.8
TP53	CryoAID	0.886639676
TP53	CryoAID	0.858299595
TP53	CryoAID	0.842105263
TP53	CryoAID	0.91902834
TP53	CryoAID	0.785425101
TP53	CryoAID	0.866396761
TP53	CryoAID	0.79757085
TP53	CryoAID	0.854251012
TP53	CryoAID	0.967611336
TP53	CryoAID	0.886639676
