# Supplementary material for: AI-augmented intraoperative decision-making workflows in diffuse midline glioma biopsy using cryosection pathology
Source: Nat Commun. 2025 Nov 26;16:11667. doi: 10.1038/s41467-025-66853-y (PMC12749771; doi:10.1038/s41467-025-66853-y)
Supplement: Supplementary file 4 — Source data [file 41467_2025_66853_MOESM4_ESM.zip › Yuan_SourceData_Fig2/Fig_2b_p.csv]

ATRX	ResNet	0.00146
	Pathoduet	0.00161
	UNI	0.000447
	Virchow2	0.004
	Gigapath	0.0014
H3K27M	ResNet	0.00292
	Pathoduet	0.0167
	UNI	0.0006
	Virchow2	0.00224
	Gigapath	0.00082
TP53	ResNet	7.16E-05
	Pathoduet	4.17E-05
	UNI	0.00277
	Virchow2	0.0247
	Gigapath	0.0329
