# Supplementary material for: AI-augmented intraoperative decision-making workflows in diffuse midline glioma biopsy using cryosection pathology
Source: Nat Commun. 2025 Nov 26;16:11667. doi: 10.1038/s41467-025-66853-y (PMC12749771; doi:10.1038/s41467-025-66853-y)
Supplement: Supplementary file 4 — Source data [file 41467_2025_66853_MOESM4_ESM.zip › Yuan_SourceData_Fig2/Fig_2c.csv]

Gene	Method	AUC
ATRX	w/o AI-FFPE	0.657004831
ATRX	w/o AI-FFPE	0.676328502
ATRX	w/o AI-FFPE	0.391304348
ATRX	w/o AI-FFPE	0.637681159
ATRX	w/o AI-FFPE	0.729468599
ATRX	w/o AI-FFPE	0.700483092
ATRX	w/o AI-FFPE	0.710144928
ATRX	w/o AI-FFPE	0.647342995
ATRX	w/o AI-FFPE	0.541062802
ATRX	w/o AI-FFPE	0.753623188
H3K27M	w/o AI-FFPE	0.71372549
H3K27M	w/o AI-FFPE	0.658823529
H3K27M	w/o AI-FFPE	0.623529412
H3K27M	w/o AI-FFPE	0.745098039
H3K27M	w/o AI-FFPE	0.62745098
H3K27M	w/o AI-FFPE	0.788235294
H3K27M	w/o AI-FFPE	0.760784314
H3K27M	w/o AI-FFPE	0.690196078
H3K27M	w/o AI-FFPE	0.705882353
H3K27M	w/o AI-FFPE	0.705882353
TP53	w/o AI-FFPE	0.769230769
TP53	w/o AI-FFPE	0.75708502
TP53	w/o AI-FFPE	0.720647773
TP53	w/o AI-FFPE	0.902834008
TP53	w/o AI-FFPE	0.75708502
TP53	w/o AI-FFPE	0.781376518
TP53	w/o AI-FFPE	0.680161943
TP53	w/o AI-FFPE	0.854251012
TP53	w/o AI-FFPE	0.910931174
TP53	w/o AI-FFPE	0.846153846
ATRX	CryoAID	0.801932367
ATRX	CryoAID	0.811594203
ATRX	CryoAID	0.869565217
ATRX	CryoAID	0.797101449
ATRX	CryoAID	0.714975845
ATRX	CryoAID	0.734299517
ATRX	CryoAID	0.77294686
ATRX	CryoAID	0.710144928
ATRX	CryoAID	0.729468599
ATRX	CryoAID	0.797101449
H3K27M	CryoAID	0.717647059
H3K27M	CryoAID	0.788235294
H3K27M	CryoAID	0.721568627
H3K27M	CryoAID	0.768627451
H3K27M	CryoAID	0.866666667
H3K27M	CryoAID	0.843137255
H3K27M	CryoAID	0.803921569
H3K27M	CryoAID	0.788235294
H3K27M	CryoAID	0.779166667
H3K27M	CryoAID	0.8
TP53	CryoAID	0.886639676
TP53	CryoAID	0.858299595
TP53	CryoAID	0.842105263
TP53	CryoAID	0.91902834
TP53	CryoAID	0.785425101
TP53	CryoAID	0.866396761
TP53	CryoAID	0.79757085
TP53	CryoAID	0.854251012
TP53	CryoAID	0.967611336
TP53	CryoAID	0.886639676
