# Supplementary material for: AI-augmented intraoperative decision-making workflows in diffuse midline glioma biopsy using cryosection pathology
Source: Nat Commun. 2025 Nov 26;16:11667. doi: 10.1038/s41467-025-66853-y (PMC12749771; doi:10.1038/s41467-025-66853-y)
Supplement: Supplementary file 4 — Source data [file 41467_2025_66853_MOESM4_ESM.zip › Yuan_SourceData_Fig2/Fig_2d/EVAL_pos_ATRX/fold_0.csv]

Y	Y_hat	p_0	p_1
0	0	0.568274736	0.431725293
1	0	0.52077353	0.47922647
0	0	0.62559098	0.37440899
1	0	0.625407934	0.374592066
0	0	0.577293575	0.422706455
0	0	0.654715896	0.345284075
0	0	0.663229764	0.336770207
0	0	0.573596895	0.426403135
1	0	0.556617379	0.443382621
0	0	0.586910605	0.413089335
0	0	0.663179219	0.336820781
1	0	0.579264522	0.420735419
0	0	0.576966166	0.423033804
0	0	0.596549451	0.403450578
0	0	0.652475655	0.347524345
0	0	0.584782839	0.415217161
0	0	0.627671063	0.372328967
0	0	0.611124337	0.388875693
0	0	0.574202895	0.425797075
1	0	0.548982441	0.451017529
1	0	0.55595243	0.4440476
0	0	0.606261969	0.393738031
0	0	0.698284924	0.301715046
0	0	0.633201897	0.366798103
1	0	0.571228862	0.428771079
1	0	0.636501372	0.363498688
0	0	0.597304821	0.402695179
0	0	0.559322476	0.440677553
1	0	0.563596308	0.436403662
0	0	0.573766947	0.426233023
0	0	0.643185616	0.356814355
0	0	0.618025899	0.381974071
