# Supplementary material for: AI-augmented intraoperative decision-making workflows in diffuse midline glioma biopsy using cryosection pathology
Source: Nat Commun. 2025 Nov 26;16:11667. doi: 10.1038/s41467-025-66853-y (PMC12749771; doi:10.1038/s41467-025-66853-y)
Supplement: Supplementary file 4 — Source data [file 41467_2025_66853_MOESM4_ESM.zip › Yuan_SourceData_Fig2/Fig_2d/EVAL_pos_ATRX/fold_1.csv]

Y	Y_hat	p_0	p_1
0	0	0.981097221	0.018902808
1	0	0.617214978	0.382784992
0	0	0.94186157	0.058138408
0	0	0.952473342	0.047526639
1	1	0.401060343	0.598939598
0	0	0.938233852	0.061766136
0	0	0.896446764	0.10355325
0	0	0.928629875	0.071370102
1	0	0.529990375	0.470009655
0	0	0.887547135	0.112452932
0	0	0.940931857	0.059068091
0	0	0.61711663	0.3828834
0	0	0.982930064	0.017069934
0	0	0.808914304	0.191085711
0	0	0.540508747	0.459491223
0	0	0.922300577	0.077699445
0	0	0.801423669	0.198576316
0	0	0.998351216	0.001648747
0	0	0.84910661	0.150893345
1	0	0.525210083	0.474789888
1	1	0.385877252	0.614122689
0	1	0.478049189	0.521950781
0	0	0.840173841	0.15982613
0	0	0.853849292	0.146150783
1	0	0.797692239	0.20230782
0	0	0.927536666	0.072463386
0	0	0.840358496	0.159641519
1	0	0.730242133	0.269757926
1	0	0.708489418	0.291510552
0	0	0.690853953	0.309146017
0	0	0.718981087	0.281018943
1	0	0.975516498	0.024483435
