# Supplementary material for: AI-augmented intraoperative decision-making workflows in diffuse midline glioma biopsy using cryosection pathology
Source: Nat Commun. 2025 Nov 26;16:11667. doi: 10.1038/s41467-025-66853-y (PMC12749771; doi:10.1038/s41467-025-66853-y)
Supplement: Supplementary file 4 — Source data [file 41467_2025_66853_MOESM4_ESM.zip › Yuan_SourceData_Fig2/Fig_2d/EVAL_pos_ATRX/fold_2.csv]

Y	Y_hat	p_0	p_1
0	0	0.744436562	0.255563468
0	0	0.727945507	0.272054493
0	0	0.974709451	0.025290562
0	0	0.774094403	0.225905612
0	0	0.983178318	0.01682169
0	1	0.494496673	0.505503297
1	1	0.16764237	0.832357585
0	0	0.849371076	0.150628909
0	0	0.542186677	0.457813293
0	0	0.935226738	0.064773291
0	0	0.943196416	0.056803524
0	0	0.969995797	0.030004181
1	1	0.113358602	0.886641383
0	0	0.759631097	0.240368903
0	0	0.735020041	0.264979929
1	1	0.409464926	0.590535104
0	0	0.890046954	0.109953091
0	1	0.234279796	0.765720189
1	1	0.435718298	0.564281702
1	0	0.699449182	0.300550848
1	1	0.208344609	0.791655362
0	0	0.528157175	0.471842855
1	1	0.444143087	0.555856943
0	1	0.389562786	0.610437155
0	0	0.790067136	0.209932849
1	1	0.416945696	0.583054364
0	1	0.033170715	0.96682924
1	0	0.703642726	0.296357304
0	0	0.788996816	0.211003125
0	0	0.743856251	0.256143808
0	0	0.829147696	0.170852289
0	0	0.907339931	0.092660092
