# Supplementary material for: AI-augmented intraoperative decision-making workflows in diffuse midline glioma biopsy using cryosection pathology
Source: Nat Commun. 2025 Nov 26;16:11667. doi: 10.1038/s41467-025-66853-y (PMC12749771; doi:10.1038/s41467-025-66853-y)
Supplement: Supplementary file 4 — Source data [file 41467_2025_66853_MOESM4_ESM.zip › Yuan_SourceData_Fig2/Fig_2d/EVAL_pos_ATRX/fold_3.csv]

Y	Y_hat	p_0	p_1
0	1	0.173402026	0.826597989
1	0	0.696173787	0.303826213
0	0	0.816429794	0.183570191
1	1	0.056183804	0.943816185
1	0	0.862708569	0.137291417
0	0	0.997277915	0.002722049
0	0	0.997968256	0.002031733
1	1	0.013301896	0.986698091
0	0	0.915250242	0.084749795
0	0	0.889497578	0.110502459
0	1	0.356170982	0.643829048
1	0	0.754701853	0.245298102
0	0	0.935681581	0.064318381
0	0	0.890449166	0.109550826
0	0	0.992061377	0.007938595
0	1	0.401321858	0.598678112
0	0	0.917065859	0.082934149
0	0	0.876466215	0.123533808
0	0	0.867382586	0.132617399
0	0	0.990951538	0.009048403
0	1	0.158570126	0.84142983
1	0	0.660014033	0.339985967
0	0	0.975585639	0.024414366
0	0	0.759046435	0.240953535
0	0	0.997655392	0.002344529
1	0	0.777902782	0.222097248
1	0	0.742537498	0.257462531
0	1	0.156658456	0.843341529
0	0	0.625159025	0.374840945
1	1	0.317978799	0.682021141
0	0	0.927254915	0.072745055
0	0	0.96727854	0.032721456
