# Supplementary material for: AI-augmented intraoperative decision-making workflows in diffuse midline glioma biopsy using cryosection pathology
Source: Nat Commun. 2025 Nov 26;16:11667. doi: 10.1038/s41467-025-66853-y (PMC12749771; doi:10.1038/s41467-025-66853-y)
Supplement: Supplementary file 4 — Source data [file 41467_2025_66853_MOESM4_ESM.zip › Yuan_SourceData_Fig2/Fig_2d/EVAL_pos_ATRX/fold_4.csv]

Y	Y_hat	p_0	p_1
0	0	0.999931097	6.89e-05
0	0	0.962382138	0.037617799
0	0	0.999968767	3.12e-05
0	0	0.939991176	0.060008869
0	0	0.987958908	0.012041072
1	0	0.999248803	0.000751223
1	1	0.004190724	0.995809317
0	0	0.999845862	0.000154155
0	0	0.793005884	0.206994101
1	0	0.923212826	0.076787174
0	1	0.273840517	0.726159453
0	1	0.050575383	0.949424624
1	1	0.287911445	0.712088525
1	0	0.934724271	0.065275759
0	0	0.999748886	0.000251076
0	0	0.86658299	0.133417025
0	0	0.998764634	0.001235437
0	0	0.712825298	0.287174731
0	1	0.004156329	0.995843709
0	1	0.117201075	0.88279891
0	0	0.997749388	0.002250555
1	1	0.0212906	0.97870934
0	0	0.999906182	9.38e-05
0	0	0.958408475	0.0415916
1	1	0.248203725	0.751796305
0	0	0.98675102	0.013248954
0	0	0.609823585	0.390176445
1	0	0.608710051	0.39128992
1	0	0.532345951	0.467654049
0	0	0.998313785	0.0016862
0	1	0.164061531	0.835938454
0	0	0.724841297	0.275158703
