# Supplementary material for: AI-augmented intraoperative decision-making workflows in diffuse midline glioma biopsy using cryosection pathology
Source: Nat Commun. 2025 Nov 26;16:11667. doi: 10.1038/s41467-025-66853-y (PMC12749771; doi:10.1038/s41467-025-66853-y)
Supplement: Supplementary file 4 — Source data [file 41467_2025_66853_MOESM4_ESM.zip › Yuan_SourceData_Fig2/Fig_2d/EVAL_pos_ATRX/fold_5.csv]

Y	Y_hat	p_0	p_1
0	0	0.999906659	9.34e-05
1	1	0.287214845	0.712785125
0	0	0.999924541	7.55e-05
0	1	0.342493802	0.657506168
0	0	0.999857664	0.000142304
0	0	0.999950171	4.98e-05
1	0	0.99994576	5.42e-05
0	0	0.99933666	0.000663281
0	0	0.949280858	0.050719164
0	0	0.999907374	9.26e-05
0	1	0.41318506	0.58681494
0	1	0.000696331	0.999303699
0	1	0.060066104	0.939933836
1	1	0.000190306	0.999809682
0	0	0.996976614	0.003023451
1	1	0.019993989	0.98000598
0	0	0.999840617	0.000159393
0	0	0.999965429	3.45e-05
1	1	0.000227983	0.999772012
1	0	0.888319135	0.11168088
0	0	0.996713996	0.003286077
0	0	0.999883175	0.000116851
0	0	0.991547525	0.008452442
1	0	0.999767601	0.000232354
0	0	0.999928474	7.15e-05
0	0	0.99981755	0.000182418
0	0	0.963173568	0.036826439
1	0	0.998107076	0.001892945
0	0	0.999702156	0.000297809
0	1	0.320216119	0.679783881
0	0	0.992816329	0.007183695
1	1	0.193086639	0.806913316
