# Supplementary material for: AI-augmented intraoperative decision-making workflows in diffuse midline glioma biopsy using cryosection pathology
Source: Nat Commun. 2025 Nov 26;16:11667. doi: 10.1038/s41467-025-66853-y (PMC12749771; doi:10.1038/s41467-025-66853-y)
Supplement: Supplementary file 4 — Source data [file 41467_2025_66853_MOESM4_ESM.zip › Yuan_SourceData_Fig2/Fig_2d/EVAL_pos_ATRX/fold_6.csv]

Y	Y_hat	p_0	p_1
0	0	0.637079477	0.362920463
0	0	0.660715818	0.339284211
0	0	0.768309891	0.231690109
0	0	0.766361833	0.233638152
0	0	0.722251594	0.277748376
0	0	0.794558823	0.205441147
1	0	0.640181959	0.359818012
1	0	0.70294112	0.297058851
0	0	0.821442366	0.178557605
0	0	0.782036901	0.217963099
0	0	0.776303053	0.223697007
1	0	0.753282845	0.246717155
0	0	0.727129519	0.272870541
0	0	0.844785452	0.155214503
1	1	0.431220621	0.568779409
0	0	0.695533335	0.304466695
0	0	0.787691176	0.212308779
0	0	0.787962735	0.21203728
0	0	0.803087652	0.196912333
1	0	0.682493091	0.317506909
0	0	0.784712374	0.215287626
0	0	0.682390571	0.317609489
0	0	0.694673955	0.305326074
0	0	0.755185246	0.244814798
1	0	0.702517927	0.297482044
1	1	0.391035885	0.608964145
0	0	0.734326601	0.265673339
0	0	0.79370296	0.20629698
0	0	0.779494226	0.220505819
1	0	0.657738984	0.342261046
0	0	0.682464659	0.317535341
1	0	0.802280784	0.197719231
