# Supplementary material for: AI-augmented intraoperative decision-making workflows in diffuse midline glioma biopsy using cryosection pathology
Source: Nat Commun. 2025 Nov 26;16:11667. doi: 10.1038/s41467-025-66853-y (PMC12749771; doi:10.1038/s41467-025-66853-y)
Supplement: Supplementary file 4 — Source data [file 41467_2025_66853_MOESM4_ESM.zip › Yuan_SourceData_Fig2/Fig_2d/EVAL_pos_ATRX/fold_7.csv]

Y	Y_hat	p_0	p_1
0	1	0.371052206	0.628947854
0	1	0.281700104	0.718299925
0	1	0.320263207	0.679736733
0	1	0.391673058	0.608326912
0	1	0.304303229	0.695696771
0	1	0.420989782	0.579010248
0	1	0.385812044	0.614188015
0	1	0.294728816	0.705271244
0	1	0.389406025	0.610593975
0	1	0.284252137	0.715747893
1	1	0.290363729	0.709636271
0	1	0.366979241	0.633020759
0	1	0.37161693	0.6283831
0	1	0.238467097	0.761532903
0	1	0.341134191	0.658865809
1	1	0.337743789	0.662256181
0	1	0.303353041	0.696646929
0	1	0.285980195	0.714019835
1	1	0.259965688	0.740034342
1	1	0.288178951	0.71182102
0	1	0.301481783	0.698518217
1	1	0.236538127	0.763461888
0	1	0.319725931	0.680274069
1	1	0.24320206	0.756797969
0	1	0.30288136	0.69711864
0	1	0.394335389	0.605664551
1	1	0.396618932	0.603381097
0	1	0.311972171	0.688027799
0	1	0.307678699	0.692321301
1	1	0.234216005	0.765784025
1	1	0.354179025	0.645821035
0	1	0.338233739	0.661766291
