# Supplementary material for: AI-augmented intraoperative decision-making workflows in diffuse midline glioma biopsy using cryosection pathology
Source: Nat Commun. 2025 Nov 26;16:11667. doi: 10.1038/s41467-025-66853-y (PMC12749771; doi:10.1038/s41467-025-66853-y)
Supplement: Supplementary file 4 — Source data [file 41467_2025_66853_MOESM4_ESM.zip › Yuan_SourceData_Fig2/Fig_2d/EVAL_pos_ATRX/fold_8.csv]

Y	Y_hat	p_0	p_1
0	0	0.66605413	0.33394593
1	0	0.694476724	0.305523276
1	0	0.556651652	0.443348348
1	0	0.573153555	0.426846445
0	0	0.538002789	0.461997271
1	0	0.579500616	0.420499384
0	0	0.724094868	0.275905102
0	0	0.606676638	0.393323362
0	0	0.644097328	0.355902642
0	0	0.647993803	0.352006167
0	0	0.615128219	0.384871781
0	0	0.570168138	0.429831892
0	0	0.662060678	0.337939352
0	0	0.631837189	0.368162811
1	0	0.646085441	0.353914559
0	0	0.612147391	0.387852579
0	0	0.592713833	0.407286197
0	0	0.62845993	0.371540099
0	0	0.605066121	0.394933909
1	0	0.571991801	0.428008199
1	0	0.583245933	0.416754067
0	0	0.717829347	0.282170683
1	0	0.513840795	0.486159205
0	0	0.60094893	0.39905107
0	0	0.700754106	0.299245924
0	0	0.732142091	0.267857879
0	0	0.599662483	0.400337547
0	0	0.672005832	0.327994138
0	1	0.409888566	0.590111494
0	0	0.675364077	0.324635893
1	0	0.62610203	0.37389794
0	0	0.706643045	0.293357015
