# Supplementary material for: AI-augmented intraoperative decision-making workflows in diffuse midline glioma biopsy using cryosection pathology
Source: Nat Commun. 2025 Nov 26;16:11667. doi: 10.1038/s41467-025-66853-y (PMC12749771; doi:10.1038/s41467-025-66853-y)
Supplement: Supplementary file 4 — Source data [file 41467_2025_66853_MOESM4_ESM.zip › Yuan_SourceData_Fig2/Fig_2d/EVAL_pos_ATRX/fold_9.csv]

Y	Y_hat	p_0	p_1
0	0	0.965415716	0.034584291
0	0	0.979593396	0.020406609
0	0	0.998237252	0.001762721
0	0	0.901293993	0.098706082
1	0	0.889481843	0.11051815
0	0	0.92562747	0.074372597
0	0	0.983577609	0.016422432
1	0	0.91688025	0.083119802
0	0	0.979796708	0.020203283
0	0	0.99627775	0.003722175
1	1	0.241115123	0.758884907
1	0	0.695313811	0.304686219
1	0	0.902124822	0.097875141
0	0	0.960155189	0.039844815
0	1	0.104233809	0.895766258
0	0	0.576835155	0.423164874
0	0	0.93485415	0.065145813
1	1	0.318041623	0.681958318
0	0	0.927714705	0.072285265
0	0	0.812958479	0.187041476
0	1	0.370555371	0.629444599
0	0	0.997961998	0.002038026
0	0	0.997462273	0.002537667
0	0	0.995824575	0.004175498
1	1	0.116772883	0.88322705
0	0	0.741187155	0.258812785
1	0	0.836414516	0.163585454
0	0	0.957317889	0.042682163
1	1	0.020275984	0.97972405
0	1	0.470955521	0.529044449
0	0	0.733456731	0.26654321
0	0	0.671213448	0.328786612
