# Supplementary material for: AI-augmented intraoperative decision-making workflows in diffuse midline glioma biopsy using cryosection pathology
Source: Nat Commun. 2025 Nov 26;16:11667. doi: 10.1038/s41467-025-66853-y (PMC12749771; doi:10.1038/s41467-025-66853-y)
Supplement: Supplementary file 4 — Source data [file 41467_2025_66853_MOESM4_ESM.zip › Yuan_SourceData_Fig2/Fig_2d/EVAL_pos_ATRX/fold_all.csv]

Y	Y_hat	p_0	p_1
0	0	0.568274736	0.431725293
1	0	0.52077353	0.47922647
0	0	0.62559098	0.37440899
1	0	0.625407934	0.374592066
0	0	0.577293575	0.422706455
0	0	0.654715896	0.345284075
0	0	0.663229764	0.336770207
0	0	0.573596895	0.426403135
1	0	0.556617379	0.443382621
0	0	0.586910605	0.413089335
0	0	0.663179219	0.336820781
1	0	0.579264522	0.420735419
0	0	0.576966166	0.423033804
0	0	0.596549451	0.403450578
0	0	0.652475655	0.347524345
0	0	0.584782839	0.415217161
0	0	0.627671063	0.372328967
0	0	0.611124337	0.388875693
0	0	0.574202895	0.425797075
1	0	0.548982441	0.451017529
1	0	0.55595243	0.4440476
0	0	0.606261969	0.393738031
0	0	0.698284924	0.301715046
0	0	0.633201897	0.366798103
1	0	0.571228862	0.428771079
1	0	0.636501372	0.363498688
0	0	0.597304821	0.402695179
0	0	0.559322476	0.440677553
1	0	0.563596308	0.436403662
0	0	0.573766947	0.426233023
0	0	0.643185616	0.356814355
0	0	0.618025899	0.381974071
0	0	0.981097221	0.018902808
1	0	0.617214978	0.382784992
0	0	0.94186157	0.058138408
0	0	0.952473342	0.047526639
1	1	0.401060343	0.598939598
0	0	0.938233852	0.061766136
0	0	0.896446764	0.10355325
0	0	0.928629875	0.071370102
1	0	0.529990375	0.470009655
0	0	0.887547135	0.112452932
0	0	0.940931857	0.059068091
0	0	0.61711663	0.3828834
0	0	0.982930064	0.017069934
0	0	0.808914304	0.191085711
0	0	0.540508747	0.459491223
0	0	0.922300577	0.077699445
0	0	0.801423669	0.198576316
0	0	0.998351216	0.001648747
0	0	0.84910661	0.150893345
1	0	0.525210083	0.474789888
1	1	0.385877252	0.614122689
0	1	0.478049189	0.521950781
0	0	0.840173841	0.15982613
0	0	0.853849292	0.146150783
1	0	0.797692239	0.20230782
0	0	0.927536666	0.072463386
0	0	0.840358496	0.159641519
1	0	0.730242133	0.269757926
1	0	0.708489418	0.291510552
0	0	0.690853953	0.309146017
0	0	0.718981087	0.281018943
1	0	0.975516498	0.024483435
0	0	0.744436562	0.255563468
0	0	0.727945507	0.272054493
0	0	0.974709451	0.025290562
0	0	0.774094403	0.225905612
0	0	0.983178318	0.01682169
0	1	0.494496673	0.505503297
1	1	0.16764237	0.832357585
0	0	0.849371076	0.150628909
0	0	0.542186677	0.457813293
0	0	0.935226738	0.064773291
0	0	0.943196416	0.056803524
0	0	0.969995797	0.030004181
1	1	0.113358602	0.886641383
0	0	0.759631097	0.240368903
0	0	0.735020041	0.264979929
1	1	0.409464926	0.590535104
0	0	0.890046954	0.109953091
0	1	0.234279796	0.765720189
1	1	0.435718298	0.564281702
1	0	0.699449182	0.300550848
1	1	0.208344609	0.791655362
0	0	0.528157175	0.471842855
1	1	0.444143087	0.555856943
0	1	0.389562786	0.610437155
0	0	0.790067136	0.209932849
1	1	0.416945696	0.583054364
0	1	0.033170715	0.96682924
1	0	0.703642726	0.296357304
0	0	0.788996816	0.211003125
0	0	0.743856251	0.256143808
0	0	0.829147696	0.170852289
0	0	0.907339931	0.092660092
0	1	0.173402026	0.826597989
1	0	0.696173787	0.303826213
0	0	0.816429794	0.183570191
1	1	0.056183804	0.943816185
1	0	0.862708569	0.137291417
0	0	0.997277915	0.002722049
0	0	0.997968256	0.002031733
1	1	0.013301896	0.986698091
0	0	0.915250242	0.084749795
0	0	0.889497578	0.110502459
0	1	0.356170982	0.643829048
1	0	0.754701853	0.245298102
0	0	0.935681581	0.064318381
0	0	0.890449166	0.109550826
0	0	0.992061377	0.007938595
0	1	0.401321858	0.598678112
0	0	0.917065859	0.082934149
0	0	0.876466215	0.123533808
0	0	0.867382586	0.132617399
0	0	0.990951538	0.009048403
0	1	0.158570126	0.84142983
1	0	0.660014033	0.339985967
0	0	0.975585639	0.024414366
0	0	0.759046435	0.240953535
0	0	0.997655392	0.002344529
1	0	0.777902782	0.222097248
1	0	0.742537498	0.257462531
0	1	0.156658456	0.843341529
0	0	0.625159025	0.374840945
1	1	0.317978799	0.682021141
0	0	0.927254915	0.072745055
0	0	0.96727854	0.032721456
0	0	0.999931097	6.89e-05
0	0	0.962382138	0.037617799
0	0	0.999968767	3.12e-05
0	0	0.939991176	0.060008869
0	0	0.987958908	0.012041072
1	0	0.999248803	0.000751223
1	1	0.004190724	0.995809317
0	0	0.999845862	0.000154155
0	0	0.793005884	0.206994101
1	0	0.923212826	0.076787174
0	1	0.273840517	0.726159453
0	1	0.050575383	0.949424624
1	1	0.287911445	0.712088525
1	0	0.934724271	0.065275759
0	0	0.999748886	0.000251076
0	0	0.86658299	0.133417025
0	0	0.998764634	0.001235437
0	0	0.712825298	0.287174731
0	1	0.004156329	0.995843709
0	1	0.117201075	0.88279891
0	0	0.997749388	0.002250555
1	1	0.0212906	0.97870934
0	0	0.999906182	9.38e-05
0	0	0.958408475	0.0415916
1	1	0.248203725	0.751796305
0	0	0.98675102	0.013248954
0	0	0.609823585	0.390176445
1	0	0.608710051	0.39128992
1	0	0.532345951	0.467654049
0	0	0.998313785	0.0016862
0	1	0.164061531	0.835938454
0	0	0.724841297	0.275158703
0	0	0.999906659	9.34e-05
1	1	0.287214845	0.712785125
0	0	0.999924541	7.55e-05
0	1	0.342493802	0.657506168
0	0	0.999857664	0.000142304
0	0	0.999950171	4.98e-05
1	0	0.99994576	5.42e-05
0	0	0.99933666	0.000663281
0	0	0.949280858	0.050719164
0	0	0.999907374	9.26e-05
0	1	0.41318506	0.58681494
0	1	0.000696331	0.999303699
0	1	0.060066104	0.939933836
1	1	0.000190306	0.999809682
0	0	0.996976614	0.003023451
1	1	0.019993989	0.98000598
0	0	0.999840617	0.000159393
0	0	0.999965429	3.45e-05
1	1	0.000227983	0.999772012
1	0	0.888319135	0.11168088
0	0	0.996713996	0.003286077
0	0	0.999883175	0.000116851
0	0	0.991547525	0.008452442
1	0	0.999767601	0.000232354
0	0	0.999928474	7.15e-05
0	0	0.99981755	0.000182418
0	0	0.963173568	0.036826439
1	0	0.998107076	0.001892945
0	0	0.999702156	0.000297809
0	1	0.320216119	0.679783881
0	0	0.992816329	0.007183695
1	1	0.193086639	0.806913316
0	0	0.637079477	0.362920463
0	0	0.660715818	0.339284211
0	0	0.768309891	0.231690109
0	0	0.766361833	0.233638152
0	0	0.722251594	0.277748376
0	0	0.794558823	0.205441147
1	0	0.640181959	0.359818012
1	0	0.70294112	0.297058851
0	0	0.821442366	0.178557605
0	0	0.782036901	0.217963099
0	0	0.776303053	0.223697007
1	0	0.753282845	0.246717155
0	0	0.727129519	0.272870541
0	0	0.844785452	0.155214503
1	1	0.431220621	0.568779409
0	0	0.695533335	0.304466695
0	0	0.787691176	0.212308779
0	0	0.787962735	0.21203728
0	0	0.803087652	0.196912333
1	0	0.682493091	0.317506909
0	0	0.784712374	0.215287626
0	0	0.682390571	0.317609489
0	0	0.694673955	0.305326074
0	0	0.755185246	0.244814798
1	0	0.702517927	0.297482044
1	1	0.391035885	0.608964145
0	0	0.734326601	0.265673339
0	0	0.79370296	0.20629698
0	0	0.779494226	0.220505819
1	0	0.657738984	0.342261046
0	0	0.682464659	0.317535341
1	0	0.802280784	0.197719231
0	1	0.371052206	0.628947854
0	1	0.281700104	0.718299925
0	1	0.320263207	0.679736733
0	1	0.391673058	0.608326912
0	1	0.304303229	0.695696771
0	1	0.420989782	0.579010248
0	1	0.385812044	0.614188015
0	1	0.294728816	0.705271244
0	1	0.389406025	0.610593975
0	1	0.284252137	0.715747893
1	1	0.290363729	0.709636271
0	1	0.366979241	0.633020759
0	1	0.37161693	0.6283831
0	1	0.238467097	0.761532903
0	1	0.341134191	0.658865809
1	1	0.337743789	0.662256181
0	1	0.303353041	0.696646929
0	1	0.285980195	0.714019835
1	1	0.259965688	0.740034342
1	1	0.288178951	0.71182102
0	1	0.301481783	0.698518217
1	1	0.236538127	0.763461888
0	1	0.319725931	0.680274069
1	1	0.24320206	0.756797969
0	1	0.30288136	0.69711864
0	1	0.394335389	0.605664551
1	1	0.396618932	0.603381097
0	1	0.311972171	0.688027799
0	1	0.307678699	0.692321301
1	1	0.234216005	0.765784025
1	1	0.354179025	0.645821035
0	1	0.338233739	0.661766291
0	0	0.66605413	0.33394593
1	0	0.694476724	0.305523276
1	0	0.556651652	0.443348348
1	0	0.573153555	0.426846445
0	0	0.538002789	0.461997271
1	0	0.579500616	0.420499384
0	0	0.724094868	0.275905102
0	0	0.606676638	0.393323362
0	0	0.644097328	0.355902642
0	0	0.647993803	0.352006167
0	0	0.615128219	0.384871781
0	0	0.570168138	0.429831892
0	0	0.662060678	0.337939352
0	0	0.631837189	0.368162811
1	0	0.646085441	0.353914559
0	0	0.612147391	0.387852579
0	0	0.592713833	0.407286197
0	0	0.62845993	0.371540099
0	0	0.605066121	0.394933909
1	0	0.571991801	0.428008199
1	0	0.583245933	0.416754067
0	0	0.717829347	0.282170683
1	0	0.513840795	0.486159205
0	0	0.60094893	0.39905107
0	0	0.700754106	0.299245924
0	0	0.732142091	0.267857879
0	0	0.599662483	0.400337547
0	0	0.672005832	0.327994138
0	1	0.409888566	0.590111494
0	0	0.675364077	0.324635893
1	0	0.62610203	0.37389794
0	0	0.706643045	0.293357015
0	0	0.965415716	0.034584291
0	0	0.979593396	0.020406609
0	0	0.998237252	0.001762721
0	0	0.901293993	0.098706082
1	0	0.889481843	0.11051815
0	0	0.92562747	0.074372597
0	0	0.983577609	0.016422432
1	0	0.91688025	0.083119802
0	0	0.979796708	0.020203283
0	0	0.99627775	0.003722175
1	1	0.241115123	0.758884907
1	0	0.695313811	0.304686219
1	0	0.902124822	0.097875141
0	0	0.960155189	0.039844815
0	1	0.104233809	0.895766258
0	0	0.576835155	0.423164874
0	0	0.93485415	0.065145813
1	1	0.318041623	0.681958318
0	0	0.927714705	0.072285265
0	0	0.812958479	0.187041476
0	1	0.370555371	0.629444599
0	0	0.997961998	0.002038026
0	0	0.997462273	0.002537667
0	0	0.995824575	0.004175498
1	1	0.116772883	0.88322705
0	0	0.741187155	0.258812785
1	0	0.836414516	0.163585454
0	0	0.957317889	0.042682163
1	1	0.020275984	0.97972405
0	1	0.470955521	0.529044449
0	0	0.733456731	0.26654321
0	0	0.671213448	0.328786612
