# Supplementary material for: AI-augmented intraoperative decision-making workflows in diffuse midline glioma biopsy using cryosection pathology
Source: Nat Commun. 2025 Nov 26;16:11667. doi: 10.1038/s41467-025-66853-y (PMC12749771; doi:10.1038/s41467-025-66853-y)
Supplement: Supplementary file 4 — Source data [file 41467_2025_66853_MOESM4_ESM.zip › Yuan_SourceData_Fig2/Fig_2d/EVAL_pos_H3K27M/fold_0.csv]

Y	Y_hat	p_0	p_1
0	1	0.174654692	0.825345278
1	1	0.012372139	0.987627864
1	1	0.000108052	0.999891996
1	1	0.022572331	0.977427721
0	0	0.994907558	0.005092369
0	0	0.999256432	0.000743527
1	1	0.018409487	0.981590569
0	1	5.72e-05	0.99994278
0	1	0.003031986	0.996968091
1	0	0.549173057	0.450826943
0	0	0.999738157	0.000261776
1	1	0.011221068	0.988778949
1	0	0.998007715	0.001992305
0	1	0.001076257	0.998923719
1	1	0.000211914	0.999788105
1	1	0.002491492	0.997508526
1	1	0.004877748	0.995122254
1	1	0.000422993	0.999576986
0	0	0.982698143	0.017301885
0	0	0.641133845	0.358866155
0	0	0.999981165	1.88e-05
0	0	0.997652471	0.002347547
1	1	0.010026347	0.989973664
0	0	0.679139733	0.320860267
0	1	0.00027353	0.999726474
1	0	0.608484566	0.391515464
1	1	0.115142912	0.884857059
1	1	0.088345803	0.911654174
0	0	0.998172045	0.00182796
1	0	0.982379138	0.017620901
0	0	0.947748065	0.052251987
1	1	0.02003802	0.979961991
