# Supplementary material for: AI-augmented intraoperative decision-making workflows in diffuse midline glioma biopsy using cryosection pathology
Source: Nat Commun. 2025 Nov 26;16:11667. doi: 10.1038/s41467-025-66853-y (PMC12749771; doi:10.1038/s41467-025-66853-y)
Supplement: Supplementary file 4 — Source data [file 41467_2025_66853_MOESM4_ESM.zip › Yuan_SourceData_Fig2/Fig_2d/EVAL_pos_H3K27M/fold_1.csv]

Y	Y_hat	p_0	p_1
1	0	0.722002029	0.277997941
0	0	0.785432637	0.214567363
0	0	0.733253956	0.266746014
0	0	0.618374109	0.381625891
0	0	0.690840364	0.309159636
1	1	0.354575962	0.645424008
1	0	0.683715165	0.316284865
0	0	0.547008634	0.452991337
0	0	0.769103825	0.2308961
0	0	0.568509579	0.431490451
0	0	0.6746158	0.3253842
1	0	0.648831725	0.351168215
1	0	0.680674374	0.319325626
1	0	0.553094685	0.446905285
1	0	0.740608633	0.259391367
1	1	0.415532142	0.584467888
1	1	0.495322049	0.504677951
1	1	0.43184492	0.56815511
1	0	0.60727495	0.39272505
0	0	0.65879488	0.34120506
1	0	0.621080816	0.378919184
1	0	0.711136162	0.288863808
0	0	0.690423906	0.309576035
1	0	0.67347014	0.32652989
0	0	0.813830912	0.186169013
0	0	0.810395181	0.189604804
0	0	0.782625854	0.217374131
1	0	0.645263791	0.354736209
1	0	0.647223413	0.352776557
0	0	0.763879478	0.236120567
0	0	0.706177533	0.293822438
1	0	0.543714523	0.456285477
