# Supplementary material for: AI-augmented intraoperative decision-making workflows in diffuse midline glioma biopsy using cryosection pathology
Source: Nat Commun. 2025 Nov 26;16:11667. doi: 10.1038/s41467-025-66853-y (PMC12749771; doi:10.1038/s41467-025-66853-y)
Supplement: Supplementary file 4 — Source data [file 41467_2025_66853_MOESM4_ESM.zip › Yuan_SourceData_Fig2/Fig_2d/EVAL_pos_H3K27M/fold_2.csv]

Y	Y_hat	p_0	p_1
1	0	0.536892593	0.463107407
0	0	0.633129537	0.366870493
0	0	0.639035523	0.360964417
1	1	0.288039327	0.711960673
0	0	0.511180401	0.488819599
1	1	0.193746775	0.806253195
1	1	0.266792864	0.733207107
1	1	0.317448229	0.682551742
0	1	0.308571279	0.691428721
1	1	0.1542698	0.845730245
1	1	0.299570858	0.700429082
1	1	0.229291707	0.770708323
0	1	0.221247911	0.778752089
0	1	0.478177398	0.521822572
0	1	0.173006341	0.826993704
1	1	0.2790277	0.7209723
1	1	0.380478024	0.619522035
1	1	0.367263913	0.632736146
1	1	0.195428997	0.804571033
0	1	0.272755861	0.727244139
1	1	0.28127864	0.71872133
0	1	0.457150102	0.542849898
1	1	0.398665279	0.601334751
0	1	0.397566706	0.602433324
0	1	0.201345846	0.798654139
0	1	0.314143658	0.685856342
0	0	0.640181661	0.359818369
1	1	0.181654677	0.818345368
0	1	0.295882583	0.704117417
1	1	0.168253124	0.831746876
1	1	0.247519702	0.752480268
0	1	0.385762841	0.61423713
