# Supplementary material for: AI-augmented intraoperative decision-making workflows in diffuse midline glioma biopsy using cryosection pathology
Source: Nat Commun. 2025 Nov 26;16:11667. doi: 10.1038/s41467-025-66853-y (PMC12749771; doi:10.1038/s41467-025-66853-y)
Supplement: Supplementary file 4 — Source data [file 41467_2025_66853_MOESM4_ESM.zip › Yuan_SourceData_Fig2/Fig_2d/EVAL_pos_H3K27M/fold_3.csv]

Y	Y_hat	p_0	p_1
0	0	0.748672009	0.251327962
1	0	0.999815285	0.000184688
1	1	0.002313349	0.997686625
0	0	0.999970555	2.95e-05
1	0	0.985933602	0.014066425
0	0	0.999956965	4.3e-05
1	1	0.098373592	0.901626468
0	0	0.999944329	5.56e-05
0	0	0.995957077	0.004042873
1	1	0.000171387	0.999828577
1	0	0.955713093	0.044286963
0	0	0.754397154	0.245602891
1	0	0.999985814	1.42e-05
1	1	0.000519515	0.999480546
1	0	0.734538376	0.265461624
0	0	0.999779999	0.000219972
1	1	0.001722597	0.998277426
1	1	0.000279003	0.999720991
0	0	0.629152656	0.370847315
0	0	0.998100579	0.001899479
0	0	0.999786675	0.000213304
1	1	0.013971415	0.986028612
0	1	0.006288063	0.993711948
1	0	0.999456584	0.000543432
1	1	0.021509256	0.97849077
0	0	0.99486059	0.005139406
1	0	0.981684983	0.018315058
1	0	0.936235964	0.063763961
0	0	0.999891877	0.000108161
1	0	0.995582998	0.004417015
0	0	0.986279726	0.013720268
0	0	0.999991298	8.66e-06
