# Supplementary material for: AI-augmented intraoperative decision-making workflows in diffuse midline glioma biopsy using cryosection pathology
Source: Nat Commun. 2025 Nov 26;16:11667. doi: 10.1038/s41467-025-66853-y (PMC12749771; doi:10.1038/s41467-025-66853-y)
Supplement: Supplementary file 4 — Source data [file 41467_2025_66853_MOESM4_ESM.zip › Yuan_SourceData_Fig2/Fig_2d/EVAL_pos_H3K27M/fold_4.csv]

Y	Y_hat	p_0	p_1
0	0	0.752176523	0.247823462
0	0	0.618687689	0.381312281
0	0	0.531448185	0.468551844
1	1	0.043021459	0.956978559
1	0	0.52792269	0.47207728
0	0	0.780462682	0.219537303
1	0	0.703716516	0.296283424
0	0	0.669993222	0.330006748
0	0	0.659211874	0.340788156
0	0	0.843449652	0.156550303
1	0	0.741025686	0.258974254
0	0	0.693331718	0.306668252
0	0	0.65495652	0.345043451
1	1	0.313037395	0.686962664
1	0	0.650870919	0.349129111
1	1	0.353747606	0.646252394
0	0	0.690208495	0.309791535
1	1	0.351015866	0.648984134
1	1	0.267317653	0.732682347
0	0	0.841253817	0.158746213
1	1	0.476549566	0.523450434
1	1	0.261148363	0.738851607
1	1	0.053705711	0.946294248
1	0	0.625459492	0.374540448
1	0	0.602305651	0.397694379
0	0	0.832046509	0.167953461
0	0	0.805490315	0.194509655
1	1	0.184554622	0.815445364
0	0	0.869493842	0.130506143
0	0	0.685202301	0.314797699
1	0	0.819919825	0.180080131
