# Supplementary material for: AI-augmented intraoperative decision-making workflows in diffuse midline glioma biopsy using cryosection pathology
Source: Nat Commun. 2025 Nov 26;16:11667. doi: 10.1038/s41467-025-66853-y (PMC12749771; doi:10.1038/s41467-025-66853-y)
Supplement: Supplementary file 4 — Source data [file 41467_2025_66853_MOESM4_ESM.zip › Yuan_SourceData_Fig2/Fig_2d/EVAL_pos_H3K27M/fold_5.csv]

Y	Y_hat	p_0	p_1
0	0	0.949569583	0.050430346
0	0	0.996020973	0.003979009
1	1	0.000190247	0.999809802
1	1	7.44e-05	0.999925613
0	0	0.640435457	0.359564513
0	1	0.098959826	0.901040137
0	0	0.997621119	0.002378877
0	0	0.996402502	0.003597504
0	1	0.013429235	0.986570776
0	0	0.999449551	0.000550466
0	1	7.25e-05	0.999927521
0	1	0.06494312	0.935056925
1	0	0.979241967	0.02075804
1	1	0.066697016	0.933302939
0	1	0.306869626	0.693130374
1	1	0.000469602	0.999530435
1	1	0.001640562	0.998359382
1	1	0.001848737	0.998151243
1	1	0.001179233	0.998820722
1	0	0.916716397	0.083283544
0	0	0.99898845	0.001011495
0	0	0.996345341	0.003654721
1	1	0.000151926	0.999848008
1	1	0.269367784	0.730632186
0	0	0.933588445	0.06641154
1	1	0.00020831	0.999791682
1	1	0.000677105	0.999322891
1	1	9.38e-05	0.999906182
1	1	0.03997099	0.960029066
0	1	0.003737073	0.996262968
1	1	0.000778806	0.999221206
1	1	0.001909358	0.998090684
