# Supplementary material for: AI-augmented intraoperative decision-making workflows in diffuse midline glioma biopsy using cryosection pathology
Source: Nat Commun. 2025 Nov 26;16:11667. doi: 10.1038/s41467-025-66853-y (PMC12749771; doi:10.1038/s41467-025-66853-y)
Supplement: Supplementary file 4 — Source data [file 41467_2025_66853_MOESM4_ESM.zip › Yuan_SourceData_Fig2/Fig_2d/EVAL_pos_H3K27M/fold_6.csv]

Y	Y_hat	p_0	p_1
1	1	0.010380135849118	0.98961991071701
0	0	0.631286859512329	0.368713110685348
0	0	0.723669290542603	0.276330679655075
1	1	0.381344169378281	0.618655800819397
0	0	0.747132480144501	0.252867460250854
1	0	0.720977246761322	0.279022723436356
0	1	0.426743119955063	0.57325690984726
1	1	0.065916374325752	0.934083640575409
0	0	0.613513588905335	0.386486411094665
0	0	0.572073996067047	0.427926003932953
0	0	0.836850702762604	0.163149327039719
0	1	0.376694858074188	0.623305141925812
1	1	0.233104780316353	0.766895174980164
1	0	0.866782665252685	0.133217304944992
0	1	0.223148018121719	0.776852011680603
0	0	0.537370800971985	0.46262913942337
1	1	0.098496355116367	0.901503682136535
0	0	0.881836831569672	0.118163168430328
1	1	0.38870432972908	0.611295640468597
1	1	0.343368738889694	0.656631290912628
0	0	0.872942686080933	0.127057299017906
1	1	0.110079750418663	0.889920234680176
1	1	0.339949816465378	0.6600501537323
0	1	0.089079335331917	0.9109206199646
1	0	0.681249737739563	0.318750321865082
1	1	0.11437064409256	0.88562935590744
1	1	0.335586249828339	0.664413750171661
0	0	0.855431377887726	0.144568592309952
1	1	0.310848385095596	0.689151585102081
1	1	0.082699336111546	0.917300641536713
0	1	0.46111387014389	0.53888612985611
1	1	0.002561218105257	0.997438788414001
