# Supplementary material for: AI-augmented intraoperative decision-making workflows in diffuse midline glioma biopsy using cryosection pathology
Source: Nat Commun. 2025 Nov 26;16:11667. doi: 10.1038/s41467-025-66853-y (PMC12749771; doi:10.1038/s41467-025-66853-y)
Supplement: Supplementary file 4 — Source data [file 41467_2025_66853_MOESM4_ESM.zip › Yuan_SourceData_Fig2/Fig_2d/EVAL_pos_H3K27M/fold_7.csv]

Y	Y_hat	p_0	p_1
0	0	0.932111144065857	0.067888833582401
1	1	0.002736611524597	0.997263431549072
0	0	0.705084204673767	0.294915825128555
1	1	0.21330925822258	0.786690771579742
0	0	0.839837610721588	0.160162344574928
0	1	0.127868160605431	0.872131824493408
1	1	0.021671399474144	0.978328585624695
1	1	0.022198405116797	0.977801620960236
0	0	0.698898375034332	0.30110165476799
0	0	0.805995762348175	0.194004237651825
0	1	0.359922230243683	0.640077769756317
0	1	0.038326185196638	0.961673855781555
1	0	0.758825659751892	0.241174399852753
0	1	0.358347237110138	0.641652762889862
1	1	0.001222176942974	0.998777806758881
0	0	0.986724197864532	0.013275862671435
1	1	0.000423636898631	0.999576389789581
1	1	0.026959635317326	0.973040342330933
0	0	0.999809682369232	0.000190386999748
1	1	4.80560593132395e-05	0.999951958656311
0	1	0.0400002412498	0.959999680519104
1	0	0.968773066997528	0.031226960942149
0	1	0.255506962537765	0.744493007659912
1	1	0.007824768312275	0.992175161838532
0	0	0.983250081539154	0.016749950125814
0	1	0.032625488936901	0.967374444007874
1	1	0.105264596641064	0.894735395908356
1	1	0.145951151847839	0.85404884815216
1	1	0.011095126159489	0.98890483379364
1	1	0.176469162106514	0.823530852794647
1	0	0.85130250453949	0.148697480559349
1	0	0.688986361026764	0.311013668775559
