# Supplementary material for: AI-augmented intraoperative decision-making workflows in diffuse midline glioma biopsy using cryosection pathology
Source: Nat Commun. 2025 Nov 26;16:11667. doi: 10.1038/s41467-025-66853-y (PMC12749771; doi:10.1038/s41467-025-66853-y)
Supplement: Supplementary file 4 — Source data [file 41467_2025_66853_MOESM4_ESM.zip › Yuan_SourceData_Fig2/Fig_2d/EVAL_pos_H3K27M/fold_8.csv]

Y	Y_hat	p_0	p_1
0	0	0.993000030517578	0.006999952718616
1	1	0.000774403102696	0.999225616455078
0	0	0.993368566036224	0.006631392519921
1	1	1.29955715237884e-05	0.999987006187439
1	1	6.90801898599602e-05	0.99993085861206
0	0	0.999564111232758	0.000435833033407
0	1	0.490978986024857	0.509021043777466
1	1	0.000437617534772	0.999562323093414
0	0	0.99950385093689	0.000496124383062
1	1	1.2122576663387e-05	0.999987840652466
1	1	0.034809313714504	0.965190649032593
1	1	8.51437725941651e-05	0.999914884567261
0	0	0.97704553604126	0.022954434156418
1	0	0.990847587585449	0.009152374230325
0	1	1.41131667987793e-05	0.999985933303833
1	0	0.999577820301056	0.000422235490987
1	1	7.00915688867099e-06	0.999992966651916
1	0	0.999629974365234	0.000370029796613
0	0	0.747223496437073	0.25277653336525
0	0	0.999728620052338	0.000271418713965
1	1	0.000290773430606	0.999709188938141
0	1	0.113834321498871	0.886165678501129
0	1	0.043046288192272	0.956953644752502
1	1	0.000382081518183	0.999617934226989
0	0	0.903559923171997	0.096440076828003
1	0	0.83511346578598	0.164886504411697
0	1	0.001271780580282	0.998728215694428
0	0	0.677937746047974	0.322062224149704
1	1	2.7241933366895e-06	0.99999725818634
1	1	0.000702216289937	0.999297738075256
0	0	0.998154580593109	0.00184540823102
