# Supplementary material for: AI-augmented intraoperative decision-making workflows in diffuse midline glioma biopsy using cryosection pathology
Source: Nat Commun. 2025 Nov 26;16:11667. doi: 10.1038/s41467-025-66853-y (PMC12749771; doi:10.1038/s41467-025-66853-y)
Supplement: Supplementary file 4 — Source data [file 41467_2025_66853_MOESM4_ESM.zip › Yuan_SourceData_Fig2/Fig_2d/EVAL_pos_H3K27M/fold_9.csv]

Y	Y_hat	p_0	p_1
0	0	0.999237298965454	0.000762746261898
1	1	0.000764183176216	0.99923586845398
1	1	6.73954273224808e-05	0.999932646751404
1	1	0.462128460407257	0.537871539592743
1	1	0.002845577662811	0.997154355049133
0	0	0.999521017074585	0.000479039183119
1	1	0.045370414853096	0.954629600048065
0	0	0.995882868766785	0.004117195960134
1	1	0.463731169700623	0.536268830299377
0	0	0.99619859457016	0.00380136910826
0	1	0.076160490512848	0.923839509487152
1	1	0.028569152578712	0.971430778503418
0	0	0.999886155128479	0.000113805930596
0	1	0.001854356378317	0.998145699501038
1	0	0.982840776443481	0.017159167677164
1	1	4.67414356535301e-05	0.999953269958496
0	0	0.641226351261139	0.358773678541184
0	0	0.90271645784378	0.097283557057381
1	0	0.999546110630035	0.000453822489362
0	0	0.998596370220184	0.001403594738804
0	0	0.994072735309601	0.005927325692028
1	1	0.281601518392563	0.71839851140976
1	1	0.254827618598938	0.745172381401062
1	0	0.7757288813591	0.224271163344383
0	0	0.815390348434448	0.184609636664391
0	0	0.95823734998703	0.041762638837099
1	0	0.999608814716339	0.000391198060242
1	0	0.932940244674683	0.067059747874737
1	1	0.001695006736554	0.998304963111877
0	0	0.99804949760437	0.001950543490238
0	0	0.999805748462677	0.000194322812604
1	1	0.00133126869332	0.998668789863586
