# Supplementary material for: AI-augmented intraoperative decision-making workflows in diffuse midline glioma biopsy using cryosection pathology
Source: Nat Commun. 2025 Nov 26;16:11667. doi: 10.1038/s41467-025-66853-y (PMC12749771; doi:10.1038/s41467-025-66853-y)
Supplement: Supplementary file 4 — Source data [file 41467_2025_66853_MOESM4_ESM.zip › Yuan_SourceData_Fig2/Fig_2d/EVAL_pos_H3K27M/fold_all.csv]

Y	Y_hat	p_0	p_1
0	1	0.174654692411423	0.825345277786255
1	1	0.012372138909996	0.987627863883972
1	1	0.000108051521238	0.999891996383667
1	1	0.022572331130505	0.97742772102356
0	0	0.994907557964325	0.005092369392514
0	0	0.999256432056427	0.000743527081795
1	1	0.018409486860037	0.981590569019318
0	1	5.71756499994081e-05	0.999942779541016
0	1	0.003031986299902	0.99696809053421
1	0	0.549173057079315	0.450826942920685
0	0	0.999738156795502	0.000261775654508
1	1	0.011221067979932	0.988778948783874
1	0	0.998007714748383	0.001992304809391
0	1	0.001076257089153	0.998923718929291
1	1	0.000211914244574	0.999788105487824
1	1	0.00249149161391	0.997508525848389
1	1	0.004877748433501	0.995122253894806
1	1	0.000422993063694	0.999576985836029
0	0	0.982698142528534	0.017301885411143
0	0	0.641133844852448	0.358866155147552
0	0	0.999981164932251	1.88107260328252e-05
0	0	0.997652471065521	0.0023475473281
1	1	0.010026346892118	0.989973664283752
0	0	0.679139733314514	0.320860266685486
0	1	0.000273529672995	0.999726474285126
1	0	0.6084845662117	0.391515463590622
1	1	0.115142911672592	0.884857058525085
1	1	0.088345803320408	0.91165417432785
0	0	0.998172044754028	0.001827959669754
1	0	0.982379138469696	0.017620900645852
0	0	0.947748064994812	0.052251987159252
1	1	0.020038019865751	0.97996199131012
1	0	0.722002029418945	0.277997940778732
0	0	0.785432636737824	0.214567363262176
0	0	0.733253955841064	0.266746014356613
0	0	0.618374109268189	0.381625890731811
0	0	0.690840363502502	0.309159636497497
1	1	0.354575961828232	0.645424008369446
1	0	0.683715164661408	0.316284865140915
0	0	0.547008633613586	0.452991336584091
0	0	0.769103825092316	0.230896100401878
0	0	0.568509578704834	0.431490451097488
0	0	0.674615800380707	0.325384199619293
1	0	0.648831725120544	0.351168215274811
1	0	0.680674374103546	0.319325625896454
1	0	0.553094685077667	0.44690528512001
1	0	0.740608632564545	0.259391367435455
1	1	0.415532141923904	0.584467887878418
1	1	0.495322048664093	0.504677951335907
1	1	0.431844919919968	0.568155109882355
1	0	0.607274949550629	0.392725050449371
0	0	0.65879487991333	0.341205060482025
1	0	0.621080815792084	0.378919184207916
1	0	0.711136162281036	0.288863807916641
0	0	0.690423905849457	0.309576034545898
1	0	0.673470139503479	0.326529890298843
0	0	0.81383091211319	0.186169013381004
0	0	0.810395181179047	0.189604803919792
0	0	0.78262585401535	0.217374131083488
1	0	0.64526379108429	0.35473620891571
1	0	0.64722341299057	0.352776557207107
0	0	0.763879477977753	0.236120566725731
0	0	0.706177532672882	0.293822437524795
1	0	0.54371452331543	0.45628547668457
1	0	0.536892592906952	0.463107407093048
0	0	0.63312953710556	0.366870492696762
0	0	0.639035522937775	0.36096441745758
1	1	0.288039326667786	0.711960673332214
0	0	0.511180400848389	0.488819599151611
1	1	0.193746775388718	0.80625319480896
1	1	0.266792863607407	0.733207106590271
1	1	0.317448228597641	0.682551741600037
0	1	0.30857127904892	0.69142872095108
1	1	0.154269799590111	0.845730245113373
1	1	0.299570858478546	0.700429081916809
1	1	0.229291707277298	0.770708322525024
0	1	0.221247911453247	0.778752088546753
0	1	0.478177398443222	0.521822571754456
0	1	0.173006340861321	0.826993703842163
1	1	0.279027700424194	0.720972299575806
1	1	0.380478024482727	0.619522035121918
1	1	0.367263913154602	0.632736146450043
1	1	0.195428997278214	0.804571032524109
0	1	0.272755861282349	0.727244138717651
1	1	0.281278640031815	0.718721330165863
0	1	0.457150101661682	0.542849898338318
1	1	0.398665279150009	0.601334750652313
0	1	0.397566705942154	0.602433323860168
0	1	0.201345846056938	0.798654139041901
0	1	0.314143657684326	0.685856342315674
0	0	0.64018166065216	0.359818369150162
1	1	0.181654676795006	0.818345367908478
0	1	0.29588258266449	0.70411741733551
1	1	0.168253123760223	0.831746876239777
1	1	0.247519701719284	0.752480268478394
0	1	0.385762840509415	0.614237129688263
0	0	0.748672008514404	0.251327961683273
1	0	0.999815285205841	0.000184687844012
1	1	0.00231334916316	0.997686624526978
0	0	0.999970555305481	2.9499591619242e-05
1	0	0.985933601856232	0.014066425152123
0	0	0.999956965446472	4.30239779234398e-05
1	1	0.098373591899872	0.901626467704773
0	0	0.99994432926178	5.56239720026497e-05
0	0	0.99595707654953	0.00404287269339
1	1	0.000171386942384	0.999828577041626
1	0	0.955713093280792	0.044286962598562
0	0	0.75439715385437	0.245602890849113
1	0	0.999985814094543	1.42130074891611e-05
1	1	0.000519515306223	0.999480545520782
1	0	0.734538376331329	0.265461623668671
0	0	0.999779999256134	0.00021997159638
1	1	0.001722596702166	0.998277425765991
1	1	0.000279003113974	0.999720990657806
0	0	0.629152655601501	0.370847314596176
0	0	0.998100578784943	0.001899478607811
0	0	0.999786674976349	0.000213304461795
1	1	0.013971415348351	0.986028611660004
0	1	0.006288063246757	0.993711948394775
1	0	0.999456584453583	0.000543431611732
1	1	0.021509256213903	0.978490769863129
0	0	0.994860589504242	0.005139406304806
1	0	0.981684982776642	0.018315058201551
1	0	0.936235964298248	0.063763961195946
0	0	0.999891877174377	0.000108161104436
1	0	0.99558299779892	0.004417015239596
0	0	0.986279726028442	0.013720268383622
0	0	0.999991297721863	8.65800302563002e-06
0	0	0.752176523208618	0.247823461890221
0	0	0.618687689304352	0.381312280893326
0	0	0.531448185443878	0.468551844358444
1	1	0.043021459132433	0.956978559494019
1	0	0.527922689914703	0.472077280282974
0	0	0.780462682247162	0.219537302851677
1	0	0.703716516494751	0.296283423900604
0	0	0.669993221759796	0.330006748437881
0	0	0.659211874008179	0.340788155794144
0	0	0.843449652194977	0.15655030310154
1	0	0.741025686264038	0.258974254131317
0	0	0.693331718444824	0.306668251752853
0	0	0.654956519603729	0.345043450593948
1	1	0.313037395477295	0.68696266412735
1	0	0.6508709192276	0.349129110574722
1	1	0.353747606277466	0.646252393722534
0	0	0.690208494663239	0.309791535139084
1	1	0.351015865802765	0.648984134197235
1	1	0.267317652702331	0.732682347297668
0	0	0.841253817081451	0.158746212720871
1	1	0.476549565792084	0.523450434207916
1	1	0.261148363351822	0.738851606845856
1	1	0.053705710917711	0.946294248104095
1	0	0.625459492206574	0.374540448188782
1	0	0.60230565071106	0.397694379091263
0	0	0.832046508789063	0.167953461408615
0	0	0.80549031496048	0.194509655237198
1	1	0.184554621577263	0.815445363521576
0	0	0.869493842124939	0.1305061429739
0	0	0.685202300548553	0.314797699451446
1	0	0.81991982460022	0.180080130696297
0	0	0.949569582939148	0.050430346280336
0	0	0.996020972728729	0.003979008644819
1	1	0.000190246559214	0.999809801578522
1	1	7.43677082937211e-05	0.99992561340332
0	0	0.640435457229614	0.359564512968063
0	1	0.09895982593298	0.901040136814117
0	0	0.997621119022369	0.002378877485171
0	0	0.996402502059936	0.003597504459321
0	1	0.013429234735668	0.986570775508881
0	0	0.999449551105499	0.000550465774722
0	1	7.24957644706592e-05	0.999927520751953
0	1	0.064943119883537	0.935056924819946
1	0	0.979241967201233	0.020758040249348
1	1	0.066697016358376	0.933302938938141
0	1	0.306869626045227	0.693130373954773
1	1	0.000469602382509	0.99953043460846
1	1	0.001640561735258	0.998359382152557
1	1	0.001848736545071	0.998151242733002
1	1	0.001179232960567	0.998820722103119
1	0	0.916716396808624	0.083283543586731
0	0	0.998988449573517	0.001011494547129
0	0	0.996345341205597	0.003654720960185
1	1	0.000151925924001	0.999848008155823
1	1	0.269367784261703	0.730632185935974
0	0	0.933588445186615	0.066411539912224
1	1	0.000208310462767	0.99979168176651
1	1	0.000677104515489	0.999322891235352
1	1	9.38372177188285e-05	0.999906182289124
1	1	0.039970990270376	0.960029065608978
0	1	0.003737072926015	0.996262967586517
1	1	0.000778805930167	0.999221205711365
1	1	0.001909357961267	0.99809068441391
1	1	0.010380135849118	0.98961991071701
0	0	0.631286859512329	0.368713110685348
0	0	0.723669290542603	0.276330679655075
1	1	0.381344169378281	0.618655800819397
0	0	0.747132480144501	0.252867460250854
1	0	0.720977246761322	0.279022723436356
0	1	0.426743119955063	0.57325690984726
1	1	0.065916374325752	0.934083640575409
0	0	0.613513588905335	0.386486411094665
0	0	0.572073996067047	0.427926003932953
0	0	0.836850702762604	0.163149327039719
0	1	0.376694858074188	0.623305141925812
1	1	0.233104780316353	0.766895174980164
1	0	0.866782665252685	0.133217304944992
0	1	0.223148018121719	0.776852011680603
0	0	0.537370800971985	0.46262913942337
1	1	0.098496355116367	0.901503682136535
0	0	0.881836831569672	0.118163168430328
1	1	0.38870432972908	0.611295640468597
1	1	0.343368738889694	0.656631290912628
0	0	0.872942686080933	0.127057299017906
1	1	0.110079750418663	0.889920234680176
1	1	0.339949816465378	0.6600501537323
0	1	0.089079335331917	0.9109206199646
1	0	0.681249737739563	0.318750321865082
1	1	0.11437064409256	0.88562935590744
1	1	0.335586249828339	0.664413750171661
0	0	0.855431377887726	0.144568592309952
1	1	0.310848385095596	0.689151585102081
1	1	0.082699336111546	0.917300641536713
0	1	0.46111387014389	0.53888612985611
1	1	0.002561218105257	0.997438788414001
0	0	0.932111144065857	0.067888833582401
1	1	0.002736611524597	0.997263431549072
0	0	0.705084204673767	0.294915825128555
1	1	0.21330925822258	0.786690771579742
0	0	0.839837610721588	0.160162344574928
0	1	0.127868160605431	0.872131824493408
1	1	0.021671399474144	0.978328585624695
1	1	0.022198405116796	0.977801620960236
0	0	0.698898375034332	0.30110165476799
0	0	0.805995762348175	0.194004237651825
0	1	0.359922230243683	0.640077769756317
0	1	0.038326185196638	0.961673855781555
1	0	0.758825659751892	0.241174399852753
0	1	0.358347237110138	0.641652762889862
1	1	0.001222176942974	0.998777806758881
0	0	0.986724197864532	0.013275862671435
1	1	0.000423636898631	0.999576389789581
1	1	0.026959635317326	0.973040342330933
0	0	0.999809682369232	0.000190386999748
1	1	4.80560593132395e-05	0.999951958656311
0	1	0.0400002412498	0.959999680519104
1	0	0.968773066997528	0.031226960942149
0	1	0.255506962537765	0.744493007659912
1	1	0.007824768312275	0.992175161838532
0	0	0.983250081539154	0.016749950125813
0	1	0.032625488936901	0.967374444007874
1	1	0.105264596641064	0.894735395908356
1	1	0.145951151847839	0.85404884815216
1	1	0.011095126159489	0.98890483379364
1	1	0.176469162106514	0.823530852794647
1	0	0.85130250453949	0.148697480559349
1	0	0.688986361026764	0.311013668775558
0	0	0.993000030517578	0.006999952718616
1	1	0.000774403102696	0.999225616455078
0	0	0.993368566036224	0.006631392519921
1	1	1.29955715237884e-05	0.999987006187439
1	1	6.90801898599602e-05	0.99993085861206
0	0	0.999564111232758	0.000435833033407
0	1	0.490978986024857	0.509021043777466
1	1	0.000437617534772	0.999562323093414
0	0	0.99950385093689	0.000496124383062
1	1	1.2122576663387e-05	0.999987840652466
1	1	0.034809313714504	0.965190649032593
1	1	8.51437725941651e-05	0.999914884567261
0	0	0.97704553604126	0.022954434156418
1	0	0.990847587585449	0.009152374230325
0	1	1.41131667987793e-05	0.999985933303833
1	0	0.999577820301056	0.000422235490987
1	1	7.00915688867099e-06	0.999992966651916
1	0	0.999629974365234	0.000370029796613
0	0	0.747223496437073	0.25277653336525
0	0	0.999728620052338	0.000271418713965
1	1	0.000290773430606	0.999709188938141
0	1	0.113834321498871	0.886165678501129
0	1	0.043046288192272	0.956953644752502
1	1	0.000382081518183	0.999617934226989
0	0	0.903559923171997	0.096440076828003
1	0	0.83511346578598	0.164886504411697
0	1	0.001271780580282	0.998728215694428
0	0	0.677937746047974	0.322062224149704
1	1	2.7241933366895e-06	0.99999725818634
1	1	0.000702216289937	0.999297738075256
0	0	0.998154580593109	0.00184540823102
0	0	0.999237298965454	0.000762746261898
1	1	0.000764183176216	0.99923586845398
1	1	6.73954273224808e-05	0.999932646751404
1	1	0.462128460407257	0.537871539592743
1	1	0.002845577662811	0.997154355049133
0	0	0.999521017074585	0.000479039183119
1	1	0.045370414853096	0.954629600048065
0	0	0.995882868766785	0.004117195960134
1	1	0.463731169700623	0.536268830299377
0	0	0.99619859457016	0.00380136910826
0	1	0.076160490512848	0.923839509487152
1	1	0.028569152578712	0.971430778503418
0	0	0.999886155128479	0.000113805930596
0	1	0.001854356378317	0.998145699501038
1	0	0.982840776443481	0.017159167677164
1	1	4.67414356535301e-05	0.999953269958496
0	0	0.641226351261139	0.358773678541183
0	0	0.90271645784378	0.097283557057381
1	0	0.999546110630035	0.000453822489362
0	0	0.998596370220184	0.001403594738804
0	0	0.994072735309601	0.005927325692028
1	1	0.281601518392563	0.71839851140976
1	1	0.254827618598938	0.745172381401062
1	0	0.7757288813591	0.224271163344383
0	0	0.815390348434448	0.184609636664391
0	0	0.95823734998703	0.041762638837099
1	0	0.999608814716339	0.000391198060242
1	0	0.932940244674683	0.067059747874737
1	1	0.001695006736554	0.998304963111877
0	0	0.99804949760437	0.001950543490238
0	0	0.999805748462677	0.000194322812604
1	1	0.00133126869332	0.998668789863586
