# Supplementary material for: AI-augmented intraoperative decision-making workflows in diffuse midline glioma biopsy using cryosection pathology
Source: Nat Commun. 2025 Nov 26;16:11667. doi: 10.1038/s41467-025-66853-y (PMC12749771; doi:10.1038/s41467-025-66853-y)
Supplement: Supplementary file 4 — Source data [file 41467_2025_66853_MOESM4_ESM.zip › Yuan_SourceData_Fig2/Fig_2d/EVAL_pos_TP53/fold_0.csv]

Y	Y_hat	p_0	p_1
0	0	0.997377157211304	0.002622905187309
0	0	0.998541474342346	0.001458531129174
1	0	0.991015493869782	0.008984520100057
0	0	0.999595582485199	0.00040444987826
1	0	0.993025302886963	0.006974735297263
1	1	0.000457226793515	0.999542832374573
1	0	0.992421805858612	0.00757818762213
0	0	0.999850392341614	0.0001496396726
0	0	0.998410582542419	0.001589449704625
0	0	0.990725338459015	0.009274675510824
0	0	0.981112599372864	0.01888744160533
1	0	0.753860294818878	0.246139705181122
0	0	0.993650138378143	0.006349899806082
1	1	0.020445983856917	0.979554057121277
1	1	1.19185988296522e-05	0.999988079071045
0	0	0.999573528766632	0.000426516140578
0	0	0.666867434978485	0.333132565021515
0	0	0.997417688369751	0.002582301385701
1	0	0.994985699653626	0.005014275200665
1	1	0.060363743454218	0.93963623046875
0	0	0.994784533977508	0.005215478129685
1	1	0.001088914927095	0.998911142349243
0	0	0.99379563331604	0.006204340141267
0	0	0.998888909816742	0.001111068413593
0	0	0.999612033367157	0.000387961423257
0	0	0.999415040016174	0.000585007772315
0	0	0.999693989753723	0.000306085770717
1	0	0.902975380420685	0.097024612128735
0	0	0.830657541751862	0.169342443346977
0	1	0.228160798549652	0.771839201450348
1	1	0.01597304828465	0.984026908874512
1	1	0.004746321588755	0.995253682136535
