# Supplementary material for: AI-augmented intraoperative decision-making workflows in diffuse midline glioma biopsy using cryosection pathology
Source: Nat Commun. 2025 Nov 26;16:11667. doi: 10.1038/s41467-025-66853-y (PMC12749771; doi:10.1038/s41467-025-66853-y)
Supplement: Supplementary file 4 — Source data [file 41467_2025_66853_MOESM4_ESM.zip › Yuan_SourceData_Fig2/Fig_2d/EVAL_pos_TP53/fold_1.csv]

Y	Y_hat	p_0	p_1
0	1	0.000234032704611	0.999765932559967
1	0	0.999341785907745	0.000658243137877
0	0	0.999965667724609	3.43684769177344e-05
1	1	6.71178422635421e-05	0.999932885169983
0	0	0.998351097106934	0.001648872974329
0	1	0.120621733367443	0.879378259181976
0	0	0.998615980148315	0.00138401472941
1	1	0.003716139588505	0.996283829212189
0	0	0.999738991260529	0.000261043169303
0	0	0.999841094017029	0.000158896451467
0	0	0.999793350696564	0.000206633558264
1	1	2.35700099437963e-05	0.999976396560669
0	1	0.058401323854923	0.941598653793335
1	1	9.58750460995361e-05	0.999904155731201
1	1	7.16562717570923e-05	0.99992835521698
0	0	0.999803721904754	0.000196353154024
0	0	0.999881863594055	0.000118074924103
0	0	0.997856795787811	0.002143230987713
1	0	0.996618330478668	0.00338170141913
0	0	0.999942660331726	5.73418619751465e-05
1	1	0.000417030591052	0.999582946300507
0	1	0.008011584170163	0.99198842048645
0	0	0.999903678894043	9.62807243922725e-05
1	1	8.25180104584433e-05	0.999917507171631
0	0	0.96641457080841	0.033585485070944
0	0	0.999665141105652	0.000334866752382
1	1	4.92406361445319e-05	0.999950766563416
1	1	0.012719810009003	0.987280189990997
0	0	0.999772369861603	0.00022766267648
1	1	0.000451322033769	0.999548614025116
0	0	0.999751269817352	0.000248768628808
1	0	0.99992573261261	7.42881093174219e-05
