# Supplementary material for: AI-augmented intraoperative decision-making workflows in diffuse midline glioma biopsy using cryosection pathology
Source: Nat Commun. 2025 Nov 26;16:11667. doi: 10.1038/s41467-025-66853-y (PMC12749771; doi:10.1038/s41467-025-66853-y)
Supplement: Supplementary file 4 — Source data [file 41467_2025_66853_MOESM4_ESM.zip › Yuan_SourceData_Fig2/Fig_2d/EVAL_pos_TP53/fold_2.csv]

Y	Y_hat	p_0	p_1
1	1	0.190182447433472	0.809817492961883
1	0	0.999979019165039	2.09985118999612e-05
0	0	0.994879722595215	0.005120303481817
1	0	0.704266607761383	0.295733362436295
0	0	0.983950018882751	0.016050009056926
0	0	0.539676189422607	0.46032378077507
0	0	0.998950481414795	0.001049518235959
0	0	0.996933579444885	0.003066463628784
0	0	0.993190348148346	0.006809588521719
0	1	0.205930098891258	0.794069886207581
1	1	0.026973783969879	0.973026216030121
1	0	0.974117636680603	0.025882327929139
0	0	0.998660802841186	0.001339173177257
0	0	0.999614059925079	0.000386028696084
1	1	0.134584322571754	0.865415751934052
0	0	0.997610211372376	0.002389726927504
0	0	0.99773895740509	0.002261003246531
1	1	0.281868427991867	0.71813154220581
0	0	0.998703598976135	0.00129639764782
0	0	0.912285625934601	0.087714321911335
1	1	0.081668265163899	0.918331742286682
0	0	0.999683737754822	0.000316326215398
1	1	0.000351516704541	0.999648451805115
1	1	0.013314594514668	0.986685395240784
1	1	0.402683168649674	0.597316861152649
0	1	0.20355024933815	0.796449780464172
0	0	0.998742759227753	0.001257288502529
0	0	0.999654769897461	0.000345255190041
1	0	0.975491464138031	0.024508573114872
1	0	0.984772026538849	0.015228007920086
0	0	0.999911665916443	8.83368629729375e-05
0	0	0.999052345752716	0.000947670137975
