# Supplementary material for: AI-augmented intraoperative decision-making workflows in diffuse midline glioma biopsy using cryosection pathology
Source: Nat Commun. 2025 Nov 26;16:11667. doi: 10.1038/s41467-025-66853-y (PMC12749771; doi:10.1038/s41467-025-66853-y)
Supplement: Supplementary file 4 — Source data [file 41467_2025_66853_MOESM4_ESM.zip › Yuan_SourceData_Fig2/Fig_2d/EVAL_pos_TP53/fold_3.csv]

Y	Y_hat	p_0	p_1
0	0	0.904395282268524	0.095604695379734
1	0	0.896960020065308	0.103039935231209
1	0	0.776226699352264	0.223773300647736
1	0	0.877504229545593	0.122495755553246
0	0	0.84342086315155	0.156579107046127
1	1	0.193322539329529	0.806677460670471
0	0	0.952497363090515	0.047502666711807
1	1	0.482220262289047	0.51777970790863
0	0	0.92972868680954	0.070271365344524
0	0	0.961631953716278	0.038368005305529
0	0	0.917359113693237	0.082640901207924
0	0	0.900233387947083	0.099766582250595
1	0	0.671412408351898	0.328587591648102
0	0	0.830221831798553	0.169778153300285
0	0	0.968237698078156	0.031762327998877
0	0	0.947687864303589	0.052312165498734
1	0	0.844038367271423	0.155961647629738
0	0	0.947972655296326	0.052027355879545
1	0	0.785910665988922	0.214089259505272
0	0	0.916203081607819	0.083796910941601
0	0	0.980726540088654	0.019273489713669
0	0	0.949816048145294	0.050183914601803
0	0	0.929854691028595	0.070145301520825
0	0	0.876741170883179	0.12325880676508
1	0	0.912633955478668	0.087366111576557
0	0	0.981086194515228	0.018913784995675
1	0	0.828462660312653	0.171537339687347
1	0	0.927267491817474	0.072732448577881
0	0	0.954685211181641	0.045314732939005
0	0	0.970773041248322	0.029226964339614
1	0	0.812295317649841	0.187704712152481
1	0	0.711730539798737	0.288269430398941
