# Supplementary material for: AI-augmented intraoperative decision-making workflows in diffuse midline glioma biopsy using cryosection pathology
Source: Nat Commun. 2025 Nov 26;16:11667. doi: 10.1038/s41467-025-66853-y (PMC12749771; doi:10.1038/s41467-025-66853-y)
Supplement: Supplementary file 4 — Source data [file 41467_2025_66853_MOESM4_ESM.zip › Yuan_SourceData_Fig2/Fig_2d/EVAL_pos_TP53/fold_4.csv]

Y	Y_hat	p_0	p_1
0	0	0.808439135551453	0.191560804843903
0	0	0.563527166843414	0.436472833156586
0	0	0.873688638210297	0.126311331987381
0	0	0.914436995983124	0.085562974214554
1	0	0.682284235954285	0.317715764045715
0	1	0.407014697790146	0.592985332012177
0	0	0.892149031162262	0.107850909233093
0	1	0.071199037134647	0.928800940513611
0	0	0.789928436279297	0.210071533918381
1	0	0.749057769775391	0.250942260026932
1	1	0.213066875934601	0.786933124065399
1	1	0.43758174777031	0.562418282032013
0	1	0.244112178683281	0.755887806415558
1	1	0.305385857820511	0.694614112377167
1	1	0.135634899139404	0.864365100860596
1	1	0.246932238340378	0.753067791461945
1	1	0.27167996764183	0.728320002555847
0	0	0.600074470043182	0.39992555975914
0	1	0.167808428406715	0.832191646099091
0	0	0.781513512134552	0.218486487865448
0	0	0.688101470470428	0.311898559331894
0	0	0.769432663917542	0.230567321181297
0	0	0.795748829841614	0.204251199960709
1	1	0.23603318631649	0.763966858386993
0	1	0.250693589448929	0.749306380748749
0	1	0.373843550682068	0.626156449317932
1	1	0.073997505009174	0.926002442836762
0	0	0.578899741172791	0.42110025882721
1	1	0.391088753938675	0.608911275863647
1	1	0.338596373796463	0.661403656005859
0	0	0.879756808280945	0.120243191719055
1	1	0.215829849243164	0.784170091152191
