# Supplementary material for: AI-augmented intraoperative decision-making workflows in diffuse midline glioma biopsy using cryosection pathology
Source: Nat Commun. 2025 Nov 26;16:11667. doi: 10.1038/s41467-025-66853-y (PMC12749771; doi:10.1038/s41467-025-66853-y)
Supplement: Supplementary file 4 — Source data [file 41467_2025_66853_MOESM4_ESM.zip › Yuan_SourceData_Fig2/Fig_2d/EVAL_pos_TP53/fold_5.csv]

Y	Y_hat	p_0	p_1
1	1	0.000749419385102	0.999250590801239
0	0	0.999676704406738	0.000323315325659
1	0	0.999942421913147	5.75580452277791e-05
1	1	0.000603060645517	0.999396920204163
1	1	3.69890003639739e-05	0.999963045120239
0	1	0.010778957977891	0.989221036434174
0	0	0.997780501842499	0.00221946882084
0	0	0.999961376190186	3.85770981665701e-05
0	0	0.999973654747009	2.63110068772221e-05
0	0	0.999948740005493	5.12099104525987e-05
0	0	0.999857544898987	0.000142399658216
1	0	0.999960660934448	3.93783229810651e-05
1	1	1.28610863612266e-05	0.999987125396728
0	0	0.999978303909302	2.17501474253368e-05
1	1	9.02346073416993e-05	0.99990975856781
0	0	0.85576742887497	0.144232586026192
0	0	0.999970316886902	2.97264450637158e-05
1	1	9.07300418475643e-05	0.999909281730652
0	0	0.999571144580841	0.000428792118328
0	0	0.999974370002747	2.55776812991826e-05
0	0	0.658632874488831	0.341367095708847
0	0	0.999944925308228	5.50519362150226e-05
1	1	0.000760176801123	0.999239802360535
0	0	0.629112839698792	0.370887190103531
1	0	0.99327677488327	0.006723147816956
0	0	0.997669756412506	0.00233024219051
0	0	0.997568190097809	0.002431811532006
0	0	0.999979019165039	2.10065645660507e-05
1	1	0.462219387292862	0.53778064250946
0	1	0.000692823552527	0.999307155609131
1	1	0.00016689178301	0.999833106994629
1	1	0.000179721158929	0.999820291996002
