# Supplementary material for: AI-augmented intraoperative decision-making workflows in diffuse midline glioma biopsy using cryosection pathology
Source: Nat Commun. 2025 Nov 26;16:11667. doi: 10.1038/s41467-025-66853-y (PMC12749771; doi:10.1038/s41467-025-66853-y)
Supplement: Supplementary file 4 — Source data [file 41467_2025_66853_MOESM4_ESM.zip › Yuan_SourceData_Fig2/Fig_2d/EVAL_pos_TP53/fold_6.csv]

Y	Y_hat	p_0	p_1
0	0	0.999878883361816	0.000121051816677
1	0	0.539008319377899	0.460991710424423
0	0	0.848961889743805	0.15103805065155
0	0	0.999921679496765	7.83491632319055e-05
0	0	0.99953305721283	0.00046695934725
1	1	0.001054186257534	0.998945891857147
0	0	0.968230187892914	0.031769752502442
0	0	0.989245295524597	0.010754725895822
0	0	0.991871356964111	0.008128652349114
1	0	0.999813497066498	0.000186581426533
0	0	0.999906420707702	9.35815623961389e-05
0	1	0.016847124323249	0.983152806758881
1	0	0.999291777610779	0.000708187173586
1	0	0.587024569511414	0.412975430488586
0	0	0.992621302604675	0.007378666196018
1	0	0.539606750011444	0.460393279790878
0	0	0.99908173084259	0.000918288598768
1	0	0.692114174365997	0.307885766029358
1	1	0.129049941897392	0.870950102806091
0	0	0.999812185764313	0.00018789342721
1	1	0.000150822888827	0.999849200248718
0	0	0.979430735111237	0.020569233223796
0	0	0.998120963573456	0.00187906762585
1	0	0.983467400074005	0.016532642766833
1	1	0.33000373840332	0.66999626159668
0	0	0.925412893295288	0.074587121605873
1	0	0.50899475812912	0.491005212068558
1	1	0.016469713300467	0.983530342578888
0	0	0.998603522777557	0.001396437524818
0	0	0.843254387378693	0.156745567917824
0	0	0.999588429927826	0.000411579239881
0	1	0.033638656139374	0.966361343860626
