# Supplementary material for: AI-augmented intraoperative decision-making workflows in diffuse midline glioma biopsy using cryosection pathology
Source: Nat Commun. 2025 Nov 26;16:11667. doi: 10.1038/s41467-025-66853-y (PMC12749771; doi:10.1038/s41467-025-66853-y)
Supplement: Supplementary file 4 — Source data [file 41467_2025_66853_MOESM4_ESM.zip › Yuan_SourceData_Fig2/Fig_2d/EVAL_pos_TP53/fold_7.csv]

Y	Y_hat	p_0	p_1
1	0	0.999869465827942	0.000130560860271
1	1	0.31747978925705	0.68252021074295
0	0	0.99518483877182	0.004815137479454
0	1	8.01307905931026e-05	0.999919891357422
1	1	0.166937738656998	0.833062291145325
1	1	7.94569205027074e-05	0.99992048740387
0	0	0.999543309211731	0.000456701702205
0	0	0.999990940093994	9.02112515177578e-06
1	1	0.001136832637712	0.998863220214844
0	0	0.999864816665649	0.000135146299726
0	1	0.003971369937062	0.996028661727905
0	0	0.996036469936371	0.003963497001678
0	0	0.999713003635406	0.000286944879917
0	1	0.201565593481064	0.798434376716614
0	0	0.99999189376831	8.13977749203332e-06
1	1	0.045160930603743	0.954839110374451
1	1	0.001548792002723	0.998451232910156
1	1	0.00064419809496	0.999355852603912
1	1	0.004052672535181	0.995947301387787
0	0	0.965464055538178	0.034535989165306
0	1	0.070258729159832	0.929741263389587
1	1	0.001647414523177	0.998352646827698
0	1	0.297753423452377	0.702246606349945
0	1	0.039429802447558	0.960570216178894
1	1	6.53367169434205e-05	0.999934673309326
1	1	5.29231037944555e-05	0.999947071075439
1	1	0.000669236585964	0.999330759048462
0	0	0.99998676776886	1.32168606796768e-05
0	0	0.808376133441925	0.191623881459236
0	0	0.930339813232422	0.069660194218159
0	0	0.977148652076721	0.022851407527924
0	0	0.926946580410004	0.073053419589996
