# Supplementary material for: AI-augmented intraoperative decision-making workflows in diffuse midline glioma biopsy using cryosection pathology
Source: Nat Commun. 2025 Nov 26;16:11667. doi: 10.1038/s41467-025-66853-y (PMC12749771; doi:10.1038/s41467-025-66853-y)
Supplement: Supplementary file 4 — Source data [file 41467_2025_66853_MOESM4_ESM.zip › Yuan_SourceData_Fig2/Fig_2d/EVAL_pos_TP53/fold_8.csv]

Y	Y_hat	p_0	p_1
0	0	0.99848610162735	0.001513934228569
0	0	0.988615393638611	0.011384678073227
1	1	0.083348117768765	0.916651904582977
1	0	0.976869285106659	0.023130742833018
1	0	0.897736430168152	0.10226359218359
1	0	0.89757251739502	0.102427460253239
0	0	0.999907732009888	9.23157858778723e-05
0	0	0.99976247549057	0.000237487605773
1	1	0.024437246844173	0.975562810897827
0	0	0.999743759632111	0.000256265309872
1	1	0.012411891482771	0.987588107585907
1	1	0.092974968254566	0.90702497959137
0	0	0.999021887779236	0.000978069496341
1	0	0.635298311710358	0.364701688289642
0	1	0.166866302490234	0.833133697509766
0	0	0.978894591331482	0.021105391904712
1	1	0.303816169500351	0.696183860301971
0	0	0.995294272899628	0.004705664236099
0	0	0.998960137367248	0.001039834925905
0	0	0.997305512428284	0.002694506198168
1	1	0.480335742235184	0.519664227962494
0	0	0.998822867870331	0.00117706193123
0	0	0.999887704849243	0.000112322006316
1	1	0.033415760844946	0.966584265232086
0	0	0.999869465827942	0.000130552143673
1	1	0.229872837662697	0.770127177238464
1	1	0.19168496131897	0.80831503868103
0	0	0.999306559562683	0.000693493464496
0	0	0.999600231647491	0.000399769662181
0	0	0.991104483604431	0.008895512670279
0	0	0.999719679355621	0.000280350999674
0	0	0.999366581439972	0.00063348247204
