# Supplementary material for: AI-augmented intraoperative decision-making workflows in diffuse midline glioma biopsy using cryosection pathology
Source: Nat Commun. 2025 Nov 26;16:11667. doi: 10.1038/s41467-025-66853-y (PMC12749771; doi:10.1038/s41467-025-66853-y)
Supplement: Supplementary file 4 — Source data [file 41467_2025_66853_MOESM4_ESM.zip › Yuan_SourceData_Fig2/Fig_2d/EVAL_pos_TP53/fold_9.csv]

Y	Y_hat	p_0	p_1
0	0	0.746603310108185	0.25339663028717
0	0	0.765607595443726	0.234392389655113
1	0	0.688464105129242	0.31153592467308
1	1	0.461695581674576	0.538304448127747
1	1	0.243628859519958	0.756371140480042
0	0	0.507747173309326	0.492252856492996
0	0	0.737855970859528	0.262144058942795
0	0	0.660175979137421	0.339823991060257
0	1	0.357596725225449	0.642403304576874
0	0	0.65785562992096	0.342144310474396
0	1	0.447006762027741	0.55299323797226
1	0	0.55895459651947	0.44104540348053
0	0	0.529672026634216	0.470327943563461
0	0	0.673526048660278	0.326473981142044
0	0	0.753397822380066	0.246602147817612
0	0	0.701981365680695	0.298018634319305
1	1	0.363591969013214	0.636408030986786
0	1	0.488845437765122	0.511154532432556
1	1	0.438699245452881	0.561300754547119
0	0	0.832907617092133	0.167092427611351
1	0	0.520665109157562	0.47933492064476
0	0	0.715529501438141	0.284470528364182
0	0	0.677570581436157	0.32242938876152
1	1	0.289866477251053	0.710133492946625
0	0	0.804550707340241	0.195449247956276
0	0	0.803390324115753	0.19660972058773
1	1	0.245477467775345	0.754522562026978
1	1	0.478476375341415	0.521523654460907
1	1	0.242636054754257	0.757363975048065
1	1	0.390321433544159	0.609678566455841
0	0	0.720962285995483	0.279037743806839
1	1	0.49041810631752	0.509581863880158
