# Supplementary material for: AI-augmented intraoperative decision-making workflows in diffuse midline glioma biopsy using cryosection pathology
Source: Nat Commun. 2025 Nov 26;16:11667. doi: 10.1038/s41467-025-66853-y (PMC12749771; doi:10.1038/s41467-025-66853-y)
Supplement: Supplementary file 4 — Source data [file 41467_2025_66853_MOESM4_ESM.zip › Yuan_SourceData_Fig2/Fig_2d/EVAL_pos_TP53/fold_all.csv]

Y	Y_hat	p_0	p_1
0	0	0.997377157211304	0.002622905187309
0	0	0.998541474342346	0.001458531129174
1	0	0.991015493869782	0.008984520100057
0	0	0.999595582485199	0.00040444987826
1	0	0.993025302886963	0.006974735297263
1	1	0.000457226793515	0.999542832374573
1	0	0.992421805858612	0.00757818762213
0	0	0.999850392341614	0.0001496396726
0	0	0.998410582542419	0.001589449704625
0	0	0.990725338459015	0.009274675510824
0	0	0.981112599372864	0.01888744160533
1	0	0.753860294818878	0.246139705181122
0	0	0.993650138378143	0.006349899806082
1	1	0.020445983856916	0.979554057121277
1	1	1.19185988296522e-05	0.999988079071045
0	0	0.999573528766632	0.000426516140578
0	0	0.666867434978485	0.333132565021515
0	0	0.997417688369751	0.002582301385701
1	0	0.994985699653626	0.005014275200665
1	1	0.060363743454218	0.93963623046875
0	0	0.994784533977508	0.005215478129685
1	1	0.001088914927095	0.998911142349243
0	0	0.99379563331604	0.006204340141267
0	0	0.998888909816742	0.001111068413593
0	0	0.999612033367157	0.000387961423257
0	0	0.999415040016174	0.000585007772315
0	0	0.999693989753723	0.000306085770717
1	0	0.902975380420685	0.097024612128735
0	0	0.830657541751862	0.169342443346977
0	1	0.228160798549652	0.771839201450348
1	1	0.01597304828465	0.984026908874512
1	1	0.004746321588755	0.995253682136535
0	1	0.000234032704611	0.999765932559967
1	0	0.999341785907745	0.000658243137877
0	0	0.999965667724609	3.43684769177344e-05
1	1	6.71178422635421e-05	0.999932885169983
0	0	0.998351097106934	0.001648872974329
0	1	0.120621733367443	0.879378259181976
0	0	0.998615980148315	0.00138401472941
1	1	0.003716139588505	0.996283829212189
0	0	0.999738991260529	0.000261043169303
0	0	0.999841094017029	0.000158896451467
0	0	0.999793350696564	0.000206633558264
1	1	2.35700099437963e-05	0.999976396560669
0	1	0.058401323854923	0.941598653793335
1	1	9.58750460995361e-05	0.999904155731201
1	1	7.16562717570923e-05	0.99992835521698
0	0	0.999803721904754	0.000196353154024
0	0	0.999881863594055	0.000118074924103
0	0	0.997856795787811	0.002143230987713
1	0	0.996618330478668	0.00338170141913
0	0	0.999942660331726	5.73418619751465e-05
1	1	0.000417030591052	0.999582946300507
0	1	0.008011584170163	0.99198842048645
0	0	0.999903678894043	9.62807243922725e-05
1	1	8.25180104584433e-05	0.999917507171631
0	0	0.96641457080841	0.033585485070944
0	0	0.999665141105652	0.000334866752382
1	1	4.92406361445319e-05	0.999950766563416
1	1	0.012719810009003	0.987280189990997
0	0	0.999772369861603	0.00022766267648
1	1	0.000451322033769	0.999548614025116
0	0	0.999751269817352	0.000248768628808
1	0	0.99992573261261	7.42881093174219e-05
1	1	0.190182447433472	0.809817492961883
1	0	0.999979019165039	2.09985118999612e-05
0	0	0.994879722595215	0.005120303481817
1	0	0.704266607761383	0.295733362436294
0	0	0.983950018882751	0.016050009056926
0	0	0.539676189422607	0.46032378077507
0	0	0.998950481414795	0.001049518235959
0	0	0.996933579444885	0.003066463628784
0	0	0.993190348148346	0.006809588521719
0	1	0.205930098891258	0.794069886207581
1	1	0.026973783969879	0.973026216030121
1	0	0.974117636680603	0.025882327929139
0	0	0.998660802841186	0.001339173177257
0	0	0.999614059925079	0.000386028696084
1	1	0.134584322571754	0.865415751934052
0	0	0.997610211372376	0.002389726927504
0	0	0.99773895740509	0.002261003246531
1	1	0.281868427991867	0.71813154220581
0	0	0.998703598976135	0.00129639764782
0	0	0.912285625934601	0.087714321911335
1	1	0.081668265163898	0.918331742286682
0	0	0.999683737754822	0.000316326215398
1	1	0.000351516704541	0.999648451805115
1	1	0.013314594514668	0.986685395240784
1	1	0.402683168649673	0.597316861152649
0	1	0.20355024933815	0.796449780464172
0	0	0.998742759227753	0.001257288502529
0	0	0.999654769897461	0.000345255190041
1	0	0.975491464138031	0.024508573114872
1	0	0.984772026538849	0.015228007920086
0	0	0.999911665916443	8.83368629729375e-05
0	0	0.999052345752716	0.000947670137975
0	0	0.904395282268524	0.095604695379734
1	0	0.896960020065308	0.103039935231209
1	0	0.776226699352264	0.223773300647736
1	0	0.877504229545593	0.122495755553246
0	0	0.84342086315155	0.156579107046127
1	1	0.193322539329529	0.806677460670471
0	0	0.952497363090515	0.047502666711807
1	1	0.482220262289047	0.51777970790863
0	0	0.92972868680954	0.070271365344524
0	0	0.961631953716278	0.038368005305529
0	0	0.917359113693237	0.082640901207924
0	0	0.900233387947083	0.099766582250595
1	0	0.671412408351898	0.328587591648102
0	0	0.830221831798553	0.169778153300285
0	0	0.968237698078156	0.031762327998877
0	0	0.947687864303589	0.052312165498734
1	0	0.844038367271423	0.155961647629738
0	0	0.947972655296326	0.052027355879545
1	0	0.785910665988922	0.214089259505272
0	0	0.916203081607819	0.083796910941601
0	0	0.980726540088654	0.019273489713669
0	0	0.949816048145294	0.050183914601803
0	0	0.929854691028595	0.070145301520824
0	0	0.876741170883179	0.12325880676508
1	0	0.912633955478668	0.087366111576557
0	0	0.981086194515228	0.018913784995675
1	0	0.828462660312653	0.171537339687347
1	0	0.927267491817474	0.072732448577881
0	0	0.954685211181641	0.045314732939005
0	0	0.970773041248322	0.029226964339614
1	0	0.812295317649841	0.187704712152481
1	0	0.711730539798737	0.288269430398941
0	0	0.808439135551453	0.191560804843903
0	0	0.563527166843414	0.436472833156586
0	0	0.873688638210297	0.126311331987381
0	0	0.914436995983124	0.085562974214554
1	0	0.682284235954285	0.317715764045715
0	1	0.407014697790146	0.592985332012177
0	0	0.892149031162262	0.107850909233093
0	1	0.071199037134647	0.928800940513611
0	0	0.789928436279297	0.210071533918381
1	0	0.749057769775391	0.250942260026932
1	1	0.213066875934601	0.786933124065399
1	1	0.437581747770309	0.562418282032013
0	1	0.244112178683281	0.755887806415558
1	1	0.305385857820511	0.694614112377167
1	1	0.135634899139404	0.864365100860596
1	1	0.246932238340378	0.753067791461945
1	1	0.27167996764183	0.728320002555847
0	0	0.600074470043182	0.39992555975914
0	1	0.167808428406715	0.832191646099091
0	0	0.781513512134552	0.218486487865448
0	0	0.688101470470428	0.311898559331894
0	0	0.769432663917542	0.230567321181297
0	0	0.795748829841614	0.204251199960709
1	1	0.23603318631649	0.763966858386993
0	1	0.250693589448929	0.749306380748749
0	1	0.373843550682068	0.626156449317932
1	1	0.073997505009174	0.926002442836762
0	0	0.578899741172791	0.42110025882721
1	1	0.391088753938675	0.608911275863647
1	1	0.338596373796463	0.661403656005859
0	0	0.879756808280945	0.120243191719055
1	1	0.215829849243164	0.784170091152191
1	1	0.000749419385102	0.999250590801239
0	0	0.999676704406738	0.000323315325659
1	0	0.999942421913147	5.75580452277791e-05
1	1	0.000603060645517	0.999396920204163
1	1	3.69890003639739e-05	0.999963045120239
0	1	0.010778957977891	0.989221036434174
0	0	0.997780501842499	0.00221946882084
0	0	0.999961376190186	3.85770981665701e-05
0	0	0.999973654747009	2.63110068772221e-05
0	0	0.999948740005493	5.12099104525987e-05
0	0	0.999857544898987	0.000142399658216
1	0	0.999960660934448	3.93783229810651e-05
1	1	1.28610863612266e-05	0.999987125396728
0	0	0.999978303909302	2.17501474253368e-05
1	1	9.02346073416993e-05	0.99990975856781
0	0	0.85576742887497	0.144232586026192
0	0	0.999970316886902	2.97264450637158e-05
1	1	9.07300418475643e-05	0.999909281730652
0	0	0.999571144580841	0.000428792118328
0	0	0.999974370002747	2.55776812991826e-05
0	0	0.658632874488831	0.341367095708847
0	0	0.999944925308228	5.50519362150226e-05
1	1	0.000760176801123	0.999239802360535
0	0	0.629112839698792	0.370887190103531
1	0	0.99327677488327	0.006723147816956
0	0	0.997669756412506	0.00233024219051
0	0	0.997568190097809	0.002431811532006
0	0	0.999979019165039	2.10065645660507e-05
1	1	0.462219387292862	0.53778064250946
0	1	0.000692823552527	0.999307155609131
1	1	0.00016689178301	0.999833106994629
1	1	0.000179721158929	0.999820291996002
0	0	0.999878883361816	0.000121051816677
1	0	0.539008319377899	0.460991710424423
0	0	0.848961889743805	0.15103805065155
0	0	0.999921679496765	7.83491632319055e-05
0	0	0.99953305721283	0.00046695934725
1	1	0.001054186257534	0.998945891857147
0	0	0.968230187892914	0.031769752502441
0	0	0.989245295524597	0.010754725895822
0	0	0.991871356964111	0.008128652349114
1	0	0.999813497066498	0.000186581426533
0	0	0.999906420707702	9.35815623961389e-05
0	1	0.016847124323249	0.983152806758881
1	0	0.999291777610779	0.000708187173586
1	0	0.587024569511414	0.412975430488586
0	0	0.992621302604675	0.007378666196018
1	0	0.539606750011444	0.460393279790878
0	0	0.99908173084259	0.000918288598768
1	0	0.692114174365997	0.307885766029358
1	1	0.129049941897392	0.870950102806091
0	0	0.999812185764313	0.00018789342721
1	1	0.000150822888827	0.999849200248718
0	0	0.979430735111237	0.020569233223796
0	0	0.998120963573456	0.00187906762585
1	0	0.983467400074005	0.016532642766833
1	1	0.33000373840332	0.66999626159668
0	0	0.925412893295288	0.074587121605873
1	0	0.50899475812912	0.491005212068558
1	1	0.016469713300467	0.983530342578888
0	0	0.998603522777557	0.001396437524818
0	0	0.843254387378693	0.156745567917824
0	0	0.999588429927826	0.000411579239881
0	1	0.033638656139374	0.966361343860626
1	0	0.999869465827942	0.000130560860271
1	1	0.317479789257049	0.68252021074295
0	0	0.99518483877182	0.004815137479454
0	1	8.01307905931026e-05	0.999919891357422
1	1	0.166937738656998	0.833062291145325
1	1	7.94569205027074e-05	0.99992048740387
0	0	0.999543309211731	0.000456701702205
0	0	0.999990940093994	9.02112515177578e-06
1	1	0.001136832637712	0.998863220214844
0	0	0.999864816665649	0.000135146299726
0	1	0.003971369937062	0.996028661727905
0	0	0.996036469936371	0.003963497001678
0	0	0.999713003635406	0.000286944879917
0	1	0.201565593481064	0.798434376716614
0	0	0.99999189376831	8.13977749203332e-06
1	1	0.045160930603743	0.954839110374451
1	1	0.001548792002723	0.998451232910156
1	1	0.00064419809496	0.999355852603912
1	1	0.004052672535181	0.995947301387787
0	0	0.965464055538178	0.034535989165306
0	1	0.070258729159832	0.929741263389587
1	1	0.001647414523177	0.998352646827698
0	1	0.297753423452377	0.702246606349945
0	1	0.039429802447557	0.960570216178894
1	1	6.53367169434205e-05	0.999934673309326
1	1	5.29231037944555e-05	0.999947071075439
1	1	0.000669236585964	0.999330759048462
0	0	0.99998676776886	1.32168606796768e-05
0	0	0.808376133441925	0.191623881459236
0	0	0.930339813232422	0.069660194218159
0	0	0.977148652076721	0.022851407527924
0	0	0.926946580410004	0.073053419589996
0	0	0.99848610162735	0.001513934228569
0	0	0.988615393638611	0.011384678073227
1	1	0.083348117768765	0.916651904582977
1	0	0.976869285106659	0.023130742833018
1	0	0.897736430168152	0.10226359218359
1	0	0.89757251739502	0.102427460253239
0	0	0.999907732009888	9.23157858778723e-05
0	0	0.99976247549057	0.000237487605773
1	1	0.024437246844172	0.975562810897827
0	0	0.999743759632111	0.000256265309872
1	1	0.01241189148277	0.987588107585907
1	1	0.092974968254566	0.90702497959137
0	0	0.999021887779236	0.000978069496341
1	0	0.635298311710358	0.364701688289642
0	1	0.166866302490234	0.833133697509766
0	0	0.978894591331482	0.021105391904712
1	1	0.303816169500351	0.696183860301971
0	0	0.995294272899628	0.004705664236099
0	0	0.998960137367248	0.001039834925905
0	0	0.997305512428284	0.002694506198168
1	1	0.480335742235184	0.519664227962494
0	0	0.998822867870331	0.00117706193123
0	0	0.999887704849243	0.000112322006316
1	1	0.033415760844946	0.966584265232086
0	0	0.999869465827942	0.000130552143673
1	1	0.229872837662697	0.770127177238464
1	1	0.19168496131897	0.80831503868103
0	0	0.999306559562683	0.000693493464496
0	0	0.999600231647491	0.000399769662181
0	0	0.991104483604431	0.008895512670279
0	0	0.999719679355621	0.000280350999674
0	0	0.999366581439972	0.00063348247204
0	0	0.746603310108185	0.25339663028717
0	0	0.765607595443726	0.234392389655113
1	0	0.688464105129242	0.31153592467308
1	1	0.461695581674576	0.538304448127747
1	1	0.243628859519958	0.756371140480042
0	0	0.507747173309326	0.492252856492996
0	0	0.737855970859528	0.262144058942795
0	0	0.660175979137421	0.339823991060257
0	1	0.357596725225449	0.642403304576874
0	0	0.65785562992096	0.342144310474396
0	1	0.447006762027741	0.55299323797226
1	0	0.55895459651947	0.44104540348053
0	0	0.529672026634216	0.470327943563461
0	0	0.673526048660278	0.326473981142044
0	0	0.753397822380066	0.246602147817612
0	0	0.701981365680695	0.298018634319305
1	1	0.363591969013214	0.636408030986786
0	1	0.488845437765121	0.511154532432556
1	1	0.438699245452881	0.561300754547119
0	0	0.832907617092133	0.167092427611351
1	0	0.520665109157562	0.47933492064476
0	0	0.715529501438141	0.284470528364182
0	0	0.677570581436157	0.32242938876152
1	1	0.289866477251053	0.710133492946625
0	0	0.804550707340241	0.195449247956276
0	0	0.803390324115753	0.19660972058773
1	1	0.245477467775345	0.754522562026978
1	1	0.478476375341415	0.521523654460907
1	1	0.242636054754257	0.757363975048065
1	1	0.390321433544159	0.609678566455841
0	0	0.720962285995483	0.279037743806839
1	1	0.49041810631752	0.509581863880158
