# Supplementary material for: AI-augmented intraoperative decision-making workflows in diffuse midline glioma biopsy using cryosection pathology
Source: Nat Commun. 2025 Nov 26;16:11667. doi: 10.1038/s41467-025-66853-y (PMC12749771; doi:10.1038/s41467-025-66853-y)
Supplement: Supplementary file 4 — Source data [file 41467_2025_66853_MOESM4_ESM.zip › Yuan_SourceData_Fig2/Fig_2e/EVAL_pos_ATRX_rec_train/fold_0.csv]

Y	Y_hat	p_0	p_1
0	0	0.554317593574524	0.445682436227798
0	0	0.550398409366608	0.44960156083107
1	0	0.555023908615112	0.44497612118721
0	0	0.557222962379456	0.442777037620544
0	0	0.557954490184784	0.442045509815216
1	0	0.555549919605255	0.444450050592423
0	0	0.55709969997406	0.442900329828262
1	0	0.558839201927185	0.441160798072815
0	0	0.557717382907867	0.442282617092133
0	0	0.558671295642853	0.441328674554825
0	0	0.553645074367523	0.446354866027832
0	0	0.555560231208801	0.444439828395844
0	0	0.558160305023193	0.441839665174484
1	0	0.554841637611389	0.445158362388611
0	0	0.555221974849701	0.444778054952622
0	0	0.55745005607605	0.442549973726273
0	0	0.555140793323517	0.444859176874161
0	0	0.560874044895172	0.439125925302506
0	0	0.548784196376801	0.451215744018555
0	0	0.553642570972443	0.446357488632202
0	0	0.556520164012909	0.443479835987091
0	0	0.554026126861572	0.445973843336105
0	0	0.554369449615479	0.445630490779877
0	0	0.548116624355316	0.451883345842362
0	0	0.55131721496582	0.448682814836502
1	0	0.555742740631104	0.444257199764252
1	0	0.547311663627625	0.452688306570053
1	0	0.55455482006073	0.445445209741592
1	0	0.551073014736176	0.448926955461502
1	0	0.557030260562897	0.442969799041748
0	0	0.558852851390839	0.441147148609161
0	0	0.558182060718536	0.441817939281464
0	0	0.553721010684967	0.446278989315033
0	0	0.557276666164398	0.442723304033279
0	0	0.554494142532349	0.445505827665329
1	0	0.558551490306854	0.441448450088501
1	0	0.5467449426651	0.453255027532578
0	0	0.551954090595245	0.448045879602432
0	0	0.557665765285492	0.442334204912186
1	0	0.553565323352814	0.446434646844864
1	0	0.545945107936859	0.454054921865463
0	0	0.554393231868744	0.445606738328934
0	0	0.551581501960754	0.448418498039246
1	0	0.557027697563171	0.442972302436829
0	0	0.556850731372833	0.443149209022522
1	0	0.55432403087616	0.445675939321518
1	0	0.552117347717285	0.447882622480392
0	0	0.55584704875946	0.444152981042862
0	0	0.560223698616028	0.43977627158165
0	0	0.558400630950928	0.44159933924675
1	0	0.555591821670532	0.444408178329468
0	0	0.558775007724762	0.441224992275238
1	0	0.549864709377289	0.450135350227356
0	0	0.558078050613403	0.441921949386597
0	0	0.560135781764984	0.439864248037338
0	0	0.559960126876831	0.440039902925491
1	0	0.552750825881958	0.447249174118042
0	0	0.55670690536499	0.443293124437332
1	0	0.555050253868103	0.444949716329575
0	0	0.552556455135345	0.447443515062332
1	0	0.553190529346466	0.446809411048889
1	0	0.555397152900696	0.444602847099304
1	0	0.556679904460907	0.443320095539093
1	0	0.557723581790924	0.442276448011398
0	0	0.557862401008606	0.442137598991394
1	0	0.547031104564667	0.452968865633011
0	0	0.55207234621048	0.447927683591843
