# Supplementary material for: AI-augmented intraoperative decision-making workflows in diffuse midline glioma biopsy using cryosection pathology
Source: Nat Commun. 2025 Nov 26;16:11667. doi: 10.1038/s41467-025-66853-y (PMC12749771; doi:10.1038/s41467-025-66853-y)
Supplement: Supplementary file 4 — Source data [file 41467_2025_66853_MOESM4_ESM.zip › Yuan_SourceData_Fig2/Fig_2e/EVAL_pos_H3K27M_rec_train/fold_0.csv]

Y	Y_hat	p_0	p_1
1	1	0.054986797273159	0.945013165473938
0	0	0.630262672901154	0.369737356901169
0	0	0.831304132938385	0.168695822358131
1	1	0.096475295722485	0.903524696826935
1	0	0.560195505619049	0.439804553985596
1	1	0.031810738146305	0.968189299106598
0	1	0.499886691570282	0.500113248825073
0	1	0.251442790031433	0.748557269573212
0	1	0.075013212859631	0.924986779689789
0	1	0.384709686040878	0.615290284156799
1	1	0.253926157951355	0.746073842048645
1	1	0.21446505188942	0.785534918308258
1	1	0.058647617697716	0.941352427005768
0	1	0.159144327044487	0.840855658054352
1	1	0.024256823584437	0.975743114948273
0	1	0.438977390527725	0.561022579669952
1	1	0.052879825234413	0.947120130062103
1	0	0.547062695026398	0.452937334775925
1	1	0.003464898327366	0.996535062789917
0	1	0.004040085710585	0.995959937572479
1	1	0.007116743829101	0.992883324623108
0	0	0.826304495334625	0.17369544506073
0	1	0.090023443102837	0.909976541996002
0	0	0.561686396598816	0.438313573598862
1	1	0.015775443986058	0.984224557876587
0	1	0.04412467032671	0.955875337123871
0	1	0.410984814167023	0.589015185832977
0	0	0.546374917030335	0.453625053167343
1	1	0.009452473372221	0.990547478199005
1	1	0.1812993735075	0.818700611591339
0	1	0.424710601568222	0.5752894282341
1	1	0.087760776281357	0.912239253520966
1	1	0.019938567653298	0.98006135225296
0	1	0.430230140686035	0.569769859313965
1	1	0.354031831026077	0.6459681391716
1	1	0.191919669508934	0.80808037519455
0	1	0.248601868748665	0.751398146152496
0	1	0.01537118665874	0.984628796577454
1	1	0.113582707941532	0.886417269706726
1	1	0.472345471382141	0.527654588222504
1	1	0.076539121568203	0.923460900783539
0	1	0.005084020085633	0.994915962219238
1	1	0.086935803294182	0.913064181804657
0	1	0.037488296627998	0.962511718273163
1	1	0.485028088092804	0.514971911907196
0	0	0.566696882247925	0.43330305814743
0	1	0.328523933887482	0.671476066112518
0	0	0.895981669425964	0.104018315672874
1	1	0.234818041324615	0.765181958675385
0	1	0.285216480493546	0.714783549308777
0	1	0.278442054986954	0.721557915210724
0	1	0.26108381152153	0.738916158676147
0	0	0.517549335956574	0.482450693845749
1	1	0.056127846240997	0.943872153759003
0	1	0.233571588993072	0.766428411006928
0	1	0.091529965400696	0.908470034599304
0	0	0.750693559646606	0.249306425452232
1	1	0.175731748342514	0.824268281459808
1	1	0.423021107912064	0.576978921890259
0	1	0.02904498949647	0.970955073833466
1	1	0.332641750574112	0.66735827922821
1	1	0.127159029245377	0.872840940952301
0	1	0.244944289326668	0.755055725574493
0	0	0.670738220214844	0.329261779785156
0	1	0.403756052255631	0.596243917942047
0	1	0.358911633491516	0.641088366508484
0	1	0.287664085626602	0.712335884571075
