# Supplementary material for: AI-augmented intraoperative decision-making workflows in diffuse midline glioma biopsy using cryosection pathology
Source: Nat Commun. 2025 Nov 26;16:11667. doi: 10.1038/s41467-025-66853-y (PMC12749771; doi:10.1038/s41467-025-66853-y)
Supplement: Supplementary file 4 — Source data [file 41467_2025_66853_MOESM4_ESM.zip › Yuan_SourceData_Fig2/Fig_2e/EVAL_pos_TP53_rec_train/fold_0.csv]

Y	Y_hat	p_0	p_1
1	1	0.38682833313942	0.613171696662903
0	1	0.318308651447296	0.681691408157349
0	0	0.66864001750946	0.331359922885895
0	1	0.193283334374428	0.806716680526733
1	1	0.385160118341446	0.614839851856232
1	1	0.171704739332199	0.828295230865479
0	0	0.537118375301361	0.462881654500961
0	1	0.291684299707413	0.708315670490265
0	1	0.294781029224396	0.705218970775604
0	1	0.45254111289978	0.54745888710022
1	1	0.291036486625671	0.708963513374329
0	1	0.35181325674057	0.64818674325943
0	1	0.308273315429687	0.691726684570313
1	1	0.198471501469612	0.801528513431549
1	1	0.263460099697113	0.736539959907532
0	1	0.49987530708313	0.50012469291687
0	1	0.210063621401787	0.789936423301697
0	0	0.606137037277222	0.393862992525101
1	1	0.165293514728546	0.834706485271454
0	1	0.185678288340569	0.81432169675827
1	1	0.167561069130898	0.832438945770264
1	1	0.385537147521973	0.614462852478027
1	1	0.353999406099319	0.646000564098358
0	0	0.746846854686737	0.253153145313263
1	1	0.204044431447983	0.79595559835434
1	1	0.254453390836716	0.745546638965607
1	1	0.189310148358345	0.810689806938171
0	0	0.72900253534317	0.27099746465683
1	1	0.245851263403892	0.754148721694946
1	1	0.314516961574554	0.685483038425446
0	0	0.551197826862335	0.448802202939987
1	1	0.186713457107544	0.813286542892456
1	1	0.193367794156074	0.806632220745087
1	1	0.307659566402435	0.692340433597565
0	1	0.467541873455048	0.532458186149597
1	1	0.226468026638031	0.773531973361969
1	1	0.222193539142609	0.777806401252747
1	1	0.255942225456238	0.744057714939117
1	1	0.433960497379303	0.566039502620697
0	0	0.684776604175568	0.315223395824432
1	1	0.286776542663574	0.713223516941071
0	1	0.187999039888382	0.812000930309296
0	1	0.495200634002686	0.504799425601959
0	1	0.382248014211655	0.617751955986023
0	0	0.632806837558746	0.367193192243576
1	1	0.275542438030243	0.724457561969757
1	0	0.519439697265625	0.480560332536697
0	1	0.478266924619675	0.521733045578003
1	0	0.69413423538208	0.30586576461792
0	0	0.551814019680023	0.448185950517654
1	0	0.549530684947968	0.450469315052033
0	1	0.385033994913101	0.614965975284576
0	1	0.317562997341156	0.682437002658844
1	1	0.239052876830101	0.760947108268738
1	1	0.364428371191025	0.635571599006653
0	1	0.410788029432297	0.589212000370026
0	0	0.732455909252167	0.267544150352478
0	1	0.332887202501297	0.667112767696381
1	1	0.238229274749756	0.761770665645599
0	1	0.240773096680641	0.75922691822052
0	1	0.45374807715416	0.546251952648163
1	1	0.264877945184708	0.735122084617615
0	1	0.3034508228302	0.696549117565155
0	1	0.462456554174423	0.537543475627899
0	0	0.577001571655273	0.422998398542404
0	0	0.622694492340088	0.377305448055267
0	1	0.390305668115616	0.609694302082062
