# Supplementary material for: AI-augmented intraoperative decision-making workflows in diffuse midline glioma biopsy using cryosection pathology
Source: Nat Commun. 2025 Nov 26;16:11667. doi: 10.1038/s41467-025-66853-y (PMC12749771; doi:10.1038/s41467-025-66853-y)
Supplement: Supplementary file 4 — Source data [file 41467_2025_66853_MOESM4_ESM.zip › Yuan_SourceData_Fig2/Fig_2f/EVAL_pos_ATRX_fujian_train/fold_0.csv]

Y	Y_hat	p_0	p_1
0	0	0.694130480289459	0.305869489908218
0	0	0.693868398666382	0.306131601333618
0	0	0.693220317363739	0.306779712438583
1	0	0.693386435508728	0.30661353468895
1	0	0.69341242313385	0.30658757686615
0	0	0.694673180580139	0.305326789617538
1	0	0.694573819637299	0.305426239967346
0	0	0.694135665893555	0.305864304304123
0	0	0.693693399429321	0.306306660175323
1	0	0.693628549575806	0.306371420621872
1	0	0.693128764629364	0.306871265172958
1	0	0.693281054496765	0.306718915700912
0	0	0.693737208843231	0.306262761354446
0	0	0.694738388061523	0.305261611938477
1	0	0.692798793315887	0.307201236486435
1	0	0.693588972091675	0.30641108751297
0	0	0.695171356201172	0.304828673601151
