# Supplementary material for: AI-augmented intraoperative decision-making workflows in diffuse midline glioma biopsy using cryosection pathology
Source: Nat Commun. 2025 Nov 26;16:11667. doi: 10.1038/s41467-025-66853-y (PMC12749771; doi:10.1038/s41467-025-66853-y)
Supplement: Supplementary file 4 — Source data [file 41467_2025_66853_MOESM4_ESM.zip › Yuan_SourceData_Fig2/Fig_2f/EVAL_pos_H3K27M_fujian_train/fold_0.csv]

Y	Y_hat	p_0	p_1
0	0	0.994391024112701	0.005608940497041
1	0	0.973934292793274	0.026065733283758
0	0	0.998388886451721	0.001611122745089
0	0	0.9210564494133	0.078943520784378
0	0	0.995459973812103	0.004540011286736
0	0	0.996205568313599	0.003794347401708
0	0	0.995253443717956	0.004746596328914
1	1	0.233596011996269	0.76640397310257
0	0	0.853940606117249	0.146059349179268
0	0	0.992129862308502	0.007870151661336
0	0	0.993802011013031	0.006197992712259
0	0	0.993549644947052	0.006450372748077
0	0	0.994521141052246	0.005478817503899
1	0	0.976011633872986	0.023988425731659
0	0	0.991732478141785	0.008267456665635
1	0	0.976476311683655	0.023523703217507
1	0	0.990901470184326	0.009098581969738
