# Supplementary material for: AI-augmented intraoperative decision-making workflows in diffuse midline glioma biopsy using cryosection pathology
Source: Nat Commun. 2025 Nov 26;16:11667. doi: 10.1038/s41467-025-66853-y (PMC12749771; doi:10.1038/s41467-025-66853-y)
Supplement: Supplementary file 4 — Source data [file 41467_2025_66853_MOESM4_ESM.zip › Yuan_SourceData_Fig2/Fig_2f/EVAL_pos_H3K27M_north_train/fold_0.csv]

Y	Y_hat	p_0	p_1
1	0	0.889731824398041	0.110268138349056
1	1	0.345621556043625	0.654378414154053
1	0	0.712564527988434	0.287435501813889
1	1	0.067271403968334	0.93272852897644
1	0	0.924057185649872	0.075942791998386
1	1	0.011331973597407	0.988668024539948
1	1	0.268226981163025	0.731773018836975
0	0	0.818479657173157	0.181520283222199
0	0	0.927222907543182	0.072777070105076
1	1	0.383201152086258	0.61679881811142
1	1	0.011145112104714	0.988854825496674
0	0	0.713604986667633	0.286394953727722
1	1	0.003311767941341	0.996688306331634
0	0	0.912262320518494	0.087737642228603
1	1	0.040730714797974	0.959269225597382
0	0	0.728277921676636	0.271722048521042
1	0	0.677657306194305	0.322342664003372
1	1	0.186211958527565	0.813788056373596
0	0	0.933400750160217	0.066599234938622
0	1	0.042490173131228	0.957509875297546
1	1	0.214270636439323	0.785729289054871
0	0	0.777289807796478	0.222710162401199
1	0	0.693705558776856	0.306294471025467
1	0	0.743300378322601	0.256699621677399
0	0	0.982092022895813	0.017907897010446
1	1	0.144136980175972	0.855863034725189
0	0	0.951677620410919	0.048322398215532
0	0	0.8337122797966	0.166287750005722
0	0	0.970632612705231	0.029367372393608
1	1	0.332406580448151	0.667593359947205
0	1	0.436985611915588	0.563014388084412
0	1	0.013968867249787	0.986031174659729
0	0	0.67795318365097	0.32204681634903
0	0	0.512823700904846	0.487176269292831
