# Supplementary material for: AI-augmented intraoperative decision-making workflows in diffuse midline glioma biopsy using cryosection pathology
Source: Nat Commun. 2025 Nov 26;16:11667. doi: 10.1038/s41467-025-66853-y (PMC12749771; doi:10.1038/s41467-025-66853-y)
Supplement: Supplementary file 4 — Source data [file 41467_2025_66853_MOESM4_ESM.zip › Yuan_SourceData_Fig2/Fig_2f/EVAL_pos_TP53_fujian_train/fold_0.csv]

Y	Y_hat	p_0	p_1
1	1	0.281463205814362	0.718536794185638
1	1	0.197293236851692	0.802706718444824
0	0	0.643512547016144	0.356487423181534
1	0	0.558936238288879	0.441063731908798
1	1	0.368143141269684	0.631856858730316
1	0	0.617238640785217	0.382761299610138
1	1	0.414011895656586	0.585988104343414
1	1	0.152031347155571	0.847968637943268
1	1	0.091819107532501	0.908180892467499
1	1	0.104221023619175	0.895778954029083
1	1	0.09528324753046	0.904716789722443
1	1	0.492477416992188	0.507522642612457
0	0	0.659436047077179	0.340564012527466
1	1	0.052628248929978	0.9473717212677
1	1	0.407212764024735	0.592787206172943
0	1	0.461053311824799	0.538946688175201
1	0	0.650629222393036	0.349370777606964
