# Supplementary material for: AI-augmented intraoperative decision-making workflows in diffuse midline glioma biopsy using cryosection pathology
Source: Nat Commun. 2025 Nov 26;16:11667. doi: 10.1038/s41467-025-66853-y (PMC12749771; doi:10.1038/s41467-025-66853-y)
Supplement: Supplementary file 4 — Source data [file 41467_2025_66853_MOESM4_ESM.zip › Yuan_SourceData_Fig2/Fig_2f/EVAL_pos_TP53_north_train/fold_0.csv]

Y	Y_hat	p_0	p_1
1	1	0.221191868185997	0.778808176517487
0	0	0.963446378707886	0.036553602665663
1	0	0.716329395771027	0.283670604228973
0	0	0.598102807998657	0.401897192001343
0	0	0.992198646068573	0.007801385596395
1	1	0.002228894503787	0.997771143913269
1	1	0.015487461350858	0.984512567520142
0	0	0.987719833850861	0.012280127964914
0	0	0.986180007457733	0.013819960877299
0	0	0.985641539096832	0.014358495362103
0	1	0.003454042132944	0.996545970439911
0	1	0.026464633643627	0.973535418510437
0	0	0.624524235725403	0.375475734472275
0	0	0.695324420928955	0.304675549268723
0	1	0.392020732164383	0.607979238033295
0	0	0.990000188350678	0.009999881498516
1	0	0.97896534204483	0.021034635603428
0	1	0.297925561666489	0.702074468135834
0	0	0.992937266826629	0.007062748074532
0	0	0.696861147880554	0.303138822317123
1	1	0.002485769335181	0.997514247894287
0	0	0.563839673995972	0.436160296201706
0	0	0.985643982887268	0.014356038533151
0	0	0.971974313259125	0.028025699779391
0	0	0.996148943901062	0.003851102665067
0	0	0.967097461223602	0.032902617007494
0	0	0.988470911979675	0.011529101058841
1	1	0.000813906197436	0.999186098575592
1	0	0.939313411712646	0.060686532407999
1	1	0.10644906014204	0.893550932407379
0	0	0.537605762481689	0.462394267320633
1	1	0.016833957284689	0.983166098594666
0	0	0.945523500442505	0.054476514458656
0	0	0.947988152503967	0.052011873573065
