# Supplementary material for: AI-augmented intraoperative decision-making workflows in diffuse midline glioma biopsy using cryosection pathology
Source: Nat Commun. 2025 Nov 26;16:11667. doi: 10.1038/s41467-025-66853-y (PMC12749771; doi:10.1038/s41467-025-66853-y)
Supplement: Supplementary file 4 — Source data [file 41467_2025_66853_MOESM4_ESM.zip › Yuan_SourceData_Fig2/Fig_2g.csv]

Gene	Metrics	Value
ATRX	ACC	0.71875
ATRX	ACC	0.78125
ATRX	ACC	0.78125
ATRX	ACC	0.71875
ATRX	ACC	0.625
ATRX	ACC	0.71875
ATRX	ACC	0.71875
ATRX	ACC	0.75
ATRX	ACC	0.625
ATRX	ACC	0.65625
H3K27M	ACC	0.71875
H3K27M	ACC	0.6875
H3K27M	ACC	0.6875
H3K27M	ACC	0.71875
H3K27M	ACC	0.806451613
H3K27M	ACC	0.78125
H3K27M	ACC	0.78125
H3K27M	ACC	0.71875
H3K27M	ACC	0.774193548
H3K27M	ACC	0.75
TP53	ACC	0.75
TP53	ACC	0.78125
TP53	ACC	0.78125
TP53	ACC	0.8125
TP53	ACC	0.71875
TP53	ACC	0.78125
TP53	ACC	0.8125
TP53	ACC	0.8125
TP53	ACC	0.9375
TP53	ACC	0.8125
ATRX	F1	0.625
ATRX	F1	0.727272727
ATRX	F1	0.75
ATRX	F1	0.666666667
ATRX	F1	0.571428571
ATRX	F1	0.625
ATRX	F1	0.636363636
ATRX	F1	0.6
ATRX	F1	0.666666667
ATRX	F1	0.666666667
H3K27M	F1	0.810810811
H3K27M	F1	0.790697674
H3K27M	F1	0.761904762
H3K27M	F1	0.742857143
H3K27M	F1	0.8
H3K27M	F1	0.810810811
H3K27M	F1	0.823529412
H3K27M	F1	0.764705882
H3K27M	F1	0.8
H3K27M	F1	0.789473684
TP53	F1	0.72
TP53	F1	0.8
TP53	F1	0.8
TP53	F1	0.814814815
TP53	F1	0.733333333
TP53	F1	0.8
TP53	F1	0.8
TP53	F1	0.785714286
TP53	F1	0.928571429
TP53	F1	0.8
ATRX	SEN	0.666666667
ATRX	SEN	0.777777778
ATRX	SEN	0.777777778
ATRX	SEN	0.666666667
ATRX	SEN	0.666666667
ATRX	SEN	0.555555556
ATRX	SEN	0.666666667
ATRX	SEN	0.555555556
ATRX	SEN	0.666666667
ATRX	SEN	0.555555556
H3K27M	SEN	0.705882353
H3K27M	SEN	0.647058824
H3K27M	SEN	0.647058824
H3K27M	SEN	0.705882353
H3K27M	SEN	0.75
H3K27M	SEN	0.764705882
H3K27M	SEN	0.764705882
H3K27M	SEN	0.705882353
H3K27M	SEN	0.6875
H3K27M	SEN	0.705882353
TP53	SEN	0.692307692
TP53	SEN	0.769230769
TP53	SEN	0.769230769
TP53	SEN	0.769230769
TP53	SEN	0.692307692
TP53	SEN	0.769230769
TP53	SEN	0.692307692
TP53	SEN	0.769230769
TP53	SEN	0.923076923
TP53	SEN	0.769230769
ATRX	SPE	0.739130435
ATRX	SPE	0.782608696
ATRX	SPE	0.782608696
ATRX	SPE	0.739130435
ATRX	SPE	0.608695652
ATRX	SPE	0.782608696
ATRX	SPE	0.739130435
ATRX	SPE	0.826086957
ATRX	SPE	0.608695652
ATRX	SPE	0.695652174
H3K27M	SPE	0.733333333
H3K27M	SPE	0.733333333
H3K27M	SPE	0.733333333
H3K27M	SPE	0.733333333
H3K27M	SPE	0.866666667
H3K27M	SPE	0.8
H3K27M	SPE	0.8
H3K27M	SPE	0.733333333
H3K27M	SPE	0.866666667
H3K27M	SPE	0.8
TP53	SPE	0.789473684
TP53	SPE	0.789473684
TP53	SPE	0.789473684
TP53	SPE	0.842105263
TP53	SPE	0.736842105
TP53	SPE	0.789473684
TP53	SPE	0.894736842
TP53	SPE	0.842105263
TP53	SPE	0.947368421
TP53	SPE	0.842105263
