# Supplementary material for: AI-augmented intraoperative decision-making workflows in diffuse midline glioma biopsy using cryosection pathology
Source: Nat Commun. 2025 Nov 26;16:11667. doi: 10.1038/s41467-025-66853-y (PMC12749771; doi:10.1038/s41467-025-66853-y)
Supplement: Supplementary file 4 — Source data [file 41467_2025_66853_MOESM4_ESM.zip › Yuan_SourceData_Fig2/Fig_2h.csv]

Metrics	Value	Gene
ACC	0.597	ATRX
F1	0.562	ATRX
SEN	0.56	ATRX
SPE	0.619	ATRX
ACC	0.716	H3K27M
F1	0.689	H3K27M
SEN	0.7	H3K27M
SPE	0.7297	H3K27M
ACC	0.716	TP53
F1	0.74	TP53
SEN	0.677	TP53
SPE	0.75	TP53
