# Supplementary material for: AI-augmented intraoperative decision-making workflows in diffuse midline glioma biopsy using cryosection pathology
Source: Nat Commun. 2025 Nov 26;16:11667. doi: 10.1038/s41467-025-66853-y (PMC12749771; doi:10.1038/s41467-025-66853-y)
Supplement: Supplementary file 4 — Source data [file 41467_2025_66853_MOESM4_ESM.zip › Yuan_SourceData_Fig2/Fig_2i.csv]

Metrics	Value	Gene
ACC	0.765	ATRX
F1	0.647	ATRX
SEN	0.769	ATRX
SPE	0.763	ATRX
ACC	0.725	H3K27M
F1	0.727	H3K27M
SEN	0.696	H3K27M
SPE	0.75	H3K27M
ACC	0.765	TP53
F1	0.776	TP53
SEN	0.75	TP53
SPE	0.778	TP53
