# Supplementary material for: AI-augmented intraoperative decision-making workflows in diffuse midline glioma biopsy using cryosection pathology
Source: Nat Commun. 2025 Nov 26;16:11667. doi: 10.1038/s41467-025-66853-y (PMC12749771; doi:10.1038/s41467-025-66853-y)
Supplement: Supplementary file 4 — Source data [file 41467_2025_66853_MOESM4_ESM.zip › Yuan_SourceData_Fig4/Fig_4a/fold_0.csv]

Y	Y_hat	p_0	p_1
0.0	0.0	0.5184907913208008	0.4815092086791992
0.0	0.0	0.5925192832946777	0.407480776309967
0.0	0.0	0.593157172203064	0.406842827796936
0.0	0.0	0.5302862524986267	0.4697136878967285
1.0	0.0	0.570093035697937	0.4299069941043854
0.0	0.0	0.5332514047622681	0.4667486250400543
0.0	0.0	0.616996705532074	0.3830032646656036
0.0	0.0	0.6147913336753845	0.3852086365222931
0.0	0.0	0.6650446653366089	0.3349553346633911
0.0	0.0	0.6874486804008484	0.312551349401474
0.0	0.0	0.6521295309066772	0.3478704988956451
0.0	0.0	0.5657485723495483	0.4342514276504516
1.0	0.0	0.5802450180053711	0.4197549521923065
1.0	0.0	0.7035293579101562	0.2964707016944885
0.0	0.0	0.6013739109039307	0.3986260890960693
0.0	0.0	0.5473119020462036	0.452688068151474
0.0	0.0	0.5713685154914856	0.4286314845085144
1.0	0.0	0.5506589412689209	0.4493410587310791
1.0	0.0	0.6258814930915833	0.3741185367107391
1.0	0.0	0.5625813603401184	0.4374186098575592
0.0	0.0	0.5245444774627686	0.4754554629325866
0.0	1.0	0.4932152330875397	0.5067847371101379
1.0	0.0	0.5070842504501343	0.4929157495498657
1.0	0.0	0.5293472409248352	0.4706527292728424
1.0	0.0	0.5820015072822571	0.4179985225200653
0.0	0.0	0.6156279444694519	0.3843720555305481
0.0	0.0	0.625810980796814	0.374189019203186
1.0	0.0	0.552851676940918	0.4471482932567596
0.0	0.0	0.653497040271759	0.3465029299259186
1.0	0.0	0.5367633700370789	0.4632366597652435
1.0	0.0	0.5891247987747192	0.4108751714229584
0.0	0.0	0.6387064456939697	0.3612935245037079
0.0	0.0	0.6083487272262573	0.3916513323783874
1.0	0.0	0.5285632014274597	0.4714367389678955
1.0	0.0	0.5603518486022949	0.4396481513977051
1.0	1.0	0.4334998428821563	0.566500186920166
1.0	0.0	0.5656812787055969	0.4343187212944031
1.0	0.0	0.6136542558670044	0.3863458037376404
1.0	0.0	0.5856108069419861	0.4143891632556915
0.0	0.0	0.6295567154884338	0.3704432547092438
1.0	0.0	0.5431536436080933	0.4568463265895843
0.0	0.0	0.5294781923294067	0.4705218076705932
0.0	0.0	0.5520755052566528	0.4479244947433471
0.0	0.0	0.5755194425582886	0.424480527639389
0.0	0.0	0.5301083326339722	0.4698916375637054
0.0	0.0	0.5271478891372681	0.4728521108627319
0.0	0.0	0.6343816518783569	0.365618348121643
0.0	0.0	0.6171653270721436	0.3828346729278564
1.0	0.0	0.5783431529998779	0.421656847000122
1.0	0.0	0.6295809149742126	0.3704191148281097
1.0	0.0	0.6136649250984192	0.3863350749015808
0.0	0.0	0.5370714664459229	0.4629285931587219
1.0	0.0	0.5873606204986572	0.4126393795013428
0.0	0.0	0.5571116805076599	0.4428882598876953
1.0	0.0	0.5843430757522583	0.4156569838523865
0.0	1.0	0.4662856459617615	0.5337143540382385
0.0	0.0	0.7028137445449829	0.2971862256526947
0.0	0.0	0.754763126373291	0.2452369183301925
1.0	0.0	0.6318506002426147	0.3681493699550628
0.0	0.0	0.5446804761886597	0.4553194642066955
1.0	0.0	0.5012834072113037	0.4987166225910187
1.0	0.0	0.5339104533195496	0.4660894870758056
1.0	1.0	0.4444396793842315	0.555560290813446
0.0	0.0	0.5524523854255676	0.4475476145744324
1.0	0.0	0.5643724203109741	0.4356276094913482
1.0	0.0	0.5686455368995667	0.4313544929027557
0.0	0.0	0.5745046734809875	0.42549529671669
0.0	0.0	0.5761149525642395	0.4238850176334381
0.0	1.0	0.4660976231098175	0.5339024066925049
0.0	0.0	0.563467800617218	0.4365321695804596
0.0	0.0	0.5101059675216675	0.4898940622806549
0.0	0.0	0.6431736946105957	0.3568262755870819
0.0	0.0	0.567004382610321	0.4329955577850342
0.0	0.0	0.6058796048164368	0.3941204249858856
0.0	0.0	0.6178451180458069	0.3821549117565155
0.0	0.0	0.5724529027938843	0.4275471270084381
0.0	0.0	0.5900874733924866	0.4099125266075134
0.0	0.0	0.6284098625183105	0.3715901374816894
0.0	0.0	0.5607483983039856	0.4392516016960144
1.0	0.0	0.5141022801399231	0.4858977496623993
1.0	0.0	0.588443398475647	0.4115566313266754
1.0	0.0	0.6181710958480835	0.3818289339542389
1.0	0.0	0.5134876370429993	0.4865123331546783
0.0	0.0	0.5701372027397156	0.4298627972602844
1.0	0.0	0.5357820391654968	0.4642179310321808
1.0	0.0	0.5250533223152161	0.4749467074871063
1.0	1.0	0.4743313789367676	0.5256686210632324
1.0	0.0	0.537696361541748	0.4623036682605743
0.0	0.0	0.595746636390686	0.4042534232139587
0.0	0.0	0.5680601000785828	0.4319399297237396
0.0	0.0	0.6969530582427979	0.3030468821525574
0.0	0.0	0.6050336956977844	0.3949663639068603
0.0	0.0	0.6901101469993591	0.3098899126052856
0.0	0.0	0.5864653587341309	0.4135346114635467
0.0	0.0	0.5540810823440552	0.4459189474582672
0.0	0.0	0.563927173614502	0.436072826385498
1.0	0.0	0.5483628511428833	0.4516371190547943
0.0	0.0	0.5468043088912964	0.4531956911087036
0.0	1.0	0.4371913075447082	0.5628086924552917
1.0	0.0	0.5473926663398743	0.4526073336601257
0.0	0.0	0.6086038947105408	0.3913961052894592
1.0	0.0	0.650536060333252	0.349463939666748
1.0	1.0	0.448755532503128	0.5512444972991943
1.0	0.0	0.555556058883667	0.444443941116333
1.0	0.0	0.5712803602218628	0.4287196397781372
0.0	0.0	0.5989980101585388	0.4010019302368164
0.0	0.0	0.6582136750221252	0.3417863249778747
0.0	0.0	0.5518883466720581	0.4481116533279419
1.0	0.0	0.5637571215629578	0.4362429082393646
0.0	0.0	0.6774951219558716	0.3225049078464508
0.0	0.0	0.5914019346237183	0.4085981249809265
0.0	0.0	0.5725622773170471	0.4274377226829529
0.0	0.0	0.5281718373298645	0.4718281626701355
0.0	0.0	0.6064277291297913	0.3935722410678863
0.0	0.0	0.5413469672203064	0.4586529731750488
1.0	0.0	0.5889887809753418	0.4110112488269806
1.0	0.0	0.6572404503822327	0.3427595198154449
0.0	0.0	0.6225258111953735	0.3774741888046264
0.0	0.0	0.6473896503448486	0.3526103496551513
0.0	0.0	0.5597652196884155	0.4402347803115845
0.0	0.0	0.5568487048149109	0.4431513249874115
0.0	0.0	0.627334713935852	0.3726652860641479
0.0	0.0	0.7222528457641602	0.2777471542358398
0.0	0.0	0.6093391180038452	0.3906608521938324
0.0	0.0	0.5907624959945679	0.4092375338077545
0.0	0.0	0.5643215179443359	0.4356785118579864
0.0	0.0	0.6370744705200195	0.3629255294799804
0.0	1.0	0.4737780392169952	0.5262219309806824
1.0	0.0	0.5298972129821777	0.4701027274131775
1.0	0.0	0.6233555674552917	0.3766444325447082
0.0	0.0	0.6349990367889404	0.3650009930133819
1.0	0.0	0.567851722240448	0.4321482479572296
1.0	0.0	0.6027955412864685	0.3972044289112091
1.0	0.0	0.5587865114212036	0.441213458776474
1.0	0.0	0.5144288539886475	0.4855711460113525
1.0	0.0	0.7033189535140991	0.2966810464859009
0.0	0.0	0.5813503861427307	0.418649673461914
0.0	0.0	0.6466916799545288	0.3533083200454712
0.0	1.0	0.4754378199577331	0.5245622396469116
0.0	0.0	0.5543712973594666	0.4456287324428558
0.0	0.0	0.6207878589630127	0.3792121112346649
0.0	0.0	0.5396313667297363	0.4603686928749084
0.0	0.0	0.5842571258544922	0.4157429039478302
0.0	0.0	0.5285336971282959	0.4714662432670593
0.0	0.0	0.5725933909416199	0.4274066388607025
0.0	0.0	0.6340267658233643	0.3659731745719909
0.0	0.0	0.5764807462692261	0.4235192537307739
0.0	0.0	0.6348219513893127	0.3651780188083648
0.0	0.0	0.602939784526825	0.3970602452754974
0.0	1.0	0.4768494367599487	0.523150622844696
0.0	0.0	0.5710448622703552	0.4289551675319671
0.0	0.0	0.5652596354484558	0.4347403347492218
0.0	0.0	0.6151225566864014	0.3848774433135986
1.0	0.0	0.6133067011833191	0.3866932690143585
0.0	0.0	0.5459330677986145	0.4540668725967407
0.0	0.0	0.5552849173545837	0.4447150528430938
0.0	0.0	0.5835111737251282	0.4164888262748718
0.0	0.0	0.5636984705924988	0.4363014698028564
0.0	0.0	0.5186169743537903	0.4813830256462097
0.0	0.0	0.6312222480773926	0.3687777817249298
0.0	0.0	0.5851460695266724	0.4148539304733276
0.0	0.0	0.6515355110168457	0.3484644889831543
0.0	0.0	0.6430943608283997	0.3569056689739227
1.0	0.0	0.5505502820014954	0.4494496881961822
1.0	0.0	0.5176512002944946	0.482348769903183
0.0	0.0	0.5856422781944275	0.4143576920032501
0.0	0.0	0.5522279739379883	0.4477720260620117
1.0	0.0	0.6039270162582397	0.3960729241371155
0.0	0.0	0.5245414972305298	0.4754584729671478
0.0	1.0	0.4982986152172088	0.5017013549804688
0.0	0.0	0.5424524545669556	0.4575476050376892
0.0	0.0	0.6528078317642212	0.3471921980381012
0.0	0.0	0.6120268106460571	0.3879731595516205
0.0	0.0	0.5894327759742737	0.4105671942234039
1.0	0.0	0.6140390634536743	0.3859609365463257
0.0	0.0	0.6284291744232178	0.371570885181427
1.0	0.0	0.6405921578407288	0.359407901763916
0.0	0.0	0.6040324568748474	0.395967572927475
1.0	0.0	0.5334005355834961	0.4665994942188263
0.0	0.0	0.618649423122406	0.3813505470752716
0.0	0.0	0.5410153269767761	0.4589847326278686
0.0	0.0	0.5645270347595215	0.4354729652404785
1.0	0.0	0.6231314539909363	0.3768685758113861
1.0	0.0	0.5835195183753967	0.4164805114269256
0.0	0.0	0.62103271484375	0.3789673149585724
1.0	0.0	0.591808557510376	0.4081914126873016
0.0	0.0	0.5294461846351624	0.4705537855625152
1.0	0.0	0.5062292814254761	0.4937707185745239
1.0	0.0	0.5502748489379883	0.4497251212596893
1.0	0.0	0.5475912094116211	0.4524087309837341
1.0	0.0	0.628968358039856	0.3710316717624664
0.0	0.0	0.6666570901870728	0.3333429098129272
0.0	0.0	0.5924534797668457	0.4075465500354767
0.0	0.0	0.6283159852027893	0.3716839849948883
0.0	0.0	0.5759921669960022	0.4240078032016754
0.0	0.0	0.5156933069229126	0.484306663274765
0.0	0.0	0.5301531553268433	0.4698468148708343
0.0	0.0	0.6790908575057983	0.3209091424942016
0.0	0.0	0.6778460741043091	0.3221539258956909
0.0	0.0	0.6477335691452026	0.3522664606571197
0.0	0.0	0.6031332612037659	0.3968667685985565
0.0	0.0	0.544967770576477	0.4550321996212005
0.0	0.0	0.542177677154541	0.4578222930431366
0.0	0.0	0.5469140410423279	0.4530859291553497
0.0	0.0	0.6094657182693481	0.3905343413352966
0.0	0.0	0.5997951030731201	0.4002049565315246
0.0	0.0	0.5794697999954224	0.4205302298069
0.0	0.0	0.6245197653770447	0.3754802942276001
0.0	0.0	0.5413599014282227	0.4586400985717773
0.0	0.0	0.6076904535293579	0.3923094868659973
0.0	0.0	0.6349099278450012	0.3650901019573211
1.0	0.0	0.6036114692687988	0.3963885009288788
0.0	0.0	0.5456612706184387	0.4543387293815613
1.0	0.0	0.5933020114898682	0.4066979885101318
0.0	0.0	0.589163064956665	0.4108369350433349
0.0	0.0	0.5642668008804321	0.4357331693172455
1.0	0.0	0.5611284971237183	0.4388715326786041
1.0	0.0	0.5940721035003662	0.4059278666973114
0.0	0.0	0.6166630387306213	0.3833369612693786
1.0	0.0	0.5464580655097961	0.4535419344902038
1.0	0.0	0.5788077712059021	0.4211921989917755
1.0	0.0	0.504385769367218	0.4956142008304596
0.0	0.0	0.5580023527145386	0.4419976770877838
0.0	0.0	0.5838948488235474	0.4161052107810974
1.0	1.0	0.4980934262275696	0.5019065737724304
1.0	0.0	0.5445323586463928	0.4554676115512848
1.0	0.0	0.538777768611908	0.461222231388092
1.0	0.0	0.581840455532074	0.4181595146656036
0.0	0.0	0.6727316975593567	0.3272683024406433
0.0	0.0	0.5805292129516602	0.4194708168506622
0.0	0.0	0.6059963703155518	0.3940035700798034
0.0	0.0	0.5309731960296631	0.4690267443656921
0.0	0.0	0.5405009984970093	0.4594990313053131
0.0	0.0	0.5700991153717041	0.4299008548259735
0.0	0.0	0.6536477208137512	0.3463522493839264
0.0	0.0	0.616680383682251	0.3833196759223938
1.0	0.0	0.574865460395813	0.425134539604187
1.0	0.0	0.60834801197052	0.39165198802948
1.0	0.0	0.5838251709938049	0.416174829006195
0.0	0.0	0.6358053088188171	0.3641946911811828
0.0	0.0	0.6030184030532837	0.3969815969467163
0.0	1.0	0.4881959855556488	0.5118039846420288
0.0	1.0	0.4894262254238128	0.5105737447738647
0.0	0.0	0.5775586366653442	0.4224413931369781
0.0	0.0	0.5619257688522339	0.4380741715431213
