# Supplementary material for: AI-augmented intraoperative decision-making workflows in diffuse midline glioma biopsy using cryosection pathology
Source: Nat Commun. 2025 Nov 26;16:11667. doi: 10.1038/s41467-025-66853-y (PMC12749771; doi:10.1038/s41467-025-66853-y)
Supplement: Supplementary file 4 — Source data [file 41467_2025_66853_MOESM4_ESM.zip › Yuan_SourceData_Fig4/Fig_4a/fold_1.csv]

Y	Y_hat	p_0	p_1
0.0	0.0	0.7644867897033691	0.2355132400989532
0.0	0.0	0.8363991379737854	0.1636009216308593
0.0	0.0	0.8642231822013855	0.1357768326997757
0.0	1.0	0.0414306819438934	0.958569347858429
1.0	0.0	0.8058688640594482	0.1941311061382293
0.0	0.0	0.7031365036964417	0.2968635559082031
0.0	0.0	0.9269410371780396	0.0730589255690574
0.0	0.0	0.7555941939353943	0.2444057911634445
0.0	0.0	0.8593559861183167	0.1406439691781997
0.0	0.0	0.965481162071228	0.0345189161598682
0.0	0.0	0.8506344556808472	0.1493655741214752
0.0	0.0	0.920358419418335	0.0796415135264396
1.0	0.0	0.8804976940155029	0.1195022836327552
1.0	0.0	0.9480211734771729	0.051978837698698
0.0	0.0	0.915120542049408	0.0848794281482696
0.0	0.0	0.9962323307991028	0.003767607267946
0.0	0.0	0.9816474318504332	0.0183525681495666
1.0	0.0	0.8373149633407593	0.1626850068569183
1.0	0.0	0.910717785358429	0.0892822444438934
1.0	0.0	0.864418089389801	0.1355819404125213
0.0	0.0	0.5451996326446533	0.4548003673553467
0.0	0.0	0.7970132231712341	0.2029868066310882
1.0	0.0	0.899272084236145	0.1007279306650161
1.0	0.0	0.9472909569740297	0.0527090914547443
1.0	0.0	0.5914345979690552	0.4085653722286224
0.0	0.0	0.927850902080536	0.0721491500735282
0.0	0.0	0.7746207118034363	0.2253793179988861
1.0	0.0	0.8871575593948364	0.1128424182534217
0.0	0.0	0.9154555797576904	0.0845443680882453
1.0	0.0	0.8201090693473816	0.1798909306526184
1.0	0.0	0.5896540284156799	0.4103460013866424
0.0	0.0	0.9204293489456176	0.0795706361532211
0.0	0.0	0.8821961283683777	0.1178039014339447
1.0	1.0	0.0354001596570014	0.9645998477935792
1.0	0.0	0.8511410355567932	0.1488589495420456
1.0	1.0	3.949147867388092e-05	0.9999605417251588
1.0	0.0	0.7076956033706665	0.2923044264316559
1.0	0.0	0.9183487296104432	0.0816512629389762
1.0	0.0	0.9337397813796996	0.0662601664662361
0.0	0.0	0.8223060369491577	0.1776939779520034
1.0	0.0	0.7538337707519531	0.2461662292480468
0.0	1.0	0.2706762254238128	0.7293238043785095
0.0	0.0	0.9186859726905824	0.0813139826059341
0.0	1.0	0.3540061414241791	0.6459938883781433
0.0	1.0	0.3399233818054199	0.6600766777992249
0.0	0.0	0.6589162349700928	0.3410837650299072
0.0	0.0	0.9570789933204652	0.0429210066795349
0.0	0.0	0.9501851797103882	0.0498148277401924
1.0	0.0	0.7492659687995911	0.2507340610027313
1.0	0.0	0.7714241147041321	0.2285758703947067
1.0	0.0	0.8464469909667969	0.1535530537366867
0.0	0.0	0.7078258991241455	0.2921741306781769
1.0	0.0	0.87990403175354	0.1200960054993629
0.0	0.0	0.746313214302063	0.2536868155002594
1.0	0.0	0.8492740988731384	0.1507259011268615
0.0	0.0	0.6109759211540222	0.389024019241333
0.0	0.0	0.9741494059562684	0.0258506350219249
0.0	0.0	0.9858923554420472	0.0141076166182756
1.0	0.0	0.9791536331176758	0.0208463706076145
0.0	0.0	0.5299718976020813	0.4700280725955963
1.0	0.0	0.5791535377502441	0.4208464622497558
1.0	0.0	0.6361656188964844	0.3638343811035156
1.0	1.0	0.1466136276721954	0.853386402130127
0.0	0.0	0.9356002807617188	0.0643997117877006
1.0	0.0	0.5925229787826538	0.4074770212173462
1.0	0.0	0.8496584296226501	0.1503415256738662
0.0	1.0	0.0738163143396377	0.9261837005615234
0.0	0.0	0.679087221622467	0.3209127783775329
0.0	0.0	0.9868220090866088	0.0131779508665204
0.0	0.0	0.5131071209907532	0.4868928790092468
0.0	0.0	0.93001389503479	0.0699861124157905
0.0	0.0	0.8923288583755493	0.10767113417387
0.0	0.0	0.560333251953125	0.4396667182445526
0.0	0.0	0.977774143218994	0.0222258046269416
0.0	0.0	0.9404830932617188	0.0595169030129909
0.0	0.0	0.972569227218628	0.0274307690560817
0.0	0.0	0.6750096082687378	0.3249903321266174
0.0	0.0	0.8297624588012695	0.1702375262975692
0.0	0.0	0.9564419388771056	0.0435580611228942
1.0	0.0	0.563568651676178	0.436431348323822
1.0	0.0	0.652362048625946	0.3476379513740539
1.0	0.0	0.7453672289848328	0.2546328008174896
1.0	0.0	0.5396636128425598	0.4603363871574402
0.0	0.0	0.8393885493278503	0.1606114953756332
1.0	1.0	0.1136176958680152	0.8863823413848877
1.0	0.0	0.6203121542930603	0.3796878755092621
1.0	0.0	0.8619946837425232	0.1380052864551544
1.0	0.0	0.7349501848220825	0.2650498151779175
0.0	0.0	0.6360647678375244	0.3639352321624756
0.0	0.0	0.953932762145996	0.0460672825574874
0.0	0.0	0.9632052183151244	0.0367948301136493
0.0	0.0	0.8289200067520142	0.1710800528526306
0.0	0.0	0.9342482089996338	0.0657518208026886
0.0	0.0	0.8297485113143921	0.1702515482902526
0.0	0.0	0.7102207541465759	0.2897792160511017
0.0	0.0	0.7680686116218567	0.2319313734769821
1.0	0.0	0.8925262689590454	0.1074737235903739
0.0	0.0	0.7857255339622498	0.2142744660377502
0.0	1.0	0.082904115319252	0.9170958399772644
1.0	0.0	0.890169620513916	0.1098303198814392
0.0	0.0	0.7910664677619934	0.2089335769414901
1.0	0.0	0.7529014348983765	0.2470986098051071
1.0	1.0	0.0270401071757078	0.9729598760604858
1.0	1.0	0.4742771983146667	0.5257227420806885
1.0	0.0	0.7272689938545227	0.2727310061454773
0.0	0.0	0.9142401814460754	0.0857597887516021
0.0	0.0	0.9709457159042358	0.0290542691946029
0.0	1.0	0.2706568837165832	0.7293431162834167
1.0	1.0	0.3914059400558471	0.6085940003395081
0.0	0.0	0.8632210493087769	0.1367788910865783
0.0	0.0	0.9536091685295104	0.0463908314704895
0.0	0.0	0.9125060439109802	0.0874939784407615
0.0	0.0	0.7702101469039917	0.2297899276018142
0.0	0.0	0.9065636992454528	0.0934362635016441
0.0	0.0	0.7110836505889893	0.2889163792133331
1.0	0.0	0.884984016418457	0.1150159016251564
1.0	0.0	0.9396381974220276	0.0603617578744888
0.0	0.0	0.8542233109474182	0.145776629447937
0.0	0.0	0.6252769231796265	0.3747230172157287
0.0	0.0	0.7393811345100403	0.2606188356876373
0.0	0.0	0.6604336500167847	0.3395663797855377
0.0	0.0	0.7751462459564209	0.2248537689447403
0.0	0.0	0.9449095129966736	0.0550904758274555
0.0	0.0	0.6372899413108826	0.3627100586891174
0.0	0.0	0.8360759019851685	0.1639240533113479
0.0	0.0	0.9827193021774292	0.0172806493937969
0.0	0.0	0.6668779253959656	0.3331220746040344
0.0	1.0	0.0047977529466152	0.9952023029327391
1.0	1.0	0.0481650084257125	0.9518349170684814
1.0	0.0	0.969603717327118	0.0303963348269462
0.0	0.0	0.9445229768753052	0.0554769970476627
1.0	0.0	0.947606086730957	0.0523938722908496
1.0	0.0	0.9562910199165344	0.0437089167535305
1.0	0.0	0.8104533553123474	0.1895466148853302
1.0	0.0	0.5620584487915039	0.4379415512084961
1.0	0.0	0.977661430835724	0.0223386026918888
0.0	1.0	0.0156711507588624	0.9843288660049438
0.0	0.0	0.9981379508972168	0.001862003817223
0.0	0.0	0.6587871313095093	0.3412128984928131
0.0	0.0	0.6740788817405701	0.3259210586547851
0.0	0.0	0.8460431694984436	0.1539567559957504
0.0	1.0	0.1336537152528762	0.8663462400436401
0.0	0.0	0.8623590469360352	0.1376409381628036
0.0	0.0	0.5296459794044495	0.4703539907932281
0.0	1.0	0.0013625783612951	0.9986373782157898
0.0	0.0	0.7625672221183777	0.2374327331781387
0.0	0.0	0.8279465436935425	0.1720534116029739
0.0	0.0	0.8739564418792725	0.1260436028242111
0.0	0.0	0.8534888029098511	0.1465111970901489
0.0	0.0	0.9830778241157532	0.0169221851974725
0.0	0.0	0.7685027122497559	0.2314972877502441
0.0	0.0	0.7005152106285095	0.2994847595691681
0.0	0.0	0.784999430179596	0.215000569820404
1.0	0.0	0.849387526512146	0.1506124883890152
0.0	0.0	0.5822758078575134	0.4177242219448089
0.0	0.0	0.5671243071556091	0.4328756630420685
0.0	0.0	0.943093478679657	0.0569064803421497
0.0	1.0	0.3295197486877441	0.6704802513122559
0.0	0.0	0.914046823978424	0.0859531834721565
0.0	0.0	0.7445339560508728	0.2554660737514496
0.0	1.0	0.2475773245096206	0.7524226903915405
0.0	0.0	0.9605247974395752	0.0394752360880374
0.0	0.0	0.96229350566864	0.0377064608037471
1.0	0.0	0.7443909049034119	0.2556090652942657
1.0	1.0	0.4765866100788116	0.523413360118866
0.0	0.0	0.6536669731140137	0.3463329970836639
0.0	0.0	0.6890367269515991	0.3109632730484009
1.0	1.0	0.0331932008266449	0.9668067693710328
0.0	1.0	0.0343163646757602	0.96568363904953
0.0	1.0	0.1642212122678756	0.8357787728309631
0.0	0.0	0.9035294651985168	0.0964705646038055
0.0	0.0	0.8426618576049805	0.1573381274938583
0.0	0.0	0.9803979992866516	0.0196019820868968
0.0	0.0	0.9711435437202454	0.0288564711809158
1.0	1.0	0.2247122824192047	0.7752876877784729
0.0	1.0	0.2831173241138458	0.7168826460838318
1.0	0.0	0.9180243611335754	0.0819756165146827
0.0	0.0	0.907772421836853	0.0922275930643081
1.0	0.0	0.8819371461868286	0.1180628687143325
0.0	0.0	0.5986865758895874	0.4013134241104126
0.0	0.0	0.6212941408157349	0.3787058591842651
0.0	1.0	0.4930228292942047	0.5069771409034729
1.0	0.0	0.8640040159225464	0.1359959542751312
1.0	0.0	0.6337670683860779	0.3662329018115997
0.0	0.0	0.7989140748977661	0.2010859698057174
1.0	1.0	8.166263432940468e-05	0.9999183416366576
0.0	0.0	0.9763582944869996	0.0236417222768068
1.0	1.0	0.0107141723856329	0.9892858862876892
1.0	1.0	0.0190130192786455	0.9809869527816772
1.0	0.0	0.9035964608192444	0.0964035540819168
1.0	0.0	0.8632327318191528	0.1367672681808471
0.0	0.0	0.7503647804260254	0.2496352195739746
0.0	0.0	0.8733710050582886	0.1266290098428726
0.0	0.0	0.8856372237205505	0.1143627241253852
0.0	1.0	0.006743564736098	0.993256449699402
0.0	1.0	0.4794739186763763	0.520526111125946
0.0	0.0	0.7481755018234253	0.2518244683742523
0.0	0.0	0.870154082775116	0.1298459321260452
0.0	0.0	0.8575660586357117	0.1424339413642883
0.0	0.0	0.8900464773178101	0.1099535077810287
0.0	0.0	0.8256824016571045	0.1743175685405731
0.0	0.0	0.8100317120552063	0.1899682879447937
0.0	1.0	0.3578813374042511	0.6421186923980713
0.0	0.0	0.7631593346595764	0.23684062063694
0.0	0.0	0.8725262880325317	0.1274737268686294
0.0	0.0	0.6315647959709167	0.3684352338314056
0.0	1.0	0.4098034799098968	0.5901964902877808
0.0	0.0	0.896081805229187	0.1039182394742965
0.0	0.0	0.6244521141052246	0.3755478858947754
0.0	0.0	0.9174070954322816	0.0825929418206214
0.0	0.0	0.9671188592910768	0.0328811779618263
1.0	0.0	0.9881612062454224	0.0118388319388031
0.0	0.0	0.7560383081436157	0.2439616620540619
1.0	0.0	0.9150301814079284	0.0849698260426521
0.0	0.0	0.8541640639305115	0.1458359211683273
0.0	0.0	0.8158350586891174	0.1841649115085601
1.0	0.0	0.6664988994598389	0.3335010707378387
1.0	0.0	0.7990209460258484	0.2009790539741516
0.0	0.0	0.8151906728744507	0.1848093271255493
1.0	1.0	0.0892451778054237	0.9107548594474792
1.0	0.0	0.981387495994568	0.0186124779284
1.0	0.0	0.5793807506561279	0.4206193089485168
0.0	0.0	0.9103097319602966	0.0896902084350586
0.0	0.0	0.8687553405761719	0.1312446147203445
1.0	0.0	0.8055867552757263	0.1944132596254348
1.0	0.0	0.7515997886657715	0.2484002113342285
1.0	0.0	0.9311002492904664	0.0688997507095336
1.0	1.0	0.2795142531394958	0.7204857468605042
0.0	0.0	0.9811014533042908	0.0188985411077737
0.0	1.0	0.3462288677692413	0.6537711024284363
0.0	1.0	0.4802115261554718	0.5197884440422058
0.0	0.0	0.5769522190093994	0.4230477511882782
0.0	0.0	0.6409801840782166	0.3590198159217834
0.0	0.0	0.6434135437011719	0.3565864861011505
0.0	0.0	0.9362455010414124	0.0637545511126518
0.0	0.0	0.7574752569198608	0.2425248026847839
1.0	0.0	0.9624685049057008	0.0375315211713314
1.0	0.0	0.8494991660118103	0.1505008339881897
1.0	0.0	0.9757156372070312	0.0242843087762594
0.0	0.0	0.9361311793327332	0.0638687759637832
0.0	0.0	0.7882140278816223	0.2117859423160553
0.0	0.0	0.9108545780181884	0.0891454070806503
0.0	1.0	0.4683423042297363	0.5316576957702637
0.0	0.0	0.796331524848938	0.2036685049533844
0.0	0.0	0.5995374321937561	0.4004625082015991
