# Supplementary material for: AI-augmented intraoperative decision-making workflows in diffuse midline glioma biopsy using cryosection pathology
Source: Nat Commun. 2025 Nov 26;16:11667. doi: 10.1038/s41467-025-66853-y (PMC12749771; doi:10.1038/s41467-025-66853-y)
Supplement: Supplementary file 4 — Source data [file 41467_2025_66853_MOESM4_ESM.zip › Yuan_SourceData_Fig4/Fig_4a/fold_2.csv]

Y	Y_hat	p_0	p_1
0.0	0.0	0.7692737579345703	0.230726271867752
0.0	0.0	0.9683148264884948	0.031685221940279
0.0	1.0	0.0307156685739755	0.9692842960357666
0.0	1.0	0.1820334643125534	0.8179665207862854
1.0	0.0	0.8337822556495667	0.1662177592515945
0.0	0.0	0.973773956298828	0.0262260101735591
0.0	1.0	0.0353337228298187	0.9646663069725036
0.0	0.0	0.9405033588409424	0.0594966039061546
0.0	0.0	0.7975881099700928	0.2024118900299072
0.0	0.0	0.7728118300437927	0.2271881401538849
0.0	1.0	0.4730930626392364	0.5269069075584412
0.0	0.0	0.8329512476921082	0.1670487374067306
1.0	1.0	0.026502976194024	0.9734969735145568
1.0	0.0	0.5975921154022217	0.4024078845977783
0.0	0.0	0.8837204575538635	0.116279512643814
0.0	0.0	0.6615086197853088	0.3384914100170135
0.0	0.0	0.7878558039665222	0.2121441960334777
1.0	1.0	0.244188591837883	0.7558113932609558
1.0	0.0	0.5794389843940735	0.4205610156059265
1.0	0.0	0.954284131526947	0.0457158125936985
0.0	1.0	0.0321454964578151	0.9678544998168944
0.0	1.0	0.0074925036169588	0.9925075173377992
1.0	1.0	0.1632312685251236	0.8367686867713928
1.0	1.0	0.1500238180160522	0.8499761819839478
1.0	1.0	0.233121246099472	0.7668787240982056
0.0	0.0	0.9717984795570374	0.0282015353441238
0.0	1.0	0.2790328562259674	0.7209671139717102
1.0	1.0	0.0076030944474041	0.992396891117096
0.0	0.0	0.8796309232711792	0.1203691139817237
1.0	1.0	0.0678377225995063	0.9321622252464294
1.0	1.0	0.0037008018698543	0.9962992072105408
0.0	0.0	0.7663885951042175	0.233611449599266
0.0	0.0	0.8429785966873169	0.1570214033126831
1.0	0.0	0.8996403217315674	0.1003596633672714
1.0	1.0	0.1988325864076614	0.801167368888855
1.0	1.0	0.0319405645132064	0.9680594801902772
1.0	1.0	0.0374852381646633	0.9625147581100464
1.0	0.0	0.9427669048309326	0.0572330765426158
1.0	1.0	0.3685251474380493	0.6314748525619507
0.0	0.0	0.9275220036506652	0.0724780336022377
1.0	0.0	0.9816277623176576	0.0183722041547298
0.0	1.0	0.0080189323052763	0.9919811487197876
0.0	0.0	0.7704188227653503	0.2295812219381332
0.0	1.0	0.0526463910937309	0.9473536610603333
0.0	0.0	0.7933503985404968	0.2066495865583419
0.0	1.0	0.1152393072843551	0.8847606778144836
0.0	0.0	0.7089753746986389	0.2910245954990387
0.0	0.0	0.9289406538009644	0.0710593461990356
1.0	1.0	0.2683855891227722	0.7316144704818726
1.0	1.0	0.2808921039104461	0.7191079258918762
1.0	1.0	0.475206583738327	0.5247933864593506
0.0	1.0	0.4530265033245086	0.546973466873169
1.0	0.0	0.9197646975517272	0.0802353471517562
0.0	1.0	0.0106703955680131	0.9893296360969543
1.0	0.0	0.8332433104515076	0.1667566448450088
0.0	1.0	0.0473975725471973	0.9526023864746094
0.0	0.0	0.9763967394828796	0.023603294044733
0.0	0.0	0.9294029474258424	0.0705970600247383
1.0	0.0	0.914527416229248	0.0854725614190101
0.0	0.0	0.7113782167434692	0.2886218130588531
1.0	1.0	0.0056168162263929	0.9943832159042358
1.0	1.0	0.0180033352226018	0.9819966554641724
1.0	1.0	0.052180178463459	0.9478197693824768
0.0	1.0	0.0012687563430517	0.9987311959266664
1.0	1.0	0.1189129278063774	0.881087064743042
1.0	1.0	0.4398996233940124	0.5601003766059875
0.0	0.0	0.6865983009338379	0.3134016990661621
0.0	1.0	0.2554576396942138	0.7445423007011414
0.0	0.0	0.8178220987319946	0.1821779161691665
0.0	1.0	0.0438517853617668	0.9561482667922974
0.0	0.0	0.6109018325805664	0.3890981376171112
0.0	0.0	0.7854992151260376	0.21450075507164
0.0	1.0	0.1858191490173339	0.814180850982666
0.0	0.0	0.6265820860862732	0.3734179735183716
0.0	0.0	0.7324569821357727	0.2675430178642273
0.0	0.0	0.7600389719009399	0.2399610430002212
0.0	0.0	0.5431063771247864	0.4568936824798584
0.0	0.0	0.8979067206382751	0.102093294262886
0.0	0.0	0.5458716154098511	0.4541284143924713
1.0	1.0	0.3405492901802063	0.6594507694244385
1.0	1.0	0.4645727276802063	0.5354272127151489
1.0	0.0	0.8397337794303894	0.1602662652730941
1.0	1.0	0.0571025945246219	0.942897379398346
0.0	0.0	0.6239907145500183	0.3760092854499817
1.0	1.0	0.0068822680041193	0.9931176900863647
1.0	0.0	0.6591840982437134	0.3408159613609314
1.0	1.0	0.007359426934272	0.9926405549049376
1.0	0.0	0.9212794899940492	0.0787205621600151
0.0	1.0	0.0088771348819136	0.991122841835022
0.0	0.0	0.7270898818969727	0.2729101479053497
0.0	0.0	0.9580088257789612	0.041991151869297
0.0	1.0	0.038318932056427	0.9616810083389282
0.0	0.0	0.9285375475883484	0.071462407708168
0.0	0.0	0.9059125781059264	0.0940874516963958
0.0	1.0	0.243883728981018	0.7561162710189819
0.0	0.0	0.7324782609939575	0.2675216794013977
1.0	1.0	0.2320464998483657	0.7679535150527954
0.0	1.0	0.2737677991390228	0.7262322306632996
0.0	1.0	0.0064436867833137	0.9935563206672668
1.0	0.0	0.7924362421035767	0.2075637876987457
0.0	0.0	0.8396612405776978	0.1603387892246246
1.0	0.0	0.6058068871498108	0.3941930830478668
1.0	1.0	0.0015143631026148	0.9984856247901917
1.0	1.0	0.0069863772951066	0.9930136799812316
1.0	1.0	0.3962145447731018	0.603785514831543
0.0	0.0	0.5004981160163879	0.499501883983612
0.0	0.0	0.9112380743026732	0.088761880993843
0.0	0.0	0.7557073831558228	0.2442926317453384
1.0	0.0	0.8134359121322632	0.1865640729665756
0.0	1.0	0.4172201752662658	0.5827798843383789
0.0	0.0	0.7574249505996704	0.242575004696846
0.0	0.0	0.7229623198509216	0.2770376205444336
0.0	1.0	0.0474659353494644	0.952534019947052
0.0	0.0	0.6275401711463928	0.3724598288536072
0.0	0.0	0.6912583708763123	0.3087416589260101
1.0	1.0	0.3625337183475494	0.637466311454773
1.0	0.0	0.836711049079895	0.1632889509201049
0.0	0.0	0.5981537103652954	0.401846319437027
0.0	1.0	0.3984067738056183	0.6015932559967041
0.0	1.0	0.0184920560568571	0.9815079569816588
0.0	1.0	0.2890766859054565	0.7109233140945435
0.0	1.0	0.3652650117874145	0.6347349882125854
0.0	0.0	0.8700911402702332	0.1299088895320892
0.0	1.0	0.2843725085258484	0.7156275510787964
0.0	1.0	0.4663333892822265	0.5336666107177734
0.0	1.0	0.0018182711210101	0.998181700706482
0.0	1.0	0.1384863853454589	0.861513614654541
0.0	1.0	0.1186858415603637	0.8813141584396362
1.0	1.0	0.0081703485921025	0.9918296933174132
1.0	0.0	0.5366342067718506	0.4633657932281494
0.0	0.0	0.5613048672676086	0.4386951029300689
1.0	0.0	0.7734490036964417	0.2265510410070419
1.0	0.0	0.8100987076759338	0.1899012625217437
1.0	1.0	0.1746288985013961	0.8253710865974426
1.0	1.0	0.2411726415157318	0.7588273286819458
1.0	0.0	0.9348580837249756	0.0651418939232826
0.0	0.0	0.8758975267410278	0.1241025030612945
0.0	0.0	0.990991473197937	0.0090084746479988
0.0	0.0	0.6963028311729431	0.3036971390247345
0.0	1.0	0.1147200688719749	0.8852798938751221
0.0	1.0	0.0883939415216445	0.9116060733795166
0.0	0.0	0.6270653009414673	0.3729346990585327
0.0	1.0	0.2661761939525604	0.733823835849762
0.0	0.0	0.911637246608734	0.0883627235889434
0.0	1.0	0.4651195406913757	0.5348804593086243
0.0	0.0	0.7982547879219055	0.2017451971769333
0.0	1.0	0.2611039578914642	0.7388960719108582
0.0	0.0	0.7020391225814819	0.297960877418518
0.0	0.0	0.9206167459487916	0.0793833136558532
0.0	1.0	0.3128778040409088	0.6871222257614136
0.0	0.0	0.6138100624084473	0.3861899971961975
0.0	1.0	0.175388902425766	0.8246111273765564
0.0	1.0	0.458392858505249	0.5416070818901062
1.0	0.0	0.5176162719726562	0.4823837280273437
0.0	0.0	0.8796532154083252	0.1203467920422554
0.0	1.0	0.0458785071969032	0.9541215300559998
0.0	0.0	0.7075595855712891	0.2924404144287109
0.0	0.0	0.745840847492218	0.2541591227054596
0.0	0.0	0.5143218636512756	0.4856781363487243
0.0	0.0	0.617175817489624	0.382824182510376
0.0	1.0	0.4608756005764007	0.5391244292259216
0.0	0.0	0.8268189430236816	0.1731810420751571
0.0	1.0	0.0467171557247638	0.95328289270401
1.0	1.0	0.1066857576370239	0.8933143019676208
1.0	1.0	0.10713741928339	0.8928625583648682
0.0	1.0	0.0202734339982271	0.9797265529632568
0.0	0.0	0.9576873779296876	0.0423126518726348
1.0	1.0	0.4269700348377228	0.5730299353599548
0.0	1.0	0.0153701994568109	0.9846298098564148
0.0	1.0	0.1218245923519134	0.8781753778457642
0.0	0.0	0.9411240816116332	0.0588758587837219
0.0	0.0	0.6517140865325928	0.3482858836650848
0.0	1.0	0.1489853113889694	0.8510146737098694
0.0	0.0	0.8643814921379089	0.1356184780597686
1.0	1.0	0.2082347720861435	0.7917652726173401
0.0	1.0	0.269744873046875	0.730255126953125
1.0	1.0	0.0743584856390953	0.9256415367126464
0.0	0.0	0.955924153327942	0.0440758690237998
1.0	0.0	0.9326038956642152	0.0673960670828819
0.0	1.0	0.2764199376106262	0.7235800623893738
0.0	0.0	0.6566587686538696	0.343341201543808
0.0	0.0	0.5151491761207581	0.4848507940769195
1.0	0.0	0.7935104370117188	0.2064896374940872
1.0	1.0	0.2055260837078094	0.7944738864898682
0.0	1.0	0.2208935320377349	0.7791064381599426
1.0	0.0	0.7143474817276001	0.2856525480747223
0.0	0.0	0.8679419755935669	0.1320580095052719
1.0	1.0	0.0114422021433711	0.9885578155517578
1.0	1.0	0.4384714365005493	0.5615285634994507
1.0	0.0	0.690470278263092	0.3095296919345855
1.0	0.0	0.6667572855949402	0.3332427144050598
0.0	0.0	0.8580411076545715	0.141958937048912
0.0	0.0	0.8059341311454773	0.1940658688545227
0.0	1.0	0.0525560677051544	0.947443962097168
0.0	0.0	0.6588781476020813	0.3411218523979187
0.0	1.0	0.1090202406048774	0.8909797072410583
0.0	1.0	0.3485766053199768	0.6514233946800232
0.0	0.0	0.9145816564559937	0.0854183658957481
0.0	0.0	0.9115912914276124	0.08840873837471
0.0	0.0	0.5152094960212708	0.4847905039787292
0.0	0.0	0.922609567642212	0.077390432357788
0.0	1.0	0.126004084944725	0.8739959597587585
0.0	0.0	0.5796367526054382	0.4203632473945617
0.0	1.0	0.209012895822525	0.7909870743751526
0.0	0.0	0.9389119148254396	0.0610880963504314
0.0	0.0	0.8659642934799194	0.1340357661247253
0.0	1.0	0.3519325256347656	0.6480674743652344
0.0	0.0	0.7456521391868591	0.2543478906154632
0.0	1.0	0.0021235963795334	0.9978764057159424
0.0	0.0	0.907246708869934	0.0927532762289047
0.0	1.0	0.3396724760532379	0.6603274941444397
1.0	1.0	0.4093837141990661	0.5906162858009338
0.0	0.0	0.630357563495636	0.3696424663066864
1.0	0.0	0.7910836338996887	0.20891635119915
0.0	1.0	0.0527871847152709	0.9472128748893738
0.0	0.0	0.7615345120429993	0.2384654879570007
1.0	0.0	0.8597698211669922	0.140230193734169
1.0	0.0	0.6812574863433838	0.3187425136566162
0.0	0.0	0.75300532579422	0.2469947040081024
1.0	1.0	0.1814647912979126	0.8185352087020874
1.0	0.0	0.9158204197883606	0.0841796547174453
1.0	1.0	0.2649066746234894	0.7350932955741882
0.0	0.0	0.6150350570678711	0.3849649131298065
0.0	1.0	0.0144823314622044	0.985517680644989
1.0	1.0	0.0118586793541908	0.9881412982940674
1.0	1.0	0.0404701679944992	0.9595298171043396
1.0	1.0	0.1986361891031265	0.8013638854026794
1.0	0.0	0.9646342396736144	0.0353657379746437
0.0	0.0	0.5547726154327393	0.4452273547649383
0.0	0.0	0.5551714301109314	0.444828599691391
0.0	1.0	0.0575856082141399	0.942414402961731
0.0	1.0	0.2620790004730224	0.7379209995269775
0.0	1.0	0.0040261186659336	0.9959738850593568
0.0	1.0	0.4817903339862823	0.5182096362113953
0.0	0.0	0.7750555872917175	0.2249444276094436
0.0	0.0	0.9193890690803528	0.080610953271389
1.0	1.0	0.1459240615367889	0.8540759086608887
1.0	1.0	0.0583424344658851	0.9416576027870178
1.0	0.0	0.8610817790031433	0.1389181911945343
0.0	1.0	0.458698958158493	0.5413010120391846
0.0	1.0	0.0775106102228164	0.9224893450737
0.0	1.0	0.241137608885765	0.7588624358177185
0.0	0.0	0.5686786770820618	0.4313212931156158
0.0	1.0	0.0189579669386148	0.9810420274734496
0.0	1.0	0.0089592607691884	0.9910407662391664
