# Supplementary material for: AI-augmented intraoperative decision-making workflows in diffuse midline glioma biopsy using cryosection pathology
Source: Nat Commun. 2025 Nov 26;16:11667. doi: 10.1038/s41467-025-66853-y (PMC12749771; doi:10.1038/s41467-025-66853-y)
Supplement: Supplementary file 4 — Source data [file 41467_2025_66853_MOESM4_ESM.zip › Yuan_SourceData_Fig4/Fig_4a/fold_3.csv]

Y	Y_hat	p_0	p_1
0.0	0.0	0.6642592549324036	0.3357407450675964
0.0	0.0	0.9778326153755188	0.0221673529595136
0.0	1.0	0.0772249549627304	0.9227750301361084
0.0	1.0	0.0034560186322778	0.9965439438819884
1.0	0.0	0.9927899241447448	0.0072100772522389
0.0	0.0	0.9006274342536926	0.0993725508451461
0.0	0.0	0.9195773601531982	0.0804226845502853
0.0	1.0	0.1316600888967514	0.8683398962020874
0.0	0.0	0.9968907237052916	0.0031092879362404
0.0	1.0	0.277689516544342	0.7223104238510132
0.0	0.0	0.975637674331665	0.0243623089045286
0.0	0.0	0.9480546116828918	0.0519453771412372
1.0	0.0	0.8783390522003174	0.1216609328985214
1.0	0.0	0.9512507915496826	0.0487492494285106
0.0	0.0	0.9225867390632628	0.07741329818964
0.0	0.0	0.7604100704193115	0.2395899891853332
0.0	1.0	0.1269591301679611	0.8730408549308777
1.0	0.0	0.597065269947052	0.4029347896575928
1.0	0.0	0.7084389925003052	0.2915609776973724
1.0	1.0	0.2607104480266571	0.7392895817756653
0.0	1.0	0.4505954384803772	0.5494045615196228
0.0	1.0	0.0030131854582577	0.9969868063926696
1.0	1.0	0.2593826353549957	0.7406173348426819
1.0	0.0	0.5358691215515137	0.4641309082508087
1.0	1.0	0.4076515734195709	0.5923484563827515
0.0	0.0	0.7514331936836243	0.2485667765140533
0.0	1.0	0.4383425414562225	0.5616574287414551
1.0	0.0	0.7818520069122314	0.2181479930877685
0.0	0.0	0.9614750146865844	0.0385250002145767
1.0	1.0	0.1413459032773971	0.8586540818214417
1.0	0.0	0.726865828037262	0.273134171962738
0.0	0.0	0.9018529653549194	0.0981470048427581
0.0	1.0	0.4911835491657257	0.5088164806365967
1.0	0.0	0.907789945602417	0.0922100469470024
1.0	0.0	0.677670955657959	0.3223291039466858
1.0	1.0	0.0079926252365112	0.9920073747634888
1.0	1.0	0.0412641949951648	0.9587357640266418
1.0	0.0	0.912259578704834	0.0877404510974884
1.0	1.0	0.01338741928339	0.9866125583648682
0.0	0.0	0.7420081496238708	0.2579918503761291
1.0	0.0	0.951526701450348	0.0484733469784259
0.0	1.0	0.4725146889686584	0.5274853110313416
0.0	0.0	0.8972127437591553	0.1027872487902641
0.0	1.0	0.2738744616508484	0.7261255979537964
0.0	1.0	0.0427253581583499	0.957274615764618
0.0	0.0	0.855617880821228	0.1443821340799331
0.0	0.0	0.936287522315979	0.0637124925851821
0.0	0.0	0.8390575647354126	0.1609424352645874
1.0	1.0	0.1018843278288841	0.8981156945228577
1.0	0.0	0.6489835977554321	0.3510164022445678
1.0	0.0	0.9910898208618164	0.0089102135971188
0.0	1.0	0.036946527659893	0.9630534648895264
1.0	0.0	0.9747273921966552	0.0252726674079895
0.0	1.0	0.4890893995761871	0.5109105706214905
1.0	0.0	0.8629414439201355	0.137058600783348
0.0	1.0	0.3035210371017456	0.6964789628982544
0.0	0.0	0.974877655506134	0.0251223035156726
0.0	0.0	0.9714508056640624	0.028549239039421
1.0	0.0	0.9261348247528076	0.0738651230931282
0.0	1.0	0.0843072980642318	0.9156927466392516
1.0	0.0	0.9457634687423706	0.0542365163564682
1.0	0.0	0.5585454702377319	0.441454529762268
1.0	1.0	0.0244199894368648	0.9755800366401672
0.0	1.0	0.2886166274547577	0.7113834023475647
1.0	1.0	0.3425289988517761	0.6574710011482239
1.0	0.0	0.9936107993125916	0.0063891499303281
0.0	1.0	0.0661339461803436	0.9338660836219788
0.0	0.0	0.9966356158256532	0.0033644374925643
0.0	0.0	0.9966254234313964	0.0033746166154742
0.0	1.0	0.0460191406309604	0.9539808034896852
0.0	1.0	0.3995266854763031	0.6004732847213745
0.0	0.0	0.9481658339500428	0.0518342219293117
0.0	0.0	0.8805816173553467	0.1194183900952339
0.0	0.0	0.8799322247505188	0.1200677081942558
0.0	0.0	0.8518224954605103	0.1481775790452957
0.0	0.0	0.7409263849258423	0.2590735852718353
0.0	0.0	0.7069364190101624	0.2930635809898376
0.0	0.0	0.8912806510925293	0.1087193340063095
0.0	0.0	0.9403966665267944	0.0596033930778503
1.0	1.0	0.0219898726791143	0.97801011800766
1.0	1.0	0.0498674660921096	0.9501325488090516
1.0	0.0	0.7898883819580078	0.2101116925477981
1.0	1.0	0.4778904616832733	0.5221095681190491
0.0	0.0	0.9036511182785034	0.0963488221168518
1.0	0.0	0.9270513653755188	0.0729486122727394
1.0	1.0	0.2077370882034301	0.7922629117965698
1.0	1.0	0.0101841744035482	0.9898158311843872
1.0	1.0	0.0574633032083511	0.94253671169281
0.0	1.0	0.0505412332713604	0.9494587779045104
0.0	0.0	0.9484028220176696	0.0515971779823303
0.0	0.0	0.960336208343506	0.0396637246012687
0.0	1.0	0.090310662984848	0.9096893072128296
0.0	0.0	0.9816495776176452	0.0183504223823547
0.0	1.0	0.056916806846857	0.9430831670761108
0.0	0.0	0.6869565844535828	0.3130433857440948
0.0	0.0	0.7140215039253235	0.2859784960746765
1.0	0.0	0.9136796593666076	0.0863203182816505
0.0	1.0	0.3568272590637207	0.6431727409362793
0.0	1.0	0.0012068760115653	0.998793125152588
1.0	0.0	0.5283670425415039	0.4716329872608185
0.0	0.0	0.905018150806427	0.09498181194067
1.0	0.0	0.5723166465759277	0.4276833534240722
1.0	1.0	0.0818820893764495	0.918117880821228
1.0	1.0	0.134339839220047	0.8656601905822754
1.0	0.0	0.9655798077583312	0.0344201400876045
0.0	0.0	0.7144067883491516	0.2855932414531708
0.0	0.0	0.9639678001403807	0.0360321216285228
0.0	0.0	0.8885621428489685	0.1114378571510315
1.0	0.0	0.6655216813087463	0.3344782888889313
0.0	0.0	0.7258867621421814	0.2741132378578186
0.0	0.0	0.9752463698387146	0.0247536543756723
0.0	1.0	0.0628889724612236	0.937110960483551
0.0	1.0	0.2503598630428314	0.7496401071548462
0.0	0.0	0.9131823182106018	0.0868176743388176
0.0	1.0	0.1072248443961143	0.8927751183509827
1.0	1.0	0.0640706047415733	0.9359294176101683
1.0	0.0	0.955897092819214	0.0441029034554958
0.0	1.0	0.4025838971138	0.5974161028862
0.0	0.0	0.6114032864570618	0.3885967135429382
0.0	1.0	0.4209256768226623	0.5790743827819824
0.0	1.0	0.0731958076357841	0.92680424451828
0.0	1.0	0.434061586856842	0.5659384727478027
0.0	0.0	0.9419312477111816	0.0580687448382377
0.0	1.0	0.2677314579486847	0.7322685718536377
0.0	0.0	0.8864262700080872	0.1135737597942352
0.0	0.0	0.8873989582061768	0.112601026892662
0.0	1.0	0.3266477882862091	0.6733521819114685
0.0	0.0	0.9955154061317444	0.0044845468364655
1.0	1.0	0.0033712345175445	0.9966287016868592
1.0	0.0	0.95704185962677	0.0429581440985202
0.0	0.0	0.9667174816131592	0.0332824513316154
1.0	0.0	0.6460481286048889	0.3539518713951111
1.0	0.0	0.9946500658988952	0.0053500067442655
1.0	1.0	0.1455175131559372	0.8544824719429016
1.0	1.0	0.1443709731101989	0.8556289672851562
1.0	0.0	0.9753535389900208	0.0246464814990758
0.0	0.0	0.8857482075691223	0.1142517775297164
0.0	0.0	0.996567726135254	0.003432294121012
0.0	1.0	0.026137139648199	0.9738628268241882
0.0	1.0	0.1241044625639915	0.875895619392395
0.0	1.0	0.2259522825479507	0.7740476727485657
0.0	0.0	0.6435849666595459	0.3564150333404541
0.0	1.0	0.0459786094725132	0.9540213942527772
0.0	1.0	0.2590610980987549	0.7409389019012451
0.0	0.0	0.6767236590385437	0.3232764005661011
0.0	0.0	0.7367300391197205	0.2632699608802795
0.0	0.0	0.98777836561203	0.0122216595336794
0.0	1.0	0.4434603452682495	0.5565395951271057
0.0	0.0	0.8235027194023132	0.1764973104000091
0.0	0.0	0.9923837780952454	0.0076162018813192
0.0	1.0	0.0267639346420764	0.973236083984375
0.0	1.0	0.0406597591936588	0.9593402147293092
0.0	0.0	0.8611457943916321	0.1388542205095291
1.0	0.0	0.9776408076286316	0.0223591476678848
0.0	0.0	0.8925371170043945	0.1074629053473472
0.0	1.0	0.2539970874786377	0.7460029125213623
0.0	0.0	0.8378633260726929	0.1621367186307907
0.0	0.0	0.9558009505271912	0.0441990196704864
0.0	1.0	0.3971824049949646	0.6028175950050354
0.0	1.0	0.4974271357059479	0.5025728344917297
0.0	0.0	0.5814715027809143	0.4185284674167633
0.0	0.0	0.9974443912506104	0.0025555656757205
0.0	0.0	0.9955369234085084	0.0044631422497332
1.0	1.0	0.1144530922174453	0.8855469226837158
1.0	1.0	0.3475458920001983	0.652454137802124
0.0	0.0	0.5842360854148865	0.4157639443874359
0.0	0.0	0.9505359530448914	0.049464114010334
1.0	0.0	0.8472479581832886	0.1527520716190338
0.0	1.0	0.0809464678168296	0.919053554534912
0.0	1.0	0.1148840934038162	0.885115921497345
0.0	0.0	0.9819812178611756	0.0180188342928886
0.0	0.0	0.852583646774292	0.1474163681268692
0.0	1.0	0.2629014849662781	0.7370985150337219
0.0	1.0	0.3405592739582062	0.6594406962394714
1.0	1.0	0.078425608575344	0.9215744137763976
0.0	1.0	0.0476042404770851	0.952395796775818
1.0	0.0	0.95446515083313	0.0455348752439022
0.0	0.0	0.9530988335609436	0.0469011552631855
1.0	0.0	0.98907870054245	0.0109212500974535
0.0	0.0	0.9857941269874572	0.0142059158533811
0.0	0.0	0.5220614671707153	0.477938562631607
0.0	0.0	0.5296575427055359	0.4703424870967865
1.0	0.0	0.9096940159797668	0.0903060063719749
1.0	0.0	0.776544451713562	0.2234555631875991
0.0	0.0	0.7718648314476013	0.2281351387500763
1.0	1.0	0.1477980315685272	0.8522019386291504
0.0	0.0	0.9426910281181335	0.0573089383542537
1.0	1.0	0.0182030424475669	0.9817969799041748
1.0	1.0	0.2768788337707519	0.7231212258338928
1.0	0.0	0.9940301179885864	0.0059698564000427
1.0	0.0	0.6779398918151855	0.3220601081848144
0.0	1.0	0.0458362139761447	0.9541637897491456
0.0	0.0	0.93264901638031	0.0673509538173675
0.0	1.0	0.3419505655765533	0.658049464225769
0.0	1.0	0.0119546316564083	0.9880453944206238
0.0	1.0	0.0103575540706515	0.9896424412727356
0.0	1.0	0.0711840912699699	0.9288159012794496
0.0	0.0	0.932755708694458	0.0672442689538002
0.0	0.0	0.9715349674224854	0.0284650512039661
0.0	0.0	0.8559474945068359	0.1440524905920028
0.0	0.0	0.6117445826530457	0.3882554173469543
0.0	0.0	0.9081385135650636	0.0918614640831947
0.0	0.0	0.5688331723213196	0.4311667680740356
0.0	1.0	0.2436604350805282	0.7563396096229553
0.0	0.0	0.9919945001602172	0.0080055007711052
0.0	0.0	0.8121896386146545	0.187810331583023
0.0	1.0	0.3473301827907562	0.6526698470115662
0.0	0.0	0.7443487644195557	0.2556512951850891
0.0	1.0	0.0126323569566011	0.9873676300048828
0.0	0.0	0.855571985244751	0.1444279849529266
0.0	0.0	0.8714207410812378	0.128579244017601
1.0	0.0	0.996970534324646	0.0030294060707092
0.0	1.0	0.3808465003967285	0.6191535592079163
1.0	0.0	0.99378764629364	0.0062124161049723
0.0	0.0	0.9786654114723206	0.0213346127420663
0.0	0.0	0.7343817949295044	0.265618234872818
1.0	0.0	0.9469809532165528	0.0530190877616405
1.0	0.0	0.5292691588401794	0.4707308113574981
0.0	1.0	0.30075204372406	0.6992479562759399
1.0	1.0	0.1967643648386001	0.8032355904579163
1.0	0.0	0.9698503613471984	0.0301496349275112
1.0	1.0	0.1320968270301818	0.8679031729698181
0.0	0.0	0.7260772585868835	0.2739227414131164
0.0	0.0	0.6301684975624084	0.3698314726352691
1.0	0.0	0.7604631781578064	0.2395368218421936
1.0	1.0	0.2727853059768677	0.7272146344184875
1.0	0.0	0.8810160160064697	0.1189840212464332
1.0	0.0	0.984789788722992	0.0152102122083306
0.0	0.0	0.9602791666984558	0.0397208780050277
0.0	0.0	0.6837246417999268	0.3162753582000732
0.0	1.0	0.0953367576003074	0.9046632647514344
0.0	1.0	0.026095138862729	0.9739049077033995
0.0	1.0	0.1332020014524459	0.8667979836463928
0.0	1.0	0.2177868634462356	0.7822131514549255
0.0	0.0	0.9790393710136414	0.0209606606513261
0.0	0.0	0.9759734272956848	0.024026546627283
1.0	0.0	0.7533712983131409	0.2466286718845367
1.0	0.0	0.5315529108047485	0.4684470295906067
1.0	0.0	0.9425365328788756	0.0574634820222854
0.0	0.0	0.7349063754081726	0.2650936543941498
0.0	0.0	0.777841329574585	0.2221587002277374
0.0	1.0	0.1273788064718246	0.8726211786270142
0.0	1.0	0.037975575774908	0.962024450302124
0.0	0.0	0.6240482926368713	0.3759517669677734
0.0	1.0	0.0241991430521011	0.97580087184906
