# Supplementary material for: AI-augmented intraoperative decision-making workflows in diffuse midline glioma biopsy using cryosection pathology
Source: Nat Commun. 2025 Nov 26;16:11667. doi: 10.1038/s41467-025-66853-y (PMC12749771; doi:10.1038/s41467-025-66853-y)
Supplement: Supplementary file 4 — Source data [file 41467_2025_66853_MOESM4_ESM.zip › Yuan_SourceData_Fig4/Fig_4a/fold_4.csv]

Y	Y_hat	p_0	p_1
0.0	0.0	0.9691968560218812	0.0308031812310218
0.0	0.0	0.999908208847046	9.182150824926794e-05
0.0	0.0	0.9770897030830384	0.0229102931916713
0.0	0.0	0.9819992780685424	0.0180007182061672
1.0	0.0	0.9934476017951964	0.0065523595549166
0.0	1.0	0.0753780156373977	0.9246219992637634
0.0	0.0	0.7951576113700867	0.2048424184322357
0.0	1.0	0.0111590577289462	0.9888409972190856
0.0	0.0	0.999983549118042	1.649141267989762e-05
0.0	0.0	0.992814004421234	0.0071859997697174
0.0	0.0	0.8958752155303955	0.1041248366236686
0.0	0.0	0.9999860525131226	1.3890600712329617e-05
1.0	0.0	0.9496820569038392	0.0503179989755153
1.0	1.0	0.1877892464399337	0.8122107982635498
0.0	0.0	0.9999666213989258	3.337638554512523e-05
0.0	0.0	0.9985032081604004	0.0014968116302043
0.0	1.0	0.3601455390453338	0.6398544311523438
1.0	0.0	0.9996452331542968	0.0003547536034602
1.0	0.0	0.8713386654853821	0.1286613941192627
1.0	0.0	0.8416997790336609	0.1583001911640167
0.0	1.0	0.0002070329355774	0.9997929930686952
0.0	1.0	5.120309083395114e-07	0.9999995231628418
1.0	1.0	0.0268143899738788	0.9731855988502502
1.0	1.0	6.563506303791655e-06	0.9999934434890748
1.0	1.0	0.0006083730258978	0.9993915557861328
0.0	0.0	0.9992091059684752	0.00079097104026
0.0	1.0	0.008342427201569	0.991657555103302
1.0	1.0	0.0417864769697189	0.9582134485244752
0.0	0.0	0.6674996018409729	0.3325003683567047
1.0	1.0	0.1856959611177444	0.814303994178772
1.0	0.0	0.5194186568260193	0.4805813729763031
0.0	1.0	0.0211622789502143	0.9788377285003662
0.0	0.0	0.9535391330718994	0.0464608371257782
1.0	1.0	0.0004397297743707	0.999560296535492
1.0	0.0	0.8516516089439392	0.1483483612537384
1.0	1.0	8.539083182768081e-07	0.9999991655349731
1.0	1.0	0.0012494291877374	0.9987505674362184
1.0	0.0	0.9469757676124572	0.0530241541564464
1.0	1.0	0.0326754972338676	0.9673244953155518
0.0	0.0	0.6287010312080383	0.3712989389896393
1.0	0.0	0.9998589754104614	0.0001410306722391
0.0	1.0	0.0562778152525424	0.9437221884727478
0.0	0.0	0.9999468326568604	5.3138988732825965e-05
0.0	0.0	0.9888076186180116	0.0111923180520534
0.0	1.0	0.2771510481834411	0.7228489518165588
0.0	1.0	0.1994774490594864	0.80052250623703
0.0	1.0	0.0014245109632611	0.9985754489898682
0.0	1.0	0.2016798555850982	0.7983201742172241
1.0	1.0	0.1179361268877983	0.8820638656616211
1.0	1.0	0.0061122137121856	0.9938878417015076
1.0	1.0	0.0118232062086462	0.9881767630577089
0.0	1.0	0.0589018128812313	0.9410982131958008
1.0	1.0	0.3919154703617096	0.6080845594406128
0.0	1.0	0.3213828206062317	0.6786171793937683
1.0	0.0	0.982584834098816	0.0174151379615068
0.0	1.0	0.0047645065933465	0.9952355027198792
0.0	0.0	0.8810601234436035	0.1189398542046547
0.0	1.0	0.1859718263149261	0.8140281438827515
1.0	0.0	0.9991357922554016	0.0008641947060823
0.0	0.0	0.9031859040260316	0.0968141257762909
1.0	1.0	1.8933800447484828e-06	0.9999980926513672
1.0	1.0	0.012199418619275	0.9878005981445312
1.0	1.0	0.0012662725057452	0.9987336993217468
0.0	0.0	0.9323530793190002	0.0676468908786773
1.0	0.0	0.9738340973854064	0.0261658895760774
1.0	0.0	0.996488094329834	0.0035119019448757
0.0	0.0	0.9953256845474244	0.0046742428094148
0.0	0.0	0.9999771118164062	2.2920490664546375e-05
0.0	1.0	0.0001516275078756	0.9998483657836914
0.0	0.0	0.9975171089172364	0.0024829464964568
0.0	1.0	0.1174078732728958	0.8825920820236206
0.0	1.0	0.075493149459362	0.9245068430900574
0.0	1.0	0.1238594725728035	0.8761405944824219
0.0	0.0	0.987895965576172	0.0121039766818284
0.0	1.0	0.237194612622261	0.7628054618835449
0.0	1.0	0.178008884191513	0.8219911456108093
0.0	0.0	0.972224771976471	0.0277752447873353
0.0	1.0	0.3375174403190613	0.662482500076294
0.0	1.0	0.002117296680808	0.9978826642036438
1.0	0.0	0.9999008178710938	9.919094009092078e-05
1.0	0.0	0.9957829713821412	0.0042170532979071
1.0	1.0	0.0010824914788827	0.9989175796508788
1.0	1.0	0.3920475542545318	0.6079524159431458
0.0	0.0	0.9986648559570312	0.0013351083034649
1.0	0.0	0.9950522780418396	0.0049477866850793
1.0	1.0	0.1162578091025352	0.8837421536445618
1.0	1.0	0.0038893355522304	0.9961106181144714
1.0	0.0	0.9521173238754272	0.0478827022016048
0.0	0.0	0.5661040544509888	0.4338959157466888
0.0	0.0	0.9999520778656006	4.791621540789493e-05
0.0	0.0	0.9755820035934448	0.0244180653244256
0.0	0.0	0.9971611499786376	0.0028388493228703
0.0	1.0	0.2305347770452499	0.7694652080535889
0.0	0.0	0.6853758692741394	0.3146241009235382
0.0	0.0	0.9729021787643432	0.0270977616310119
0.0	1.0	0.0326702557504177	0.967329740524292
1.0	0.0	0.9894888997077942	0.010511128231883
0.0	0.0	0.914840281009674	0.0851596444845199
0.0	1.0	2.7759294880524976e-06	0.9999972581863404
1.0	1.0	0.0374173074960708	0.9625827074050904
0.0	0.0	0.9829036593437196	0.0170963816344738
1.0	0.0	0.9160624146461488	0.0839376226067543
1.0	1.0	9.254607903130818e-06	0.999990701675415
1.0	1.0	1.0306308695362532e-06	0.999998927116394
1.0	0.0	0.9994003772735596	0.0005996138206683
0.0	1.0	0.2861311137676239	0.7138688564300537
0.0	1.0	0.0417357310652732	0.9582642912864684
0.0	1.0	1.381130005029263e-06	0.9999985694885254
1.0	1.0	1.0147810826310888e-05	0.9999898672103882
0.0	1.0	0.0010744541650637	0.998925507068634
0.0	0.0	0.9606713056564332	0.0393287129700183
0.0	0.0	0.9662461280822754	0.0337538793683052
0.0	1.0	2.0188579583191316e-05	0.999979853630066
0.0	0.0	0.8607591986656189	0.1392408162355423
0.0	1.0	0.0005684071220457	0.9994315505027772
1.0	1.0	0.0289550516754388	0.9710449576377868
1.0	0.0	0.5370422005653381	0.4629577398300171
0.0	1.0	0.022146251052618	0.9778537154197692
0.0	1.0	0.0035278762225061	0.9964721202850342
0.0	0.0	0.6427369117736816	0.3572630882263183
0.0	1.0	6.456400296883658e-05	0.9999353885650636
0.0	1.0	0.0067925271578133	0.9932073950767516
0.0	1.0	0.0492097735404968	0.9507902264595032
0.0	1.0	0.0001495415199315	0.9998503923416138
0.0	1.0	0.3220608830451965	0.6779391169548035
0.0	0.0	0.8081358671188354	0.1918641328811645
0.0	1.0	0.0591122061014175	0.9408877491950988
0.0	1.0	1.1967491673203767e-06	0.9999988079071044
1.0	1.0	0.0077020698226988	0.9922979474067688
1.0	0.0	0.9564096927642822	0.0435903184115886
0.0	0.0	0.8114248514175415	0.1885751783847808
1.0	1.0	0.3154330849647522	0.6845669150352478
1.0	0.0	0.5623961091041565	0.4376039206981659
1.0	0.0	0.99936443567276	0.0006355460500344
1.0	1.0	0.0004920772626064	0.9995079040527344
1.0	0.0	0.9428417086601256	0.0571583248674869
0.0	1.0	7.051650754874572e-05	0.999929428100586
0.0	0.0	0.9999688863754272	3.113117418251932e-05
0.0	1.0	2.9321323381736875e-05	0.9999706745147704
0.0	1.0	0.43109792470932	0.5689020752906799
0.0	0.0	0.9974282383918762	0.0025717609096318
0.0	1.0	0.0867025330662727	0.913297474384308
0.0	0.0	0.9858009219169616	0.0141991069540381
0.0	1.0	0.0114636253565549	0.9885363578796388
0.0	0.0	0.999827206134796	0.0001728337228996
0.0	0.0	0.999982476234436	1.7558029867359437e-05
0.0	1.0	0.0620277225971221	0.9379723072052002
0.0	1.0	0.0243870504200458	0.9756129384040833
0.0	0.0	0.996981918811798	0.0030180483590811
0.0	1.0	8.648949733469635e-05	0.999913454055786
0.0	1.0	1.7719985407893546e-05	0.9999822378158568
0.0	1.0	0.0145676489919424	0.9854323267936708
0.0	1.0	0.0868468284606933	0.9131532311439514
1.0	0.0	0.7512025833129883	0.2487973868846893
0.0	1.0	0.0093473382294178	0.9906526803970336
0.0	1.0	0.1920147687196731	0.807985246181488
0.0	0.0	0.9720833897590636	0.0279166549444198
0.0	0.0	0.9934551119804382	0.0065448302775621
0.0	0.0	0.5632532835006714	0.436746746301651
0.0	1.0	0.0085091143846511	0.99149090051651
0.0	1.0	7.890452252468094e-05	0.9999210834503174
0.0	0.0	0.8982613682746887	0.1017386466264724
0.0	0.0	0.5408017635345459	0.4591981768608093
1.0	1.0	0.0042245853692293	0.9957754015922546
1.0	1.0	0.0015385383740067	0.9984614849090576
0.0	1.0	0.0039711003191769	0.9960289001464844
0.0	0.0	0.9990919828414916	0.0009080795571208
1.0	1.0	0.0039223148487508	0.9960777163505554
0.0	1.0	0.0004784867051057	0.9995214939117432
0.0	0.0	0.9999816417694092	1.8382328562438488e-05
0.0	0.0	0.6296146512031555	0.3703853487968445
0.0	1.0	0.0134735349565744	0.9865264296531676
0.0	1.0	0.4123017191886902	0.5876982808113098
0.0	0.0	0.999661922454834	0.0003380454727448
1.0	0.0	0.9912477731704712	0.0087521858513355
0.0	0.0	0.5676482319831848	0.4323517978191376
1.0	0.0	0.91353178024292	0.0864681750535965
0.0	0.0	0.8475380539894104	0.1524619907140731
1.0	1.0	0.4674948155879974	0.532505214214325
0.0	0.0	0.999294638633728	0.0007052809232845
0.0	1.0	3.591542508729617e-06	0.9999964237213136
0.0	1.0	0.004095344338566	0.9959046244621276
1.0	1.0	0.018814094364643	0.9811859130859376
1.0	0.0	0.987854540348053	0.012145466171205
0.0	1.0	0.0565883554518222	0.943411648273468
1.0	0.0	0.9786679148674012	0.0213320832699537
0.0	0.0	0.9999719858169556	2.7961621526628733e-05
1.0	1.0	6.556228618137538e-05	0.9999344348907472
1.0	1.0	3.5717412174562924e-06	0.9999964237213136
1.0	0.0	0.9999464750289916	5.347724800230935e-05
1.0	0.0	0.9932063817977904	0.0067936573177576
0.0	0.0	0.5879108905792236	0.412089079618454
0.0	1.0	0.0001968981378013	0.9998031258583068
0.0	0.0	0.9740694165229796	0.0259305834770202
0.0	1.0	2.217452674813103e-07	0.9999997615814208
0.0	1.0	0.2812895476818084	0.7187104225158691
0.0	0.0	0.9862500429153442	0.0137499766424298
0.0	1.0	0.202979490160942	0.7970204949378967
0.0	1.0	0.004365898668766	0.995634138584137
0.0	1.0	0.2696490585803985	0.7303509712219238
0.0	0.0	0.8305906653404236	0.1694092750549316
0.0	0.0	0.9997478127479552	0.0002521864662412
0.0	0.0	0.90088152885437	0.0991184189915657
0.0	0.0	0.7017967700958252	0.29820317029953
0.0	0.0	0.9994244575500488	0.0005755893653258
0.0	1.0	0.001693122787401	0.9983068704605104
0.0	1.0	0.0410979092121124	0.95890212059021
0.0	1.0	0.0001996750506805	0.9998003840446472
0.0	1.0	1.5013346455816643e-05	0.9999849796295166
0.0	0.0	0.9994694590568542	0.0005305497907102
0.0	1.0	0.3517840504646301	0.6482159495353699
1.0	1.0	0.1048666164278984	0.895133376121521
0.0	0.0	0.9998401403427124	0.0001598547532921
1.0	0.0	0.990843951702118	0.0091560333967208
0.0	0.0	0.9782117605209352	0.0217882134020328
0.0	0.0	0.6761224865913391	0.3238774836063385
1.0	1.0	4.09614403906744e-06	0.9999959468841552
1.0	1.0	0.0257059670984745	0.9742940068244934
0.0	0.0	0.970901906490326	0.0290981121361255
1.0	1.0	0.1540632247924804	0.8459368348121643
1.0	0.0	0.9854715466499328	0.014528464525938
1.0	1.0	0.0260083097964525	0.9739917516708374
0.0	0.0	0.9986729621887208	0.0013270734343677
0.0	1.0	0.0296803805977106	0.9703196287155152
1.0	0.0	0.9998453855514526	0.0001546176499687
1.0	0.0	0.9995819926261902	0.0004179921816103
1.0	0.0	0.9547644257545472	0.0452356301248073
1.0	0.0	0.6620507836341858	0.3379491865634918
0.0	0.0	0.9957287907600404	0.0042712124995887
0.0	1.0	0.0006687768618576	0.99933123588562
0.0	1.0	1.400966812070692e-05	0.999985933303833
0.0	1.0	0.0023170567583292	0.9976829290390016
0.0	0.0	0.9504128694534302	0.0495872050523757
0.0	1.0	0.0591823682188987	0.9408175945281982
0.0	1.0	0.2996412515640259	0.7003587484359741
0.0	0.0	0.9790349006652832	0.0209651421755552
1.0	1.0	0.2213165760040283	0.7786834239959717
1.0	1.0	0.039516944438219	0.9604830145835876
1.0	0.0	0.9968392848968506	0.0031607465352863
0.0	1.0	0.3543128967285156	0.6456871032714844
0.0	0.0	0.8538627624511719	0.1461372673511505
0.0	0.0	0.9740148186683656	0.0259852167218923
0.0	0.0	0.7494410872459412	0.2505589425563812
0.0	1.0	0.0001009188636089	0.9998990297317504
0.0	1.0	0.3196820914745331	0.6803178787231445
