# Supplementary material for: AI-augmented intraoperative decision-making workflows in diffuse midline glioma biopsy using cryosection pathology
Source: Nat Commun. 2025 Nov 26;16:11667. doi: 10.1038/s41467-025-66853-y (PMC12749771; doi:10.1038/s41467-025-66853-y)
Supplement: Supplementary file 4 — Source data [file 41467_2025_66853_MOESM4_ESM.zip › Yuan_SourceData_Fig4/Fig_4a/fold_5.csv]

Y	Y_hat	p_0	p_1
0.0	0.0	0.9998348951339722	0.0001650185440666
0.0	0.0	0.9998929500579834	0.00010698891856
0.0	0.0	0.9972104430198668	0.002789577236399
0.0	1.0	0.0003752761695068	0.999624729156494
1.0	0.0	0.9999370574951172	6.296319043030962e-05
0.0	0.0	0.9975873231887816	0.0024127031210809
0.0	0.0	0.9678846597671508	0.0321153029799461
0.0	0.0	0.9978406429290771	0.0021593463607132
0.0	0.0	0.9999710321426392	2.894501267292071e-05
0.0	0.0	0.9999700784683228	2.99714465654688e-05
0.0	1.0	0.0006460841395892	0.9993539452552797
0.0	0.0	0.9999544620513916	4.557215652312152e-05
1.0	1.0	0.001043718541041	0.9989563226699828
1.0	0.0	0.6907079219818115	0.3092920482158661
0.0	0.0	0.9999396800994872	6.026971823303029e-05
0.0	1.0	8.627335773780942e-05	0.9999136924743652
0.0	0.0	0.9994282126426696	0.0005717866588383
1.0	1.0	0.0013655157526955	0.9986345171928406
1.0	1.0	0.0059445281513035	0.9940553903579712
1.0	0.0	0.5418398976325989	0.4581601023674011
0.0	0.0	0.9903220534324646	0.0096779279410839
0.0	1.0	0.0009630948770791	0.9990369081497192
1.0	1.0	0.0732654184103012	0.9267346262931824
1.0	0.0	0.9704961776733398	0.0295038092881441
1.0	1.0	0.0001887814287329	0.9998112320899964
0.0	1.0	0.1180137544870376	0.8819862008094788
0.0	1.0	0.0014531146734952	0.9985468983650208
1.0	0.0	0.999723494052887	0.0002764558303169
0.0	0.0	0.9990594983100892	0.000940523983445
1.0	0.0	0.9997681975364684	0.0002318477345397
1.0	0.0	0.9998419284820556	0.0001580913958605
0.0	0.0	0.9440847039222716	0.0559152588248252
0.0	1.0	4.5963519369252026e-05	0.9999539852142334
1.0	0.0	0.998519003391266	0.0014810241991654
1.0	0.0	0.7237314581871033	0.2762685120105743
1.0	1.0	0.0003758606035262	0.9996241331100464
1.0	1.0	2.1580475731752813e-05	0.9999784231185912
1.0	0.0	0.9972622394561768	0.0027377570513635
1.0	1.0	4.7425248340005055e-05	0.9999525547027588
0.0	0.0	0.995503842830658	0.0044961469247937
1.0	0.0	0.99970942735672	0.0002905381552409
0.0	1.0	0.0009282358223572	0.999071717262268
0.0	1.0	0.0521293319761753	0.947870671749115
0.0	1.0	0.0004668937181122	0.9995331764221193
0.0	1.0	5.314415830071084e-05	0.9999468326568604
0.0	1.0	0.2150081843137741	0.7849918603897095
0.0	0.0	0.94124174118042	0.0587583035230636
0.0	0.0	0.9993176460266112	0.00068231287878
1.0	0.0	0.9765093922615052	0.0234906263649463
1.0	0.0	0.9998663663864136	0.0001336517598247
1.0	0.0	0.9945626854896544	0.0054372837767004
0.0	1.0	0.0001556217903271	0.9998443126678468
1.0	0.0	0.9994215965270996	0.0005784343229606
0.0	0.0	0.9999639987945556	3.60246303898748e-05
1.0	0.0	0.9958415627479552	0.0041584055870771
0.0	0.0	0.9998204112052916	0.0001795938878785
0.0	0.0	0.8808450698852539	0.1191549822688102
0.0	1.0	0.0069767166860401	0.9930232763290404
1.0	0.0	0.9994754195213318	0.0005245813517831
0.0	1.0	0.0011713831918314	0.9988285899162292
1.0	1.0	5.442637120722793e-05	0.9999455213546752
1.0	1.0	6.667092384304851e-05	0.9999333620071412
1.0	1.0	2.6051515305880457e-05	0.9999738931655884
0.0	0.0	0.9620339274406432	0.0379660464823246
1.0	0.0	0.9998666048049928	0.0001333426771452
1.0	0.0	0.9994540810585022	0.0005459215026348
0.0	0.0	0.998251736164093	0.0017482216935604
0.0	0.0	0.983134627342224	0.0168654285371303
0.0	0.0	0.9999382495880128	6.170223787194118e-05
0.0	1.0	0.0002881742257159	0.999711811542511
0.0	1.0	0.002321460051462	0.9976785778999328
0.0	0.0	0.9998936653137208	0.0001063559320755
0.0	1.0	0.0009487098432146	0.99905127286911
0.0	0.0	0.9779072999954224	0.0220926851034164
0.0	0.0	0.9998923540115356	0.0001076350308721
0.0	0.0	0.928800880908966	0.0711991935968399
0.0	0.0	0.9692668318748474	0.0307331327348947
0.0	1.0	0.0013192703481763	0.9986807703971864
0.0	0.0	0.9969664216041564	0.0030335837509483
1.0	1.0	9.3392824055627e-05	0.9999065399169922
1.0	1.0	0.00028214653139	0.999717891216278
1.0	0.0	0.9912874102592468	0.0087126204743981
1.0	0.0	0.9856573343276978	0.0143427057191729
0.0	0.0	0.9642083644866944	0.0357915982604026
1.0	1.0	8.108872134471312e-05	0.9999189376831056
1.0	1.0	0.0881929174065589	0.911807119846344
1.0	1.0	0.0005242812330834	0.9994757771492004
1.0	0.0	0.999705135822296	0.0002948030596598
0.0	1.0	0.0411594547331333	0.9588404893875122
0.0	1.0	0.0003377481480129	0.9996622800827026
0.0	0.0	0.5334279537200928	0.4665720760822296
0.0	1.0	0.000522642803844	0.9994773268699646
0.0	1.0	0.0164067335426807	0.9835932850837708
0.0	0.0	0.9999674558639526	3.256130003137514e-05
0.0	1.0	2.1930516595602967e-05	0.9999780654907228
0.0	0.0	0.9973071813583374	0.002692830748856
1.0	0.0	0.9884722232818604	0.0115278018638491
0.0	1.0	0.0229692570865154	0.9770307540893556
0.0	1.0	7.113163883332163e-05	0.9999288320541382
1.0	0.0	0.9964470267295836	0.0035529783926904
0.0	0.0	0.9993826150894164	0.0006173271103762
1.0	1.0	0.0917392745614051	0.908260703086853
1.0	1.0	0.0001332244864897	0.9998667240142822
1.0	1.0	0.0128176724538207	0.9871822595596312
1.0	1.0	0.0074698296375572	0.9925301671028136
0.0	0.0	0.9993858337402344	0.0006141628255136
0.0	1.0	0.4677043855190277	0.5322956442832947
0.0	0.0	0.5866923332214355	0.413307636976242
1.0	0.0	0.9389837980270386	0.0610161870718002
0.0	0.0	0.9999443292617798	5.565915125771426e-05
0.0	0.0	0.9894437789916992	0.0105562899261713
0.0	0.0	0.9998431205749512	0.0001568473962834
0.0	0.0	0.9999425411224364	5.745363523601554e-05
0.0	0.0	0.998915672302246	0.0010843612253665
0.0	0.0	0.900877833366394	0.0991221517324447
1.0	0.0	0.9977582097053528	0.002241838723421
1.0	0.0	0.9999327659606934	6.720173405483365e-05
0.0	1.0	0.0596679300069808	0.940332055091858
0.0	1.0	0.0005118625704199	0.999488115310669
0.0	0.0	0.9283651113510132	0.0716348215937614
0.0	1.0	0.0042604003101587	0.9957395792007446
0.0	0.0	0.997654914855957	0.0023450457956641
0.0	0.0	0.9950098991394044	0.0049900528974831
0.0	1.0	0.2375682294368744	0.7624317407608032
0.0	0.0	0.9999668598175048	3.317690425319597e-05
0.0	0.0	0.9345394968986512	0.0654604732990264
0.0	0.0	0.9914966821670532	0.0085032945498824
0.0	1.0	0.0012155437143519	0.9987844824790956
1.0	1.0	2.102027065120637e-05	0.9999790191650392
1.0	0.0	0.9996401071548462	0.0003598935436457
0.0	1.0	0.0008784963865764	0.9991214871406556
1.0	0.0	0.925318717956543	0.0746812969446182
1.0	0.0	0.9998444318771362	0.0001555774506414
1.0	0.0	0.9999642372131348	3.5796823794953525e-05
1.0	1.0	0.0001858211762737	0.9998142123222352
1.0	0.0	0.9999170303344728	8.299442561110482e-05
0.0	1.0	0.2260649651288986	0.7739350199699402
0.0	0.0	0.9999655485153198	3.4418557333992794e-05
0.0	1.0	0.0865669623017311	0.9134330153465272
0.0	1.0	0.0372011698782444	0.962798833847046
0.0	1.0	0.1688076704740524	0.8311923146247864
0.0	0.0	0.9960898160934448	0.0039101927541196
0.0	0.0	0.9998763799667358	0.0001235506788361
0.0	0.0	0.9981127977371216	0.0018872477812692
0.0	0.0	0.9999637603759766	3.62318278348539e-05
0.0	0.0	0.9816176295280457	0.018382316455245
0.0	0.0	0.999794900417328	0.0002051674528047
0.0	0.0	0.9813932776451112	0.0186068024486303
0.0	0.0	0.9998573064804076	0.0001426708186045
0.0	0.0	0.9994831085205078	0.0005169038195163
0.0	1.0	3.8553822378162295e-05	0.9999614953994752
0.0	1.0	6.587355892406777e-05	0.9999340772628784
0.0	0.0	0.9992597699165344	0.0007402043556794
1.0	0.0	0.9996535778045654	0.0003464588371571
0.0	1.0	8.12463040347211e-05	0.9999186992645264
0.0	1.0	0.0002705751103349	0.9997294545173644
0.0	1.0	0.3796597719192505	0.6203402280807495
0.0	0.0	0.9998854398727416	0.0001145301139331
0.0	0.0	0.9970362186431884	0.0029637811239808
0.0	1.0	0.015599082224071	0.9844009280204772
0.0	1.0	0.0002888216695282	0.9997110962867736
0.0	0.0	0.9997925162315368	0.0002074803196592
0.0	1.0	0.1100517660379409	0.8899481892585754
1.0	0.0	0.9999109506607056	8.902062836568803e-05
1.0	1.0	0.0003734456549864	0.9996265172958374
0.0	0.0	0.9851002097129822	0.0148997763171792
0.0	0.0	0.9997199177742004	0.0002801201771944
1.0	1.0	0.36026531457901	0.63973468542099
0.0	1.0	0.0282787606120109	0.9717212319374084
0.0	1.0	0.0036055175587534	0.9963944554328918
0.0	0.0	0.9987926483154296	0.0012073008110746
0.0	0.0	0.9873782992362976	0.0126216802746057
0.0	0.0	0.9998303651809692	0.0001695954852038
0.0	0.0	0.9966741800308228	0.0033257957547903
1.0	0.0	0.997259259223938	0.0027407449670135
0.0	0.0	0.999543845653534	0.0004561719833873
1.0	0.0	0.9998125433921814	0.0001874659064924
0.0	0.0	0.9996908903121948	0.0003090750251431
1.0	0.0	0.9998303651809692	0.0001695950049906
0.0	0.0	0.999755084514618	0.0002449562307447
0.0	1.0	0.0012534783454611	0.9987465143203736
0.0	0.0	0.9828333258628844	0.0171666890382766
1.0	0.0	0.9999593496322632	4.065865869051777e-05
1.0	0.0	0.9849765300750732	0.015023423358798
0.0	0.0	0.999509334564209	0.0004907096154056
1.0	0.0	0.9994741082191468	0.0005259128520265
0.0	0.0	0.9999125003814696	8.74869801918976e-05
1.0	1.0	1.0979447324643845e-05	0.9999890327453612
1.0	0.0	0.9157997965812684	0.0842002183198928
1.0	0.0	0.9954930543899536	0.004506959579885
1.0	1.0	0.457148402929306	0.5428515672683716
0.0	0.0	0.9927992820739746	0.0072007253766059
0.0	0.0	0.9999263286590576	7.361442840192467e-05
0.0	0.0	0.9996598958969116	0.0003400940622668
0.0	0.0	0.9997650980949402	0.0002348662674194
0.0	1.0	0.0057684173807501	0.9942315816879272
0.0	1.0	8.370754221687093e-05	0.9999163150787354
0.0	1.0	0.0049772374331951	0.9950227737426758
0.0	0.0	0.9942850470542908	0.0057149934582412
0.0	0.0	0.9996875524520874	0.0003124751965515
0.0	0.0	0.9995183944702148	0.0004815914435312
0.0	1.0	9.9714619864244e-05	0.999900221824646
0.0	1.0	0.1149580404162406	0.8850419521331787
0.0	0.0	0.9911141991615297	0.0088858781382441
0.0	0.0	0.999970316886902	2.9733335395576432e-05
0.0	0.0	0.9998822212219238	0.000117715622764
0.0	0.0	0.9505099058151244	0.0494900830090045
0.0	1.0	0.223228707909584	0.7767713069915771
0.0	1.0	3.162091888953e-05	0.999968409538269
0.0	0.0	0.9940989017486572	0.0059011750854551
0.0	0.0	0.9907900094985962	0.0092099709436297
1.0	0.0	0.993480920791626	0.0065191481262445
0.0	1.0	0.1563764363527298	0.8436235785484314
1.0	0.0	0.9999154806137084	8.451007306575775e-05
0.0	0.0	0.9998088479042052	0.0001911611616378
0.0	0.0	0.9993554949760436	0.0006444688187912
1.0	1.0	0.0001582241093274	0.999841809272766
1.0	1.0	0.41757932305336	0.5824206471443176
0.0	1.0	0.329903244972229	0.670096755027771
1.0	0.0	0.9952600598335266	0.0047399918548762
1.0	0.0	0.7570948600769043	0.2429050952196121
1.0	0.0	0.662063479423523	0.3379364609718323
0.0	1.0	0.0291005633771419	0.97089946269989
0.0	0.0	0.99962055683136	0.0003794372314587
1.0	1.0	1.4424439541471656e-05	0.9999855756759644
1.0	0.0	0.9999679327011108	3.209044734830968e-05
1.0	0.0	0.9943439960479736	0.0056560398079454
1.0	0.0	0.9999464750289916	5.348056583898142e-05
0.0	0.0	0.9998500347137452	0.0001499773352406
0.0	0.0	0.9972643852233888	0.0027355628553777
0.0	1.0	0.4011776745319366	0.5988223552703857
0.0	0.0	0.9620103240013124	0.0379896871745586
0.0	0.0	0.9999159574508668	8.404058462474495e-05
0.0	1.0	2.9683442335226573e-05	0.999970316886902
0.0	0.0	0.997998297214508	0.0020017274655401
0.0	0.0	0.991342544555664	0.0086574023589491
1.0	1.0	0.0045913523063063	0.9954085946083068
1.0	0.0	0.9996954202651978	0.0003045891935471
1.0	1.0	0.0023255620617419	0.9976744055747986
0.0	0.0	0.97523695230484	0.024763073772192
0.0	1.0	0.0259112939238548	0.9740886688232422
0.0	1.0	0.0002022470434894	0.9997977614402772
0.0	0.0	0.9990249872207642	0.0009750085300765
0.0	0.0	0.9901504516601562	0.0098495874553918
0.0	1.0	0.0011398340575397	0.9988601207733154
