# Supplementary material for: AI-augmented intraoperative decision-making workflows in diffuse midline glioma biopsy using cryosection pathology
Source: Nat Commun. 2025 Nov 26;16:11667. doi: 10.1038/s41467-025-66853-y (PMC12749771; doi:10.1038/s41467-025-66853-y)
Supplement: Supplementary file 4 — Source data [file 41467_2025_66853_MOESM4_ESM.zip › Yuan_SourceData_Fig4/Fig_4a/fold_6.csv]

Y	Y_hat	p_0	p_1
0.0	0.0	0.6755273342132568	0.3244726359844208
0.0	0.0	0.719483494758606	0.280516505241394
0.0	0.0	0.7851366996765137	0.2148632556200027
0.0	0.0	0.6156055331230164	0.3843944370746612
1.0	0.0	0.6170061230659485	0.3829939067363739
0.0	1.0	0.4200720191001892	0.5799279808998108
0.0	0.0	0.7735362648963928	0.2264636754989624
0.0	0.0	0.7638126015663147	0.2361873835325241
0.0	0.0	0.7825099229812622	0.217490091919899
0.0	0.0	0.7837326526641846	0.2162673473358154
0.0	0.0	0.7432070374488831	0.2567929923534393
0.0	0.0	0.768215537071228	0.2317844480276107
1.0	0.0	0.7649183869361877	0.2350816428661346
1.0	0.0	0.8363454937934875	0.1636545360088348
0.0	0.0	0.793391227722168	0.206608772277832
0.0	0.0	0.7426133751869202	0.2573866844177246
0.0	0.0	0.7924889326095581	0.2075110375881195
1.0	0.0	0.7685617208480835	0.2314382642507553
1.0	0.0	0.7371271252632141	0.2628728151321411
1.0	0.0	0.7431784272193909	0.2568215727806091
0.0	0.0	0.7280829548835754	0.2719170749187469
0.0	0.0	0.7051425576210022	0.2948574125766754
1.0	0.0	0.7497668266296387	0.2502331435680389
1.0	1.0	0.3968021273612976	0.6031978726387024
1.0	0.0	0.6809483170509338	0.3190516233444214
0.0	0.0	0.8146530389785767	0.1853469312191009
0.0	0.0	0.7110310792922974	0.2889689803123474
1.0	0.0	0.7171324491500854	0.2828675210475921
0.0	0.0	0.7665876746177673	0.2334123402833938
1.0	0.0	0.728033721446991	0.271966278553009
1.0	0.0	0.7334499359130859	0.2665500044822693
0.0	0.0	0.7941763401031494	0.2058236896991729
0.0	0.0	0.6896539330482483	0.3103460073471069
1.0	1.0	0.2334791421890258	0.7665208578109741
1.0	0.0	0.7414564490318298	0.2585435509681701
1.0	0.0	0.621566653251648	0.3784333765506744
1.0	0.0	0.6912376880645752	0.3087623417377472
1.0	0.0	0.711066484451294	0.2889334857463836
1.0	0.0	0.6873584985733032	0.3126415014266968
0.0	0.0	0.7708994150161743	0.2291006296873092
1.0	0.0	0.6733117699623108	0.3266882300376892
0.0	0.0	0.7107491493225098	0.289250910282135
0.0	0.0	0.718919575214386	0.281080424785614
0.0	0.0	0.7165507674217224	0.2834492027759552
0.0	0.0	0.6201822757720947	0.3798176646232605
0.0	0.0	0.6098044514656067	0.3901954889297485
0.0	0.0	0.7862105369567871	0.2137894481420517
0.0	0.0	0.7668514251708984	0.2331485450267791
1.0	0.0	0.7329320907592773	0.2670679092407226
1.0	0.0	0.7530374526977539	0.2469625920057296
1.0	1.0	0.35175222158432	0.6482478380203247
0.0	0.0	0.6611850261688232	0.338814914226532
1.0	0.0	0.8126469254493713	0.1873530596494674
0.0	0.0	0.7108063697814941	0.2891936302185058
1.0	0.0	0.7236016392707825	0.2763983607292175
0.0	0.0	0.702915608882904	0.2970844209194183
0.0	0.0	0.8407636284828186	0.159236341714859
0.0	0.0	0.8559519052505493	0.1440480947494506
1.0	0.0	0.8081497550010681	0.1918502449989318
0.0	0.0	0.7356948852539062	0.2643051147460937
1.0	1.0	0.4191624522209167	0.5808375477790833
1.0	0.0	0.6995570063591003	0.3004429638385772
1.0	0.0	0.6466573476791382	0.3533426523208618
0.0	0.0	0.7980996370315552	0.2019003629684448
1.0	0.0	0.7161540985107422	0.2838459312915802
1.0	0.0	0.738683819770813	0.2613162100315094
0.0	0.0	0.641528308391571	0.3584716916084289
0.0	0.0	0.7135595083236694	0.2864404916763305
0.0	0.0	0.673429548740387	0.326570451259613
0.0	0.0	0.6529240608215332	0.347075879573822
0.0	0.0	0.7269353270530701	0.2730647027492523
0.0	0.0	0.7678082585334778	0.2321916669607162
0.0	0.0	0.7081865668296814	0.291813462972641
0.0	0.0	0.7986786961555481	0.2013212591409683
0.0	0.0	0.7805478572845459	0.2194521427154541
0.0	0.0	0.716187059879303	0.283812940120697
0.0	0.0	0.7566514015197754	0.2433485686779022
0.0	0.0	0.7934255003929138	0.2065744549036026
0.0	0.0	0.6513895988464355	0.348610371351242
1.0	0.0	0.7390477061271667	0.2609523236751556
1.0	0.0	0.7518802881240845	0.2481197118759155
1.0	0.0	0.7560067176818848	0.2439932525157928
1.0	0.0	0.7344967722892761	0.2655032873153686
0.0	0.0	0.7393788695335388	0.2606211602687835
1.0	0.0	0.6348868608474731	0.3651131689548492
1.0	0.0	0.7004193663597107	0.2995806634426117
1.0	0.0	0.7680450677871704	0.2319549024105072
1.0	0.0	0.7269467115402222	0.2730533182621002
0.0	0.0	0.6672046780586243	0.3327953517436981
0.0	0.0	0.718137264251709	0.2818627059459686
0.0	0.0	0.8158586621284485	0.1841413676738739
0.0	0.0	0.739980936050415	0.2600190639495849
0.0	0.0	0.8386827707290649	0.1613172739744186
0.0	0.0	0.7344005703926086	0.2655994296073913
0.0	0.0	0.7253671288490295	0.2746329307556152
0.0	0.0	0.7353180646896362	0.2646819055080414
1.0	0.0	0.7147929072380066	0.2852071225643158
0.0	0.0	0.7156120538711548	0.2843879163265228
0.0	0.0	0.6921165585517883	0.3078833818435669
1.0	0.0	0.7207244038581848	0.2792756259441376
0.0	0.0	0.7466588020324707	0.2533411681652069
1.0	0.0	0.8163838982582092	0.1836161017417907
1.0	1.0	0.4072939753532409	0.5927059650421143
1.0	0.0	0.7037861943244934	0.2962137758731842
1.0	0.0	0.7212377190589905	0.2787622213363647
0.0	0.0	0.702315092086792	0.297684907913208
0.0	0.0	0.8146145939826965	0.1853853613138198
0.0	1.0	0.2120565325021743	0.787943422794342
1.0	1.0	0.288803219795227	0.711196780204773
0.0	0.0	0.7879603505134583	0.2120396345853805
0.0	0.0	0.6202915906906128	0.3797083497047424
0.0	0.0	0.731124758720398	0.2688752710819244
0.0	0.0	0.6743571758270264	0.3256427943706512
0.0	0.0	0.6385700702667236	0.3614298701286316
0.0	0.0	0.7086375951766968	0.291362464427948
1.0	0.0	0.6117438077926636	0.388256162405014
1.0	0.0	0.8179649710655212	0.1820350289344787
0.0	0.0	0.7765238881111145	0.2234761267900467
0.0	0.0	0.7196077108383179	0.2803923487663269
0.0	0.0	0.6828217506408691	0.3171782493591308
0.0	0.0	0.7133852243423462	0.286614716053009
0.0	0.0	0.7291650772094727	0.2708349525928497
0.0	0.0	0.7944152355194092	0.2055847495794296
0.0	0.0	0.6530024409294128	0.3469975292682647
0.0	0.0	0.7000628709793091	0.2999371290206909
0.0	0.0	0.7855775356292725	0.2144225090742111
0.0	0.0	0.7103809118270874	0.2896191477775574
0.0	0.0	0.6191298961639404	0.3808700740337372
1.0	0.0	0.6870957612991333	0.3129042088985443
1.0	0.0	0.7038890719413757	0.2961109280586242
0.0	0.0	0.7742626070976257	0.2257374227046966
1.0	0.0	0.7641257643699646	0.2358741760253906
1.0	0.0	0.765186071395874	0.2348139584064483
1.0	0.0	0.6947233080863953	0.3052767217159271
1.0	0.0	0.6701833605766296	0.329816609621048
1.0	0.0	0.8517362475395203	0.1482637673616409
0.0	1.0	0.2029055207967758	0.797094464302063
0.0	0.0	0.8354386687278748	0.1645612716674804
0.0	0.0	0.6672336459159851	0.3327664136886596
0.0	0.0	0.7178608775138855	0.2821390926837921
0.0	0.0	0.746188223361969	0.2538117170333862
0.0	0.0	0.6595007181167603	0.3404992520809173
0.0	0.0	0.7225242853164673	0.2774756848812103
0.0	0.0	0.5437299013137817	0.4562701284885406
0.0	0.0	0.6674022078514099	0.3325977325439453
0.0	0.0	0.7837951183319092	0.2162048369646072
0.0	0.0	0.7381241917610168	0.2618757784366607
0.0	0.0	0.7644551992416382	0.2355447560548782
0.0	0.0	0.7105626463890076	0.2894373536109924
0.0	0.0	0.7360169291496277	0.2639830708503723
0.0	0.0	0.6930347084999084	0.3069652616977691
0.0	0.0	0.6929452419281006	0.307054728269577
0.0	0.0	0.6565959453582764	0.3434041142463684
1.0	0.0	0.6855724453926086	0.3144275844097137
0.0	0.0	0.6979012489318848	0.3020987212657928
0.0	0.0	0.6972025632858276	0.3027974367141723
0.0	0.0	0.7630940079689026	0.2369059473276138
0.0	0.0	0.6450865268707275	0.3549134433269501
0.0	0.0	0.7724694609642029	0.2275305837392807
0.0	0.0	0.7727999091148376	0.2272000759840011
0.0	0.0	0.7154896855354309	0.2845102846622467
0.0	0.0	0.7285518050193787	0.2714482545852661
0.0	0.0	0.7795286178588867	0.2204713672399521
1.0	0.0	0.685015857219696	0.3149841129779815
1.0	0.0	0.685431182384491	0.3145687878131866
0.0	0.0	0.682751476764679	0.3172485530376434
0.0	0.0	0.6449276804924011	0.3550723493099212
1.0	0.0	0.6770864725112915	0.3229134976863861
0.0	0.0	0.639503002166748	0.3604969680309295
0.0	0.0	0.6322587728500366	0.3677412569522857
0.0	0.0	0.5946370363235474	0.4053629338741302
0.0	0.0	0.8232440948486328	0.1767558753490448
0.0	0.0	0.7152537107467651	0.2847462892532348
0.0	0.0	0.7774966955184937	0.2225033342838287
1.0	0.0	0.7183610200881958	0.2816389799118042
0.0	0.0	0.6397156715393066	0.3602842986583709
1.0	0.0	0.7616042494773865	0.2383957505226135
0.0	0.0	0.7151757478713989	0.2848243117332458
1.0	0.0	0.640093207359314	0.3599068224430084
0.0	0.0	0.654154360294342	0.3458456397056579
0.0	0.0	0.6310188174247742	0.368981122970581
0.0	0.0	0.7377574443817139	0.2622425854206085
1.0	0.0	0.7120272517204285	0.2879727482795715
1.0	0.0	0.6717517375946045	0.3282482326030731
0.0	0.0	0.7307592630386353	0.2692407667636871
1.0	0.0	0.6615196466445923	0.3384803831577301
0.0	0.0	0.7841683626174927	0.2158316969871521
1.0	0.0	0.6563495397567749	0.3436504602432251
1.0	1.0	0.2381952852010727	0.7618046998977661
1.0	0.0	0.741142749786377	0.2588572800159454
1.0	0.0	0.78372722864151	0.2162727862596511
0.0	0.0	0.751007080078125	0.2489929497241974
0.0	0.0	0.7737151980400085	0.2262848317623138
0.0	0.0	0.7470439672470093	0.2529560923576355
0.0	0.0	0.5640187859535217	0.4359812140464782
0.0	0.0	0.719711422920227	0.2802885770797729
0.0	0.0	0.7424813508987427	0.2575186491012573
0.0	0.0	0.8506989479064941	0.1493010371923446
0.0	0.0	0.8449064493179321	0.1550935804843902
0.0	0.0	0.7615693807601929	0.2384306490421295
0.0	0.0	0.7599263191223145	0.2400736659765243
0.0	0.0	0.6888073086738586	0.3111926913261413
0.0	0.0	0.6725271940231323	0.3274727463722229
0.0	0.0	0.6722748875617981	0.3277250826358795
0.0	0.0	0.7423207759857178	0.2576791942119598
0.0	1.0	0.376504510641098	0.6234954595565796
0.0	0.0	0.6696358919143677	0.3303641080856323
0.0	0.0	0.7671728134155273	0.2328272461891174
0.0	0.0	0.7139303088188171	0.2860697507858276
0.0	0.0	0.7311357259750366	0.2688643038272857
0.0	0.0	0.7034329175949097	0.2965670228004455
1.0	0.0	0.7872112393379211	0.21278877556324
0.0	0.0	0.7346877455711365	0.2653122544288635
1.0	0.0	0.6479732394218445	0.3520267307758331
0.0	0.0	0.7290990948677063	0.2709009051322937
0.0	0.0	0.7158191204071045	0.2841808795928955
1.0	0.0	0.672570526599884	0.3274294137954712
1.0	1.0	0.4138774275779724	0.5861225724220276
0.0	0.0	0.7708059549331665	0.2291940599679947
1.0	0.0	0.7205712199211121	0.2794287502765655
1.0	0.0	0.7464722394943237	0.2535277307033539
1.0	0.0	0.723538339138031	0.2764616310596466
0.0	0.0	0.7593833804130554	0.2406166195869445
0.0	0.0	0.7879030108451843	0.2120969444513321
1.0	0.0	0.7195581197738647	0.2804418504238128
1.0	0.0	0.7134302258491516	0.2865697741508484
1.0	0.0	0.7227975726127625	0.2772024571895599
1.0	0.0	0.6319973468780518	0.3680026829242706
0.0	0.0	0.8058632016181946	0.1941368281841278
0.0	0.0	0.6690837144851685	0.3309162855148315
0.0	0.0	0.6267393827438354	0.3732606470584869
0.0	0.0	0.7123799920082092	0.287619948387146
0.0	0.0	0.6764141917228699	0.3235858380794525
0.0	0.0	0.7448776960372925	0.2551222741603851
0.0	0.0	0.8379270434379578	0.1620729565620422
0.0	1.0	0.3275098204612732	0.6724901795387268
1.0	0.0	0.7973564267158508	0.2026435732841491
1.0	0.0	0.6514589786529541	0.3485410511493683
1.0	0.0	0.7338857054710388	0.2661142647266388
0.0	0.0	0.7328894138336182	0.2671105861663818
0.0	0.0	0.702154815196991	0.2978451550006866
0.0	0.0	0.6917931437492371	0.3082068860530853
0.0	0.0	0.6594180464744568	0.3405819535255432
0.0	0.0	0.7436261773109436	0.2563738226890564
0.0	0.0	0.7590650320053101	0.2409350126981735
