# Supplementary material for: AI-augmented intraoperative decision-making workflows in diffuse midline glioma biopsy using cryosection pathology
Source: Nat Commun. 2025 Nov 26;16:11667. doi: 10.1038/s41467-025-66853-y (PMC12749771; doi:10.1038/s41467-025-66853-y)
Supplement: Supplementary file 4 — Source data [file 41467_2025_66853_MOESM4_ESM.zip › Yuan_SourceData_Fig4/Fig_4a/fold_7.csv]

Y	Y_hat	p_0	p_1
0.0	1.0	0.2399635016918182	0.7600365281105042
0.0	1.0	0.2999957501888275	0.7000042796134949
0.0	1.0	0.3333594501018524	0.6666405200958252
0.0	1.0	0.2443807870149612	0.7556192278862
1.0	1.0	0.2583779394626617	0.7416220307350159
0.0	1.0	0.223471388220787	0.7765285968780518
0.0	1.0	0.3421059846878052	0.6578940153121948
0.0	1.0	0.3394528925418854	0.660547137260437
0.0	1.0	0.406587153673172	0.5934128165245056
0.0	1.0	0.4416562020778656	0.558343768119812
0.0	1.0	0.3366841971874237	0.6633158326148987
0.0	1.0	0.3247246444225311	0.6752753257751465
1.0	1.0	0.2853648960590362	0.7146351337432861
1.0	1.0	0.4562411606311798	0.5437588691711426
0.0	1.0	0.3051212131977081	0.6948787569999695
0.0	1.0	0.2804979085922241	0.7195020914077759
0.0	1.0	0.3297948837280273	0.6702051162719727
1.0	1.0	0.2853084206581116	0.7146915793418884
1.0	1.0	0.3097228407859802	0.690277099609375
1.0	1.0	0.3073366284370422	0.6926633715629578
0.0	1.0	0.2444047331809997	0.7555952668190002
0.0	1.0	0.2438458055257797	0.7561541795730591
1.0	1.0	0.2927443981170654	0.7072556614875793
1.0	1.0	0.3184199035167694	0.6815800666809082
1.0	1.0	0.2835681438446045	0.7164318561553955
0.0	1.0	0.4004679024219513	0.5995321273803711
0.0	1.0	0.3078273236751556	0.692172646522522
1.0	1.0	0.2436695545911789	0.7563304901123047
0.0	1.0	0.3840559422969818	0.6159440279006958
1.0	1.0	0.2707659304141998	0.7292340993881226
1.0	1.0	0.250958502292633	0.7490414381027222
0.0	1.0	0.3975809514522552	0.6024190187454224
0.0	1.0	0.2903652191162109	0.7096347212791443
1.0	1.0	0.2045992314815521	0.7954007387161255
1.0	1.0	0.2625660300254822	0.7374339699745178
1.0	1.0	0.2096857279539108	0.7903143167495728
1.0	1.0	0.241790160536766	0.7582098841667175
1.0	1.0	0.3271859586238861	0.6728140711784363
1.0	1.0	0.2490842044353485	0.7509157657623291
0.0	1.0	0.3175236582756042	0.6824763417243958
1.0	1.0	0.2297640889883041	0.7702359557151794
0.0	1.0	0.2390655428171157	0.7609344124794006
0.0	1.0	0.2721205055713653	0.7278794646263123
0.0	1.0	0.2934488952159881	0.7065511345863342
0.0	1.0	0.241151824593544	0.7588481307029724
0.0	1.0	0.2533322870731354	0.746667742729187
0.0	1.0	0.4088030755519867	0.5911969542503357
0.0	1.0	0.3613047003746032	0.6386952996253967
1.0	1.0	0.3165707886219024	0.6834291815757751
1.0	1.0	0.3323038220405578	0.6676962375640869
1.0	1.0	0.3150815665721893	0.6849184036254883
0.0	1.0	0.2377201616764068	0.7622798681259155
1.0	1.0	0.3627619445323944	0.6372380256652832
0.0	1.0	0.277539849281311	0.7224602103233337
1.0	1.0	0.2984496355056762	0.7015503644943237
0.0	1.0	0.2100972384214401	0.7899028062820435
0.0	1.0	0.4591798484325409	0.5408201813697815
0.0	0.0	0.5260231494903564	0.4739768505096435
1.0	1.0	0.3287543356418609	0.6712456345558167
0.0	1.0	0.2460885643959045	0.7539114356040955
1.0	1.0	0.2469945698976516	0.7530053853988647
1.0	1.0	0.2186653316020965	0.7813346982002258
1.0	1.0	0.1878879368305206	0.812112033367157
0.0	1.0	0.3275083899497986	0.6724916100502014
1.0	1.0	0.290344774723053	0.709655225276947
1.0	1.0	0.2790571749210357	0.7209427952766418
0.0	1.0	0.2941693663597107	0.7058306336402893
0.0	1.0	0.279482752084732	0.7205172777175903
0.0	1.0	0.2399892508983612	0.7600107192993164
0.0	1.0	0.2641334533691406	0.7358665466308594
0.0	1.0	0.2733120918273926	0.7266879677772522
0.0	1.0	0.360923171043396	0.639076828956604
0.0	1.0	0.2466549128293991	0.7533451318740845
0.0	1.0	0.268783688545227	0.7312162518501282
0.0	1.0	0.3235330581665039	0.6764669418334961
0.0	1.0	0.2987793684005737	0.7012205719947815
0.0	1.0	0.2968696653842926	0.7031303644180298
0.0	1.0	0.3347177803516388	0.6652821898460388
0.0	1.0	0.2625131905078888	0.7374867796897888
1.0	1.0	0.2739401757717132	0.7260598540306091
1.0	1.0	0.3036021590232849	0.6963978409767151
1.0	1.0	0.3028144538402557	0.6971855163574219
1.0	1.0	0.2239181697368621	0.7760818600654602
0.0	1.0	0.2772471904754638	0.7227528095245361
1.0	1.0	0.2319235354661941	0.768076479434967
1.0	1.0	0.2560279965400696	0.7439720034599304
1.0	1.0	0.2380081713199615	0.7619917988777161
1.0	1.0	0.2367347180843353	0.7632652521133423
0.0	1.0	0.2903866469860077	0.7096133232116699
0.0	1.0	0.2428317964076995	0.7571682333946228
0.0	1.0	0.442577064037323	0.557422935962677
0.0	1.0	0.2886629700660705	0.7113370299339294
0.0	1.0	0.4265201687812805	0.5734798312187195
0.0	1.0	0.2791539132595062	0.7208461165428162
0.0	1.0	0.2792025208473205	0.7207974791526794
0.0	1.0	0.2624560892581939	0.7375439405441284
1.0	1.0	0.2615470886230469	0.7384529113769531
0.0	1.0	0.2551004886627197	0.744899570941925
0.0	1.0	0.2008399218320846	0.7991601228713989
1.0	1.0	0.2896428406238556	0.7103571891784668
0.0	1.0	0.2956900298595428	0.7043099999427795
1.0	1.0	0.4034942090511322	0.5965058207511902
1.0	1.0	0.2181731760501861	0.7818268537521362
1.0	1.0	0.2543868720531463	0.7456130981445312
1.0	1.0	0.2838801145553589	0.7161198854446411
0.0	1.0	0.292603999376297	0.7073960304260254
0.0	1.0	0.3659434020519256	0.634056568145752
0.0	1.0	0.2120487838983535	0.7879512906074524
1.0	1.0	0.281398057937622	0.7186018824577332
0.0	1.0	0.3607003688812256	0.6392995715141296
0.0	1.0	0.29203000664711	0.7079699635505676
0.0	1.0	0.3049279153347015	0.6950720548629761
0.0	1.0	0.2224425822496414	0.777557373046875
0.0	1.0	0.3564302027225494	0.643569827079773
0.0	1.0	0.2352350354194641	0.7647650241851807
1.0	1.0	0.2950677871704101	0.7049322724342346
1.0	1.0	0.4053531289100647	0.5946468114852905
0.0	1.0	0.31320920586586	0.6867908239364624
0.0	1.0	0.3265396058559418	0.6734604239463806
0.0	1.0	0.2632043063640594	0.7367957234382629
0.0	1.0	0.2439462393522262	0.7560538053512573
0.0	1.0	0.273190975189209	0.726809024810791
0.0	1.0	0.4133988618850708	0.5866010785102844
0.0	1.0	0.3160737752914428	0.6839262247085571
0.0	1.0	0.2790849506855011	0.7209150791168213
0.0	1.0	0.311850368976593	0.688149631023407
0.0	1.0	0.3207390010356903	0.6792609691619873
0.0	1.0	0.2239647209644317	0.7760353088378906
1.0	1.0	0.2894424498081207	0.7105575799942017
1.0	1.0	0.339759349822998	0.660240650177002
0.0	1.0	0.3220261037349701	0.6779739260673523
1.0	1.0	0.3135257065296173	0.6864742636680603
1.0	1.0	0.3126772344112396	0.687322735786438
1.0	1.0	0.2827821969985962	0.7172178030014038
1.0	1.0	0.2467847913503646	0.7532152533531189
1.0	0.0	0.500883936882019	0.4991160333156585
0.0	1.0	0.1964364349842071	0.8035635352134705
0.0	1.0	0.3930608928203583	0.6069391369819641
0.0	1.0	0.2316980361938476	0.7683019638061523
0.0	1.0	0.2851880192756653	0.7148119807243347
0.0	1.0	0.3304044902324676	0.66959547996521
0.0	1.0	0.2787395119667053	0.7212604284286499
0.0	1.0	0.2785309255123138	0.7214691042900085
0.0	1.0	0.2772587835788727	0.7227412462234497
0.0	1.0	0.2599475085735321	0.7400524616241455
0.0	1.0	0.354295939207077	0.6457040905952454
0.0	1.0	0.301177978515625	0.698822021484375
0.0	1.0	0.3364430665969848	0.6635568737983704
0.0	1.0	0.2991310656070709	0.7008689641952515
0.0	1.0	0.2082390487194061	0.7917609214782715
0.0	1.0	0.280078262090683	0.7199217081069946
0.0	1.0	0.2699373364448547	0.7300626039505005
0.0	1.0	0.3078071773052215	0.6921928524971008
1.0	1.0	0.28703773021698	0.71296226978302
0.0	1.0	0.2311409413814544	0.7688590288162231
0.0	1.0	0.2560875713825226	0.7439124584197998
0.0	1.0	0.2860720753669739	0.7139279842376709
0.0	1.0	0.2580290734767914	0.7419708967208862
0.0	1.0	0.2476215809583664	0.7523784637451172
0.0	1.0	0.3344080150127411	0.6655920147895813
0.0	1.0	0.2689839899539947	0.7310160398483276
0.0	1.0	0.4370701313018799	0.5629298090934753
0.0	1.0	0.3940297961235046	0.6059702038764954
1.0	1.0	0.2524924576282501	0.7475075721740723
1.0	1.0	0.2468930333852768	0.753106951713562
0.0	1.0	0.2950599193572998	0.7049400806427002
0.0	1.0	0.2341489940881729	0.7658510208129883
1.0	1.0	0.2365746349096298	0.763425350189209
0.0	1.0	0.2250451296567917	0.7749548554420471
0.0	1.0	0.2297708243131637	0.770229160785675
0.0	1.0	0.2388738691806793	0.7611261010169983
0.0	1.0	0.3691544234752655	0.6308456063270569
0.0	1.0	0.4237018525600433	0.576298177242279
0.0	1.0	0.3163565993309021	0.6836434006690979
1.0	1.0	0.3093321919441223	0.6906678080558777
0.0	1.0	0.3023708164691925	0.6976292133331299
1.0	1.0	0.3368753790855407	0.6631246209144592
0.0	1.0	0.3215544521808624	0.6784455180168152
1.0	1.0	0.2650191187858581	0.7349808812141418
0.0	1.0	0.3268697559833526	0.673130214214325
0.0	1.0	0.2683446705341339	0.7316553592681885
0.0	1.0	0.2763495147228241	0.7236504554748535
1.0	1.0	0.2824483513832092	0.7175516486167908
1.0	1.0	0.2820134460926056	0.717986524105072
0.0	1.0	0.2774620652198791	0.7225379943847656
1.0	1.0	0.2882403433322906	0.7117596864700317
0.0	1.0	0.2648440301418304	0.7351559400558472
1.0	1.0	0.2238823324441909	0.7761176824569702
1.0	1.0	0.2211465388536453	0.7788534760475159
1.0	1.0	0.2369244545698166	0.7630754709243774
1.0	1.0	0.399552434682846	0.6004475951194763
0.0	1.0	0.3330099284648895	0.6669900417327881
0.0	1.0	0.3257863819599151	0.6742136478424072
0.0	1.0	0.3409510850906372	0.6590489149093628
0.0	1.0	0.2067457884550094	0.7932542562484741
0.0	1.0	0.2484351545572281	0.7515648007392883
0.0	1.0	0.277443915605545	0.7225561141967773
0.0	1.0	0.457407534122467	0.542592465877533
0.0	1.0	0.457656055688858	0.5423439741134644
0.0	1.0	0.3235563933849334	0.6764436364173889
0.0	1.0	0.3143083155155182	0.6856916546821594
0.0	1.0	0.2516237199306488	0.7483762502670288
0.0	1.0	0.2643148899078369	0.7356851100921631
0.0	1.0	0.2350502759218216	0.7649496793746948
0.0	1.0	0.2973242998123169	0.7026756405830383
0.0	1.0	0.2739723324775696	0.7260276675224304
0.0	1.0	0.288770854473114	0.711229145526886
0.0	1.0	0.3472155332565307	0.6527844667434692
0.0	1.0	0.2537922859191894	0.7462077736854553
0.0	1.0	0.2990790009498596	0.7009209394454956
0.0	1.0	0.3396445512771606	0.6603554487228394
1.0	1.0	0.3152118027210235	0.684788167476654
0.0	1.0	0.2618302404880523	0.7381697297096252
1.0	1.0	0.3071021735668182	0.6928978562355042
0.0	1.0	0.2862233519554138	0.7137765884399414
0.0	1.0	0.2426899373531341	0.7573100924491882
1.0	1.0	0.2589312493801117	0.7410687804222107
1.0	1.0	0.2373814582824707	0.7626185417175293
0.0	1.0	0.3191532790660858	0.6808466911315918
1.0	1.0	0.2846896350383758	0.7153103947639465
1.0	1.0	0.3224960565567016	0.6775039434432983
1.0	1.0	0.2557417750358581	0.7442582249641418
0.0	1.0	0.2385618537664413	0.7614381313323975
0.0	1.0	0.373506486415863	0.626493513584137
1.0	1.0	0.2303715795278549	0.7696284055709839
1.0	1.0	0.256103366613388	0.7438966035842896
1.0	1.0	0.2851834595203399	0.7148165702819824
1.0	1.0	0.2831838130950928	0.7168161869049072
0.0	1.0	0.3700557649135589	0.6299442052841187
0.0	1.0	0.27358078956604	0.72641921043396
0.0	1.0	0.273145854473114	0.726854145526886
0.0	1.0	0.2836051881313324	0.71639484167099
0.0	1.0	0.250277429819107	0.7497225403785706
0.0	1.0	0.2995866537094116	0.7004133462905884
0.0	1.0	0.3952677547931671	0.6047322750091553
0.0	1.0	0.2934474647045135	0.7065525650978088
1.0	1.0	0.2118667215108871	0.7881333231925964
1.0	1.0	0.3433056473731994	0.6566942930221558
1.0	1.0	0.2771072089672088	0.7228928208351135
0.0	1.0	0.3039897084236145	0.6960102915763855
0.0	1.0	0.3020810484886169	0.6979189515113831
0.0	1.0	0.217070072889328	0.7829299569129944
0.0	1.0	0.2201732099056244	0.779826819896698
0.0	1.0	0.275354266166687	0.724645733833313
0.0	1.0	0.2625057995319366	0.7374942302703857
