# Supplementary material for: AI-augmented intraoperative decision-making workflows in diffuse midline glioma biopsy using cryosection pathology
Source: Nat Commun. 2025 Nov 26;16:11667. doi: 10.1038/s41467-025-66853-y (PMC12749771; doi:10.1038/s41467-025-66853-y)
Supplement: Supplementary file 4 — Source data [file 41467_2025_66853_MOESM4_ESM.zip › Yuan_SourceData_Fig4/Fig_4a/fold_8.csv]

Y	Y_hat	p_0	p_1
0.0	1.0	0.4490562975406647	0.5509436726570129
0.0	0.0	0.6283508539199829	0.3716491758823395
0.0	0.0	0.6600783467292786	0.339921623468399
0.0	1.0	0.4698900878429413	0.5301099419593811
1.0	0.0	0.6235660314559937	0.3764339983463287
0.0	1.0	0.4021203815937042	0.5978796482086182
0.0	0.0	0.6899552345275879	0.3100447654724121
0.0	0.0	0.6859906911849976	0.31400927901268
0.0	0.0	0.7394155859947205	0.2605844438076019
0.0	0.0	0.7430711388587952	0.2569288611412048
0.0	0.0	0.6719479560852051	0.3280521035194397
0.0	0.0	0.681267499923706	0.3187325000762939
1.0	0.0	0.6112565994262695	0.3887434005737304
1.0	0.0	0.702921986579895	0.2970779836177826
0.0	0.0	0.6844279170036316	0.315572053194046
0.0	0.0	0.5742331743240356	0.4257668852806091
0.0	0.0	0.6611135005950928	0.3388864994049072
1.0	0.0	0.5878185629844666	0.4121814668178558
1.0	0.0	0.6589187383651733	0.3410812616348266
1.0	0.0	0.6496044993400574	0.3503955006599426
0.0	1.0	0.4076633751392364	0.5923366546630859
0.0	1.0	0.4647873342037201	0.5352126359939575
1.0	1.0	0.3502896726131439	0.6497103571891785
1.0	1.0	0.4381226003170013	0.5618773698806763
1.0	1.0	0.4996511340141296	0.5003488659858704
0.0	0.0	0.7093009352684021	0.2906990647315979
0.0	0.0	0.6524823307991028	0.3475176095962524
1.0	0.0	0.5963857769966125	0.4036142230033874
0.0	0.0	0.7026135921478271	0.2973864078521728
1.0	0.0	0.546751856803894	0.4532481133937835
1.0	0.0	0.6268146634101868	0.3731853365898132
0.0	0.0	0.6076842546463013	0.3923158049583435
0.0	0.0	0.6256921887397766	0.3743078410625458
1.0	1.0	0.3032385408878326	0.696761429309845
1.0	0.0	0.5646681785583496	0.4353318214416504
1.0	1.0	0.240282654762268	0.7597173452377319
1.0	0.0	0.5738835334777832	0.4261165261268616
1.0	0.0	0.6827123761177063	0.3172875940799713
1.0	0.0	0.6115842461585999	0.3884157538414001
0.0	0.0	0.672339141368866	0.3276608288288116
1.0	1.0	0.4264741539955139	0.5735258460044861
0.0	1.0	0.4535073935985565	0.5464926362037659
0.0	0.0	0.5481525659561157	0.4518474638462066
0.0	0.0	0.5852832794189453	0.4147166609764099
0.0	1.0	0.4742105305194855	0.5257894396781921
0.0	0.0	0.5394810438156128	0.4605188965797424
0.0	0.0	0.6942737102508545	0.3057263195514679
0.0	0.0	0.7053168416023254	0.2946832180023193
1.0	0.0	0.6691833138465881	0.3308167159557342
1.0	0.0	0.7056310176849365	0.2943689823150635
1.0	0.0	0.706123411655426	0.2938765585422516
0.0	0.0	0.582231879234314	0.4177680909633636
1.0	0.0	0.6974276304244995	0.3025723695755005
0.0	0.0	0.5468865036964417	0.4531135261058807
1.0	0.0	0.624427080154419	0.375572919845581
0.0	1.0	0.3943428099155426	0.6056572198867798
0.0	0.0	0.723858654499054	0.276141345500946
0.0	0.0	0.7380968928337097	0.2619030773639679
1.0	0.0	0.6744052171707153	0.3255947828292846
0.0	0.0	0.5527088642120361	0.4472911953926086
1.0	1.0	0.387231707572937	0.612768292427063
1.0	1.0	0.3469642400741577	0.6530358195304871
1.0	1.0	0.2923591136932373	0.7076408863067627
0.0	0.0	0.6251304745674133	0.374869555234909
1.0	0.0	0.6149230599403381	0.3850769102573395
1.0	0.0	0.6170132756233215	0.3829866945743561
0.0	0.0	0.5835650563240051	0.4164349436759949
0.0	0.0	0.6372914910316467	0.3627085387706756
0.0	1.0	0.3302346169948578	0.6697654128074646
0.0	0.0	0.6125941872596741	0.3874058127403259
0.0	1.0	0.421267420053482	0.5787326097488403
0.0	0.0	0.6463102698326111	0.3536897599697113
0.0	0.0	0.6290556192398071	0.3709443211555481
0.0	0.0	0.593691349029541	0.4063086807727813
0.0	0.0	0.6522589921951294	0.347741037607193
0.0	0.0	0.5794468522071838	0.4205531179904938
0.0	0.0	0.6313906311988831	0.3686093986034393
0.0	0.0	0.6783551573753357	0.3216448426246643
0.0	0.0	0.5418928265571594	0.4581071436405182
1.0	1.0	0.4657003879547119	0.5342995524406433
1.0	0.0	0.6317660808563232	0.3682339489459991
1.0	0.0	0.6579514145851135	0.3420485854148865
1.0	0.0	0.507070004940033	0.492929995059967
0.0	0.0	0.6185503005981445	0.3814496994018554
1.0	1.0	0.3786146938800812	0.6213853359222412
1.0	1.0	0.4564254581928253	0.5435745120048523
1.0	1.0	0.300356924533844	0.6996430158615112
1.0	0.0	0.5470768213272095	0.4529232084751129
0.0	0.0	0.6306383013725281	0.3693617582321167
0.0	0.0	0.5317505598068237	0.4682493805885315
0.0	0.0	0.6987399458885193	0.3012600839138031
0.0	0.0	0.6509982347488403	0.3490017354488373
0.0	0.0	0.7236739993095398	0.2763260006904602
0.0	0.0	0.6153872609138489	0.3846127688884735
0.0	0.0	0.547404408454895	0.452595591545105
0.0	0.0	0.59770667552948	0.40229332447052
1.0	0.0	0.5602196455001831	0.4397803246974945
0.0	0.0	0.6105679869651794	0.3894320726394653
0.0	1.0	0.2937697172164917	0.7062302827835083
1.0	0.0	0.5363605618476868	0.463639497756958
0.0	0.0	0.6362770199775696	0.3637229800224304
1.0	0.0	0.6626818776130676	0.3373181521892547
1.0	1.0	0.1966339200735092	0.8033660650253296
1.0	1.0	0.4938086867332458	0.5061913728713989
1.0	0.0	0.5651922821998596	0.434807687997818
0.0	0.0	0.6360982656478882	0.3639017045497894
0.0	0.0	0.6650657653808594	0.3349342346191406
0.0	1.0	0.306470662355423	0.6935293078422546
1.0	1.0	0.4360145032405853	0.5639854669570923
0.0	0.0	0.7059935927391052	0.2940064072608948
0.0	0.0	0.6698493957519531	0.3301505744457245
0.0	0.0	0.6114923357963562	0.3885076344013214
0.0	0.0	0.5199752449989319	0.4800247251987457
0.0	0.0	0.6578899025917053	0.3421101570129394
0.0	0.0	0.5199995040893555	0.4800005257129669
1.0	0.0	0.5737951397895813	0.4262048900127411
1.0	0.0	0.6032506227493286	0.3967494070529938
0.0	0.0	0.631140410900116	0.3688595592975616
0.0	0.0	0.6763148307800293	0.3236851692199707
0.0	0.0	0.6327480673789978	0.367251992225647
0.0	1.0	0.466410368680954	0.5335896611213684
0.0	0.0	0.632171630859375	0.3678283989429474
0.0	0.0	0.7421400547027588	0.2578598856925964
0.0	0.0	0.5839990377426147	0.4160009920597076
0.0	0.0	0.675141453742981	0.3248585760593414
0.0	0.0	0.6160301566123962	0.3839698731899261
0.0	0.0	0.6459711194038391	0.3540289402008056
0.0	1.0	0.3527328670024872	0.6472671627998352
1.0	1.0	0.4128232896327972	0.5871767401695251
1.0	0.0	0.6805543899536133	0.3194456398487091
0.0	0.0	0.7058326005935669	0.2941674292087555
1.0	0.0	0.6162578463554382	0.3837421536445617
1.0	0.0	0.6590299606323242	0.3409700393676758
1.0	0.0	0.539242148399353	0.4607579112052917
1.0	0.0	0.5544872879981995	0.4455127120018005
1.0	0.0	0.7365212440490723	0.2634787857532501
0.0	1.0	0.2838611006736755	0.7161389589309692
0.0	0.0	0.6721580624580383	0.327841967344284
0.0	1.0	0.3496490716934204	0.6503509879112244
0.0	0.0	0.5511451959609985	0.4488548636436462
0.0	0.0	0.7079430222511292	0.2920570075511932
0.0	1.0	0.4179513454437256	0.5820485949516296
0.0	0.0	0.5692908763885498	0.4307091236114502
0.0	0.0	0.534480631351471	0.4655194282531738
0.0	0.0	0.5070258378982544	0.4929741024971008
0.0	0.0	0.6792212724685669	0.3207787275314331
0.0	0.0	0.5864896178245544	0.4135103821754455
0.0	0.0	0.6350967288017273	0.3649032115936279
0.0	0.0	0.6826266050338745	0.3173733949661255
0.0	1.0	0.2640358507633209	0.7359641790390015
0.0	0.0	0.5946955680847168	0.4053044319152832
0.0	0.0	0.6096240282058716	0.3903760015964508
0.0	0.0	0.6933165788650513	0.3066834509372711
1.0	0.0	0.6386247277259827	0.3613752126693725
0.0	1.0	0.4833554327487945	0.5166445374488831
0.0	0.0	0.5630061626434326	0.4369938373565674
0.0	0.0	0.6334738731384277	0.3665260970592499
0.0	0.0	0.6256707310676575	0.3743292987346649
0.0	1.0	0.4974325299263	0.5025674700737
0.0	0.0	0.6916303634643555	0.3083696961402893
0.0	0.0	0.593178391456604	0.4068216383457184
0.0	0.0	0.7178640961647034	0.282135933637619
0.0	0.0	0.7048410773277283	0.2951589822769165
1.0	0.0	0.5494922399520874	0.450507789850235
1.0	0.0	0.5065149664878845	0.4934850633144378
0.0	0.0	0.6378430128097534	0.3621569573879242
0.0	0.0	0.5129427313804626	0.4870572388172149
1.0	0.0	0.5258025527000427	0.4741973876953125
0.0	1.0	0.4507539868354797	0.5492460131645203
0.0	1.0	0.4678724110126495	0.5321276187896729
0.0	1.0	0.471502810716629	0.5284971594810486
0.0	0.0	0.6634384393692017	0.3365615606307983
0.0	0.0	0.6712027192115784	0.3287973403930664
0.0	0.0	0.6535320281982422	0.346467912197113
1.0	0.0	0.6634278297424316	0.3365722298622131
0.0	0.0	0.627680778503418	0.3723191916942596
1.0	0.0	0.6722404956817627	0.3277595043182373
0.0	0.0	0.6553115248680115	0.3446884751319885
1.0	0.0	0.5339969396591187	0.4660030901432037
0.0	0.0	0.6717401742935181	0.3282597959041595
0.0	0.0	0.6345734596252441	0.3654265701770782
0.0	0.0	0.5604960918426514	0.4395038485527038
1.0	0.0	0.6325877904891968	0.3674122095108032
1.0	0.0	0.643526554107666	0.3564734756946563
0.0	0.0	0.6422800421714783	0.3577198982238769
1.0	0.0	0.5476932525634766	0.4523067772388458
0.0	0.0	0.5488009452819824	0.4511990547180176
1.0	1.0	0.3948269486427307	0.6051731109619141
1.0	1.0	0.4015391767024994	0.598460853099823
1.0	0.0	0.5734941363334656	0.4265058636665344
1.0	0.0	0.6622734069824219	0.3377265632152557
0.0	0.0	0.7011078596115112	0.2988921999931335
0.0	0.0	0.6320444345474243	0.3679555654525757
0.0	0.0	0.6829777956008911	0.3170222342014313
0.0	1.0	0.3493914902210235	0.6506085395812988
0.0	1.0	0.4578664898872375	0.5421335101127625
0.0	0.0	0.5367629528045654	0.4632369875907898
0.0	0.0	0.7307847142219543	0.2692153453826904
0.0	0.0	0.7286357283592224	0.2713642418384552
0.0	0.0	0.6888806819915771	0.3111193478107452
0.0	0.0	0.6819918751716614	0.318008154630661
0.0	0.0	0.6115338802337646	0.3884660899639129
0.0	0.0	0.5683473348617554	0.4316526055335998
0.0	0.0	0.5125256776809692	0.4874743521213531
0.0	0.0	0.6356531381607056	0.3643468022346496
0.0	0.0	0.62204909324646	0.3779509663581848
0.0	0.0	0.6127828359603882	0.3872171640396118
0.0	0.0	0.6657747626304626	0.3342252671718597
0.0	1.0	0.417705625295639	0.5822944045066833
0.0	0.0	0.6643776893615723	0.3356222808361053
0.0	0.0	0.6807736158370972	0.3192264139652252
1.0	0.0	0.6712554693222046	0.328744500875473
0.0	0.0	0.6186700463294983	0.3813299238681793
1.0	0.0	0.5611064434051514	0.4388935565948486
0.0	0.0	0.6411880254745483	0.3588119447231293
0.0	0.0	0.5923489928245544	0.4076510369777679
1.0	0.0	0.58758944272995	0.4124105870723724
1.0	1.0	0.4828116595745086	0.517188310623169
0.0	0.0	0.6799043416976929	0.3200956881046295
1.0	0.0	0.6264280080795288	0.3735720217227936
1.0	0.0	0.6077534556388855	0.3922465145587921
1.0	1.0	0.4062362611293793	0.5937637090682983
0.0	0.0	0.5347698926925659	0.4652301371097564
0.0	0.0	0.6230309009552002	0.3769690692424774
1.0	1.0	0.3817275166511535	0.6182724237442017
1.0	1.0	0.4971158504486084	0.5028841495513916
1.0	0.0	0.6022221446037292	0.3977778553962707
1.0	0.0	0.5393187999725342	0.4606811702251434
0.0	0.0	0.6645362973213196	0.3354637324810028
0.0	0.0	0.5338795185089111	0.4661204218864441
0.0	0.0	0.5630950331687927	0.4369049668312073
0.0	1.0	0.4873230159282684	0.512677013874054
0.0	1.0	0.4797961711883545	0.5202038288116455
0.0	0.0	0.5181419849395752	0.4818579852581024
0.0	0.0	0.7020361423492432	0.2979638874530792
0.0	0.0	0.6203802227973938	0.3796197772026062
1.0	1.0	0.4175202548503876	0.5824797749519348
1.0	0.0	0.6537495851516724	0.3462504148483276
1.0	0.0	0.5295798778533936	0.4704200625419616
0.0	0.0	0.6728466749191284	0.3271533548831939
0.0	0.0	0.6485671401023865	0.3514328896999359
0.0	1.0	0.4729304909706116	0.5270695686340332
0.0	1.0	0.4067799746990204	0.5932199954986572
0.0	0.0	0.5722411870956421	0.4277588129043579
0.0	0.0	0.6131945252418518	0.3868054747581482
