# Supplementary material for: AI-augmented intraoperative decision-making workflows in diffuse midline glioma biopsy using cryosection pathology
Source: Nat Commun. 2025 Nov 26;16:11667. doi: 10.1038/s41467-025-66853-y (PMC12749771; doi:10.1038/s41467-025-66853-y)
Supplement: Supplementary file 4 — Source data [file 41467_2025_66853_MOESM4_ESM.zip › Yuan_SourceData_Fig4/Fig_4a/fold_9.csv]

Y	Y_hat	p_0	p_1
0.0	0.0	0.9855825901031494	0.0144173437729477
0.0	0.0	0.7863360643386841	0.2136638909578323
0.0	0.0	0.7428826093673706	0.2571174204349518
0.0	1.0	0.0036028481554239	0.9963971972465516
1.0	1.0	0.3843844830989837	0.6156154870986938
0.0	0.0	0.9980778694152832	0.001922067371197
0.0	0.0	0.5305205583572388	0.4694794416427612
0.0	0.0	0.9597926735877992	0.0402073860168457
0.0	0.0	0.9707265496253968	0.0292734410613775
0.0	1.0	0.4179031252861023	0.5820968151092529
0.0	0.0	0.7752729654312134	0.224726989865303
0.0	0.0	0.8878218531608582	0.1121781170368194
1.0	0.0	0.8923876285552979	0.1076123714447021
1.0	0.0	0.8519678115844727	0.1480322182178497
0.0	0.0	0.9572814702987672	0.0427185148000717
0.0	1.0	0.0337210893630981	0.9662788510322572
0.0	0.0	0.8209648132324219	0.1790351718664169
1.0	0.0	0.8747995495796204	0.1252004653215408
1.0	0.0	0.8602182865142822	0.1397816687822342
1.0	0.0	0.9548373222351074	0.0451626218855381
0.0	1.0	0.0355676636099815	0.9644322991371156
0.0	1.0	0.0201872084289789	0.979812741279602
1.0	1.0	0.2419438660144806	0.758056104183197
1.0	1.0	3.994908547610976e-05	0.9999600648880004
1.0	1.0	0.017904594540596	0.9820953607559204
0.0	0.0	0.9463706016540528	0.0536294244229793
0.0	0.0	0.8455777168273926	0.1544222682714462
1.0	0.0	0.9623485207557678	0.0376515164971351
0.0	0.0	0.7088421583175659	0.2911579012870788
1.0	1.0	0.1136243343353271	0.8863756656646729
1.0	1.0	0.3973796367645263	0.6026203632354736
0.0	0.0	0.971316397190094	0.0286835525184869
0.0	1.0	0.119894303381443	0.88010573387146
1.0	1.0	0.037550825625658	0.9624491930007936
1.0	0.0	0.6717374920845032	0.3282625079154968
1.0	1.0	0.0086175771430134	0.9913824200630188
1.0	0.0	0.7571050524711609	0.2428949773311615
1.0	0.0	0.9243493676185608	0.0756506845355033
1.0	0.0	0.9888179898262024	0.0111819952726364
0.0	0.0	0.875217616558075	0.124782383441925
1.0	0.0	0.9997125267982484	0.000287500268314
0.0	0.0	0.9562960863113404	0.0437039770185947
0.0	0.0	0.9928268790245056	0.0071730739437043
0.0	0.0	0.6554035544395447	0.3445964157581329
0.0	1.0	0.0077899103052914	0.9922100305557252
0.0	0.0	0.8837634921073914	0.1162364780902862
0.0	0.0	0.5574837923049927	0.4425161778926849
0.0	0.0	0.564060389995575	0.4359396398067474
1.0	1.0	0.1675130128860473	0.8324870467185974
1.0	1.0	0.1591521352529525	0.840847909450531
1.0	0.0	0.6896876692771912	0.3103123009204864
0.0	1.0	0.1566774100065231	0.8433225750923157
1.0	0.0	0.6046169400215149	0.3953830897808075
0.0	1.0	0.3622178733348846	0.6377821564674377
1.0	1.0	0.0218459237366914	0.9781540632247924
0.0	0.0	0.650065004825592	0.3499349951744079
0.0	0.0	0.9452910423278807	0.054708931595087
0.0	0.0	0.9656102657318116	0.034389678388834
1.0	0.0	0.8548356294631958	0.1451644152402877
0.0	0.0	0.9876444935798644	0.0123554496094584
1.0	1.0	0.0392213389277458	0.9607785940170288
1.0	1.0	0.1438496857881546	0.8561503291130066
1.0	1.0	0.293097972869873	0.7069019675254822
0.0	1.0	0.3773975074291229	0.6226024627685547
1.0	0.0	0.8267615437507629	0.1732384115457534
1.0	0.0	0.6535003781318665	0.3464995920658111
0.0	1.0	0.3947934210300445	0.6052066087722778
0.0	0.0	0.961670458316803	0.0383295454084873
0.0	1.0	0.0309113580733537	0.9690886735916138
0.0	1.0	0.0603979565203189	0.9396020174026488
0.0	0.0	0.9889476299285888	0.0110523486509919
0.0	0.0	0.9073688983917236	0.0926311314105987
0.0	0.0	0.9950933456420898	0.0049066818319261
0.0	0.0	0.9584927558898926	0.0415071658790111
0.0	0.0	0.9838898181915284	0.0161102283746004
0.0	0.0	0.5926482081413269	0.4073517620563507
0.0	1.0	0.4505254030227661	0.5494745969772339
0.0	0.0	0.9349283576011658	0.0650716796517372
0.0	0.0	0.901581645011902	0.0984183028340339
1.0	0.0	0.9941027760505676	0.0058971787802875
1.0	0.0	0.8702223300933838	0.1297776848077774
1.0	1.0	0.3787530660629272	0.6212469339370728
1.0	0.0	0.5036891102790833	0.4963108599185943
0.0	0.0	0.9884613752365112	0.0115386638790369
1.0	0.0	0.9275190830230712	0.0724808871746063
1.0	1.0	0.0107627650722861	0.9892372488975524
1.0	0.0	0.987594187259674	0.0124058490619063
1.0	1.0	0.1082926094532013	0.8917074203491211
0.0	1.0	0.0114530604332685	0.9885469675064088
0.0	1.0	0.0548717193305492	0.9451282620429992
0.0	0.0	0.8995099663734436	0.1004899740219116
0.0	0.0	0.5804343819618225	0.4195655882358551
0.0	0.0	0.8985298275947571	0.1014702245593071
0.0	1.0	0.1944633275270462	0.805536687374115
0.0	1.0	0.0034424308687448	0.996557593345642
0.0	1.0	0.4368714392185211	0.5631285309791565
1.0	1.0	0.4676820039749145	0.5323179364204407
0.0	1.0	0.0891538560390472	0.9108461737632751
0.0	0.0	0.9964119791984558	0.0035880920477211
1.0	0.0	0.968162715435028	0.0318372547626495
0.0	0.0	0.5191646218299866	0.4808354079723358
1.0	1.0	0.4669850468635559	0.5330150127410889
1.0	1.0	5.918909096180869e-07	0.9999994039535522
1.0	1.0	0.0524659119546413	0.9475340247154236
1.0	0.0	0.967759370803833	0.0322406515479087
0.0	0.0	0.5165656208992004	0.4834344089031219
0.0	0.0	0.96965092420578	0.0303491465747356
0.0	1.0	0.0017390522407367	0.9982609152793884
1.0	0.0	0.5277525186538696	0.4722474813461303
0.0	0.0	0.6185779571533203	0.3814220428466797
0.0	0.0	0.5981681942939758	0.4018318057060241
0.0	0.0	0.6109126806259155	0.3890872895717621
0.0	0.0	0.9361273050308228	0.0638726204633712
0.0	0.0	0.9976664781570436	0.0023335814476013
0.0	0.0	0.8484922647476196	0.1515077352523803
1.0	0.0	0.9485042691230774	0.0514957346022129
1.0	0.0	0.6310567259788513	0.3689432740211487
0.0	0.0	0.7621656060218811	0.2378344237804412
0.0	1.0	0.437347948551178	0.562652051448822
0.0	0.0	0.9968296885490416	0.0031703012064099
0.0	1.0	0.0176806189119815	0.9823194146156312
0.0	0.0	0.65766441822052	0.3423355519771576
0.0	0.0	0.8505386710166931	0.1494613289833068
0.0	1.0	0.4284255504608154	0.5715744495391846
0.0	0.0	0.7361624836921692	0.2638374865055084
0.0	1.0	0.2893849909305572	0.7106149792671204
0.0	1.0	0.3147985339164734	0.6852014064788818
0.0	1.0	0.2047131955623626	0.7952867746353149
1.0	0.0	0.9842960834503174	0.0157039295881986
1.0	1.0	0.0740047991275787	0.9259951710700988
0.0	0.0	0.8712751865386963	0.1287247687578201
1.0	1.0	0.2098152190446853	0.7901847958564758
1.0	0.0	0.5891949534416199	0.4108050167560577
1.0	1.0	0.0160696748644113	0.9839302897453308
1.0	1.0	0.0325472839176654	0.9674526453018188
1.0	0.0	0.8669745326042175	0.1330254673957824
0.0	1.0	0.006142646074295	0.9938573241233826
0.0	0.0	0.9984720349311828	0.0015279031358659
0.0	1.0	0.008612697944045	0.9913873076438904
0.0	1.0	0.002003293018788	0.9979966282844543
0.0	0.0	0.816892683506012	0.1831072866916656
0.0	1.0	0.0188133865594863	0.9811866283416748
0.0	1.0	0.4208561182022095	0.5791438817977905
0.0	0.0	0.929757297039032	0.0702427104115486
0.0	0.0	0.7587687969207764	0.2412312179803848
0.0	0.0	0.5848960876464844	0.4151038527488708
0.0	0.0	0.5870222449302673	0.4129776954650879
0.0	0.0	0.8694041967391968	0.1305958330631256
0.0	0.0	0.9064874649047852	0.0935124903917312
0.0	0.0	0.9985916018486024	0.0014084224821999
0.0	1.0	0.010186749510467	0.989813268184662
0.0	1.0	0.0033366880379617	0.9966632723808287
0.0	0.0	0.9537858963012696	0.0462140701711177
1.0	0.0	0.5142086744308472	0.4857913255691528
0.0	0.0	0.9387029409408568	0.0612970814108848
0.0	0.0	0.5023539066314697	0.4976460635662079
0.0	1.0	0.2461746484041214	0.7538253664970398
0.0	0.0	0.879150390625	0.1208495572209358
0.0	0.0	0.9939544796943665	0.0060455044731497
0.0	0.0	0.8444592356681824	0.1555407792329788
0.0	0.0	0.7132030725479126	0.2867969572544098
0.0	0.0	0.9667966961860656	0.0332033038139343
0.0	0.0	0.7419194579124451	0.2580805122852325
1.0	0.0	0.608869731426239	0.3911302983760834
1.0	1.0	0.0680405348539352	0.9319594502449036
0.0	1.0	0.1868592947721481	0.8131406903266907
0.0	0.0	0.9960216879844666	0.0039783571846783
1.0	1.0	0.0435128398239612	0.9564871788024902
0.0	1.0	0.0239171311259269	0.9760828018188475
0.0	1.0	0.3068928122520447	0.6931071281433105
0.0	0.0	0.9795475602149964	0.0204524900764226
0.0	0.0	0.6204040050506592	0.3795960247516632
0.0	1.0	7.550079317297786e-05	0.9999245405197144
0.0	0.0	0.9627655744552612	0.0372344180941581
1.0	0.0	0.7949086427688599	0.2050913721323013
0.0	0.0	0.8090405464172363	0.1909594386816024
1.0	0.0	0.9172812700271606	0.0827186629176139
0.0	0.0	0.9920287728309632	0.0079712579026818
1.0	0.0	0.9885839223861694	0.0114161167293787
0.0	0.0	0.898540735244751	0.1014592573046684
0.0	0.0	0.79718416929245	0.2028158009052276
0.0	0.0	0.5822206139564514	0.4177793264389038
1.0	1.0	0.2191099971532821	0.7808900475502014
1.0	1.0	0.4668589532375335	0.533141016960144
0.0	1.0	0.4511681199073791	0.5488318800926208
1.0	0.0	0.5433433651924133	0.4566566348075866
0.0	0.0	0.925836145877838	0.074163794517517
1.0	1.0	0.2068507671356201	0.7931492328643799
1.0	1.0	0.0004903196240775	0.9995096921920776
1.0	0.0	0.9857624769210817	0.0142375640571117
1.0	0.0	0.6630337834358215	0.3369662165641784
0.0	1.0	0.1995112597942352	0.8004887104034424
0.0	0.0	0.9343493580818176	0.0656506493687629
0.0	0.0	0.823483407497406	0.176516592502594
0.0	1.0	0.0001004571386147	0.9998995065689088
0.0	0.0	0.929928719997406	0.070071280002594
0.0	0.0	0.853912353515625	0.1460876762866974
0.0	0.0	0.9483139514923096	0.0516860485076904
0.0	0.0	0.9640209078788756	0.0359790883958339
0.0	0.0	0.7452214956283569	0.2547784745693207
0.0	0.0	0.8745696544647217	0.1254303008317947
0.0	0.0	0.9936562180519104	0.0063437768258154
0.0	0.0	0.6870874166488647	0.3129125237464905
0.0	1.0	0.0287899728864431	0.97121000289917
0.0	0.0	0.9614720344543456	0.0385280139744281
0.0	1.0	0.0006873095408082	0.9993126392364502
0.0	0.0	0.5600259304046631	0.4399740397930145
0.0	1.0	0.209942951798439	0.7900570631027222
0.0	0.0	0.9753795862197876	0.0246204100549221
0.0	0.0	0.7189837694168091	0.2810162007808685
0.0	1.0	0.3083175718784332	0.6916824579238892
1.0	0.0	0.909278929233551	0.0907211080193519
0.0	0.0	0.6543655395507812	0.345634400844574
1.0	0.0	0.9830747246742249	0.0169253125786781
0.0	0.0	0.8709506392478943	0.1290493160486221
0.0	0.0	0.9686121344566344	0.0313878953456878
1.0	1.0	0.0237616188824176	0.9762384295463562
1.0	1.0	0.0306924805045127	0.9693074822425842
0.0	0.0	0.6048299670219421	0.3951700925827026
1.0	1.0	0.1982692033052444	0.8017308115959167
1.0	0.0	0.9855424165725708	0.0144575517624616
1.0	1.0	0.0325399748980999	0.967460036277771
0.0	1.0	0.0284996517002582	0.9715003371238708
0.0	0.0	0.9567281007766724	0.0432719141244888
1.0	0.0	0.9812224507331848	0.0187775902450084
1.0	0.0	0.8162561655044556	0.1837438941001892
1.0	0.0	0.9793258905410768	0.0206740647554397
1.0	0.0	0.9995360374450684	0.0004639679391402
0.0	0.0	0.9092555642127992	0.0907445028424263
0.0	0.0	0.5677804350852966	0.4322195649147033
0.0	0.0	0.9214027523994446	0.0785972401499748
0.0	1.0	0.0022329692728817	0.9977670907974244
0.0	1.0	0.0183234941214323	0.981676459312439
0.0	1.0	0.0097216246649622	0.990278422832489
0.0	0.0	0.9717648029327391	0.0282351803034544
0.0	0.0	0.9066342711448668	0.0933657735586166
1.0	0.0	0.6273560523986816	0.3726439476013183
1.0	0.0	0.9900825619697572	0.0099174100905656
1.0	1.0	0.0185651052743196	0.9814349412918092
0.0	0.0	0.8483083248138428	0.151691660284996
0.0	1.0	0.2698816359043121	0.7301183938980103
0.0	0.0	0.7962178587913513	0.2037821412086486
0.0	1.0	0.01178012881428	0.9882198572158812
0.0	0.0	0.8277880549430847	0.1722119450569152
0.0	0.0	0.7549144625663757	0.2450854927301406
