# Supplementary material for: AI-augmented intraoperative decision-making workflows in diffuse midline glioma biopsy using cryosection pathology
Source: Nat Commun. 2025 Nov 26;16:11667. doi: 10.1038/s41467-025-66853-y (PMC12749771; doi:10.1038/s41467-025-66853-y)
Supplement: Supplementary file 4 — Source data [file 41467_2025_66853_MOESM4_ESM.zip › Yuan_SourceData_Fig4/Fig_4a/voting_ind.csv]

Y	Y_hat	p_0	p_1
0	0	0.703567215	0.296432785
0	0	0.780903307	0.219096693
0	0	0.606107832	0.393892168
0	1	0.307306025	0.692693975
1	0	0.707925332	0.292074668
0	0	0.622749626	0.377250374
0	0	0.65980092	0.34019908
0	0	0.620059754	0.379940246
0	0	0.821807329	0.178192671
0	0	0.708257841	0.291742159
0	0	0.637512801	0.362487199
0	0	0.792908309	0.207091691
1	0	0.587023799	0.412976201
1	0	0.692636687	0.307363313
0	0	0.806292993	0.193707007
0	1	0.559511791	0.440488209
0	0	0.643176685	0.356823315
1	1	0.57467267	0.42532733
1	0	0.62677476	0.37322524
1	0	0.668049069	0.331950931
0	1	0.395873289	0.604126711
0	1	0.273566073	0.726433927
1	1	0.356379481	0.643620519
1	1	0.428641846	0.571358154
1	1	0.329707843	0.670292157
0	0	0.725472576	0.274527424
0	1	0.464452116	0.535547884
1	1	0.579051075	0.420948925
0	0	0.763871702	0.236128298
1	1	0.44106961	0.55893039
1	1	0.543720884	0.456279116
0	0	0.696338233	0.303661767
0	1	0.550389776	0.449610224
1	1	0.414922016	0.585077984
1	0	0.61038077	0.38961923
1	1	0.155400166	0.844599834
1	1	0.361741361	0.638258639
1	0	0.797658166	0.202341834
1	1	0.447083119	0.552916881
0	0	0.738157761	0.261842239
1	0	0.755897279	0.244102721
0	1	0.369751209	0.630248791
0	0	0.672248881	0.327751119
0	1	0.449600742	0.550399258
0	1	0.332664643	0.667335357
0	1	0.485778834	0.514221166
0	0	0.66261609	0.33738391
0	0	0.693387953	0.306612047
1	1	0.467852358	0.532147642
1	1	0.528698347	0.471301653
1	0	0.599543912	0.400456088
0	1	0.343174237	0.656825763
1	0	0.723054706	0.276945294
0	1	0.502198199	0.497801801
1	0	0.677655262	0.322344738
0	1	0.439018574	0.560981426
0	0	0.835923591	0.164076409
0	0	0.692014004	0.307985996
1	0	0.811642272	0.188357728
0	1	0.529683199	0.470316801
1	1	0.312448375	0.687551625
1	1	0.316792718	0.683207282
1	1	0.208894837	0.791105163
0	0	0.580046115	0.419953885
1	0	0.604022159	0.395977841
1	0	0.713601134	0.286398866
0	1	0.530868688	0.469131312
0	0	0.708241126	0.291758874
0	1	0.554202178	0.445797822
0	1	0.375430087	0.624569913
0	1	0.498074011	0.501925989
0	0	0.702696503	0.297303497
0	1	0.489753702	0.510246298
0	0	0.767561807	0.232438193
0	0	0.711992414	0.288007586
0	0	0.633985874	0.366014126
0	0	0.659206857	0.340793143
0	0	0.632762327	0.367237673
0	0	0.635991968	0.364008032
1	1	0.491299537	0.508700463
1	1	0.530878152	0.469121848
1	0	0.608105582	0.391894418
1	1	0.493502321	0.506497679
0	0	0.752367856	0.247632144
1	1	0.475141083	0.524858917
1	1	0.364037284	0.635962716
1	1	0.365228774	0.634771226
1	0	0.582226254	0.417773746
0	1	0.349817592	0.650182408
0	1	0.574536668	0.425463332
0	0	0.794419891	0.205580109
0	1	0.482034367	0.517965633
0	0	0.666889361	0.333110639
0	0	0.588779156	0.411220844
0	1	0.472348276	0.527651724
0	0	0.584082535	0.415917465
1	0	0.65688181	0.34311819
0	1	0.457136874	0.542863126
0	1	0.271095805	0.728904195
1	0	0.630712032	0.369287968
0	0	0.732442645	0.267557355
1	0	0.59389076	0.40610924
1	1	0.138143641	0.861856359
1	1	0.268842599	0.731157401
1	0	0.620528347	0.379471653
0	0	0.616124308	0.383875692
0	0	0.682908016	0.317091984
0	1	0.37858236	0.62141764
1	1	0.490708306	0.509291694
0	0	0.615807426	0.384192574
0	0	0.740813669	0.259186331
0	0	0.649546674	0.350453326
0	1	0.494907296	0.505092704
0	0	0.756394538	0.243605462
0	1	0.526472442	0.473527558
1	1	0.535640126	0.464359874
1	0	0.73840874	0.26159126
0	1	0.504234006	0.495765994
0	1	0.444632643	0.555367357
0	0	0.588526987	0.411473013
0	1	0.302530217	0.697469783
0	1	0.549844711	0.450155289
0	0	0.732389741	0.267610259
0	1	0.401795164	0.598204836
0	0	0.649207748	0.350792252
0	0	0.618177651	0.381822349
0	1	0.481158509	0.518841491
0	1	0.299453445	0.700546555
1	1	0.297098454	0.702901546
1	0	0.684089269	0.315910731
0	0	0.659324424	0.340675576
1	0	0.607943137	0.392056863
1	0	0.725216414	0.274783586
1	1	0.52215323	0.47784677
1	1	0.296671167	0.703328833
1	0	0.84900666	0.15099334
0	1	0.327414845	0.672585155
0	0	0.853145308	0.146854692
0	1	0.320045453	0.679954547
0	1	0.349177122	0.650822878
0	1	0.554884182	0.445115818
0	1	0.440173276	0.559826724
0	1	0.573565048	0.426434952
0	1	0.552368102	0.447631898
0	0	0.590873454	0.409126546
0	0	0.731538755	0.268461245
0	0	0.592794625	0.407205375
0	0	0.626545749	0.373454251
0	0	0.779619501	0.220380499
0	0	0.597164181	0.402835819
0	1	0.355817306	0.644182694
0	1	0.307230055	0.692769945
0	0	0.641727276	0.358272724
1	0	0.683425113	0.316574887
0	1	0.526092846	0.473907154
0	1	0.363322034	0.636677966
0	0	0.635258528	0.364741472
0	0	0.699613758	0.300386242
0	0	0.641593551	0.358406449
0	1	0.515776473	0.484223527
0	1	0.416629338	0.583370662
0	0	0.818466024	0.181533976
0	0	0.59188144	0.40811856
1	1	0.461608583	0.538391417
1	1	0.295771292	0.704228708
0	1	0.463540386	0.536459614
0	0	0.753634077	0.246365923
1	1	0.375850248	0.624149752
0	1	0.202315116	0.797684884
0	1	0.353961057	0.646038943
0	0	0.72820558	0.27179442
0	0	0.647686025	0.352313975
0	1	0.522667745	0.477332255
0	0	0.747200425	0.252799575
1	1	0.559994837	0.440005163
0	1	0.517489543	0.482510457
1	0	0.718878589	0.281121411
0	0	0.795212718	0.204787282
1	0	0.72320386	0.27679614
0	0	0.702990491	0.297009509
0	1	0.467340785	0.532659215
0	1	0.524610908	0.475389092
1	0	0.60552866	0.39447134
1	0	0.6236339	0.3763661
0	1	0.557047224	0.442952776
1	1	0.547297428	0.452702572
0	0	0.783997161	0.216002839
1	1	0.202857465	0.797142535
1	1	0.306181277	0.693818723
1	0	0.766845155	0.233154845
1	0	0.679583985	0.320416015
0	0	0.588624544	0.411375456
0	0	0.687042618	0.312957382
0	0	0.647664535	0.352335465
0	1	0.337359036	0.662640964
0	1	0.37575449	0.62424551
0	1	0.50950237	0.49049763
0	0	0.659174412	0.340825588
0	0	0.741240833	0.258759167
0	0	0.669750148	0.330249852
0	0	0.742407517	0.257592483
0	0	0.593461087	0.406538913
0	1	0.525664564	0.474335436
0	1	0.49042986	0.50957014
0	0	0.804906336	0.195093664
0	1	0.518430239	0.481569761
0	1	0.48113593	0.51886407
0	1	0.522413655	0.477586345
0	1	0.354142225	0.645857775
0	0	0.769506086	0.230493914
0	0	0.618786472	0.381213528
1	0	0.67794319	0.32205681
0	1	0.573867384	0.426132616
1	0	0.778321942	0.221678058
0	0	0.698026153	0.301973847
0	0	0.707096634	0.292903366
1	1	0.457739315	0.542260685
1	1	0.421166819	0.578833181
0	0	0.616110965	0.383889035
1	1	0.39932136	0.60067864
1	0	0.785069673	0.214930327
1	1	0.358689821	0.641310179
0	1	0.53984127	0.46015873
0	0	0.586777051	0.413222949
1	1	0.538874158	0.461125842
1	0	0.589184322	0.410815678
1	0	0.708816749	0.291183251
1	0	0.692681211	0.307318789
0	0	0.791417447	0.208582553
0	1	0.520791184	0.479208816
0	1	0.402470503	0.597529497
0	1	0.384596809	0.615403191
0	1	0.469384937	0.530615063
0	1	0.354462993	0.645537007
0	0	0.754862334	0.245137666
0	0	0.738786718	0.261213282
1	1	0.471663672	0.528336328
1	1	0.572555177	0.427444823
1	0	0.592146195	0.407853805
0	0	0.66531258	0.33468742
0	1	0.504904309	0.495095691
0	1	0.491979546	0.508020454
0	1	0.461104024	0.538895976
0	1	0.542615738	0.457384262
0	1	0.390512347	0.609487653
