# Supplementary material for: AI-augmented intraoperative decision-making workflows in diffuse midline glioma biopsy using cryosection pathology
Source: Nat Commun. 2025 Nov 26;16:11667. doi: 10.1038/s41467-025-66853-y (PMC12749771; doi:10.1038/s41467-025-66853-y)
Supplement: Supplementary file 4 — Source data [file 41467_2025_66853_MOESM4_ESM.zip › Yuan_SourceData_Fig4/Fig_4b/fold_0.csv]

Y	Y_hat	p_0	p_1
0.0	0.0	0.6017804145812988	0.3982196152210235
0.0	0.0	0.9996708631515504	0.0003291771863587
0.0	0.0	0.9998185038566588	0.0001814879942685
0.0	0.0	0.9996733665466307	0.0003266253625042
1.0	0.0	0.8191577792167664	0.1808422207832336
1.0	0.0	0.9989686012268066	0.0010314563987776
0.0	0.0	0.9986218214035034	0.0013781590387225
1.0	1.0	0.108544684946537	0.891455352306366
1.0	1.0	0.0622576102614402	0.9377423524856568
1.0	1.0	0.3463664352893829	0.6536335945129395
1.0	1.0	0.0021625203080475	0.997837483882904
0.0	0.0	0.9888043999671936	0.0111956018954515
1.0	1.0	0.0018993988633155	0.9981005787849426
1.0	1.0	4.17707342421636e-05	0.9999582767486572
0.0	1.0	0.0016782104503363	0.9983217120170592
0.0	0.0	0.9983320832252502	0.0016679515829309
0.0	0.0	0.8349923491477966	0.1650076806545257
0.0	0.0	0.908764898777008	0.0912351310253143
0.0	0.0	0.8330481052398682	0.1669518947601318
0.0	1.0	0.0015014510136097	0.998498558998108
1.0	0.0	0.9987831711769104	0.0012168665416538
1.0	1.0	0.0011634058319032	0.9988365769386292
0.0	0.0	0.7755361199378967	0.2244639247655868
0.0	1.0	0.0016225120052695	0.9983774423599244
0.0	0.0	0.7196077108383179	0.2803923189640045
0.0	1.0	0.0020806388929486	0.9979193806648254
1.0	0.0	0.541159987449646	0.4588399529457092
1.0	1.0	0.2956392168998718	0.7043607831001282
1.0	1.0	0.0003223762614652	0.9996776580810548
1.0	1.0	0.0694538354873657	0.930546224117279
0.0	1.0	0.0010068336268886	0.9989932179450988
0.0	1.0	0.0001835250441217	0.9998164772987366
1.0	0.0	0.9921271800994872	0.0078728701919317
0.0	1.0	0.0080775078386068	0.9919224977493286
0.0	0.0	0.624268114566803	0.3757318556308746
0.0	1.0	0.014328246936202	0.9856717586517334
1.0	1.0	0.0614907816052436	0.9385092854499816
1.0	1.0	0.0538886748254299	0.9461113214492798
1.0	0.0	0.988116979598999	0.0118830781430006
0.0	1.0	0.2637271881103515	0.7362728118896484
1.0	1.0	0.0145250102505087	0.9854750633239746
0.0	0.0	0.9994934797286988	0.0005065149744041
0.0	0.0	0.9998332262039183	0.0001668020704528
0.0	0.0	0.9999110698699952	8.898074884200469e-05
1.0	0.0	0.8736230731010437	0.1263769418001175
1.0	1.0	0.0114958863705396	0.9885041117668152
0.0	1.0	0.0016310240607708	0.998369038105011
0.0	1.0	0.0116758728399872	0.9883241653442384
1.0	1.0	0.0045240870676934	0.9954759478569032
1.0	0.0	0.9233827590942384	0.0766172409057617
1.0	1.0	0.0002398441574769	0.9997602105140686
0.0	0.0	0.7944997549057007	0.2055002003908157
1.0	1.0	7.754860416753218e-05	0.9999223947525024
0.0	1.0	0.0096502900123596	0.9903497695922852
1.0	1.0	0.009851879440248	0.99014812707901
0.0	1.0	0.3580902516841888	0.6419097185134888
0.0	1.0	8.595712279202417e-05	0.999914050102234
0.0	1.0	0.0002213315310655	0.999778687953949
0.0	1.0	9.284088446293026e-05	0.99990713596344
0.0	0.0	0.9562498331069946	0.0437501929700374
0.0	1.0	0.0044835722073912	0.9955164790153505
0.0	1.0	0.0423134788870811	0.9576865434646606
0.0	0.0	0.9992464780807496	0.0007535938057117
0.0	0.0	0.9997574687004088	0.0002425776765448
0.0	1.0	0.0003416554245632	0.9996583461761476
0.0	1.0	0.000852080178447	0.999147891998291
0.0	1.0	0.2042497396469116	0.7957502603530884
0.0	1.0	0.0156274437904357	0.9843724966049194
0.0	0.0	0.9999792575836182	2.0754152501467612e-05
0.0	0.0	0.9400914311408995	0.0599085986614227
1.0	1.0	0.0042851106263697	0.9957148432731628
1.0	1.0	0.0087472693994641	0.9912527203559875
0.0	1.0	0.0003027583297807	0.9996973276138306
1.0	1.0	0.0024395601358264	0.9975603818893432
1.0	1.0	0.0003743121342267	0.9996256828308104
1.0	1.0	0.0882453769445419	0.9117546677589417
0.0	0.0	0.99970680475235	0.0002931449562311
0.0	0.0	0.8512020111083984	0.1487980186939239
0.0	0.0	0.9670466184616088	0.0329533517360687
0.0	0.0	0.9908578991889954	0.00914210639894
0.0	0.0	0.9980528354644777	0.0019471982959657
0.0	1.0	0.0002221719769295	0.999777853488922
0.0	0.0	0.9956135749816896	0.0043864208273589
1.0	1.0	0.1660480946302414	0.8339518904685974
0.0	0.0	0.9516592621803284	0.0483406968414783
0.0	0.0	0.9999178647994996	8.217548747779801e-05
0.0	0.0	0.960966944694519	0.0390331260859966
0.0	0.0	0.9865384101867676	0.0134615488350391
1.0	0.0	0.9389052987098694	0.0610946826636791
0.0	1.0	0.0005574715905822	0.9994425177574158
1.0	1.0	0.1341448724269867	0.8658551573753357
1.0	1.0	0.0045403707772493	0.9954596161842346
1.0	1.0	3.763001950574108e-05	0.999962329864502
1.0	1.0	0.4932243824005127	0.5067756175994873
1.0	0.0	0.998928725719452	0.0010712725343182
1.0	1.0	0.0063741658814251	0.9936258792877196
1.0	0.0	0.968896746635437	0.0311033278703689
1.0	1.0	0.0192110296338796	0.9807890057563782
0.0	0.0	0.9632652401924132	0.0367347039282321
0.0	1.0	0.0156334601342678	0.984366536140442
1.0	0.0	0.5727267265319824	0.4272732436656952
1.0	0.0	0.9646499752998352	0.0353500172495842
0.0	0.0	0.9999268054962158	7.314433605642989e-05
0.0	0.0	0.9992111921310424	0.00078883592505
0.0	1.0	0.0309289339929819	0.969071090221405
0.0	0.0	0.625400185585022	0.3745997548103332
1.0	1.0	3.212899900972843e-05	0.9999678134918212
0.0	1.0	0.0009961762698367	0.9990038275718688
0.0	1.0	0.0009101761970669	0.9990898370742798
1.0	1.0	7.351719978032634e-05	0.9999264478683472
0.0	1.0	0.2834113538265228	0.7165886759757996
1.0	1.0	0.0003832981456071	0.9996166229248048
0.0	1.0	0.0573823191225528	0.942617654800415
1.0	0.0	0.8818444609642029	0.1181555017828941
1.0	1.0	0.0579584687948226	0.9420415759086608
1.0	0.0	0.8120739459991455	0.1879260241985321
1.0	1.0	2.708608735702001e-05	0.999972939491272
1.0	1.0	0.1987923830747604	0.8012076616287231
0.0	0.0	0.6494401693344116	0.3505598604679107
0.0	1.0	0.4849523305892944	0.5150476694107056
0.0	0.0	0.9956911206245422	0.0043089315295219
0.0	1.0	0.0001370555692119	0.9998629093170166
1.0	1.0	0.0001646554883336	0.9998353719711304
1.0	1.0	0.0017727636732161	0.9982272982597352
1.0	1.0	0.0009432848892174	0.9990567564964294
0.0	0.0	0.9995256662368774	0.0004743754398077
1.0	1.0	0.1881875842809677	0.8118124008178711
1.0	0.0	0.9961477518081664	0.0038522367831319
1.0	1.0	0.0018360225949436	0.9981639981269836
1.0	1.0	0.0004222940478939	0.9995777010917664
1.0	1.0	4.5998422137927264e-05	0.9999539852142334
0.0	0.0	0.9996401071548462	0.0003598242474254
0.0	0.0	0.9321383833885192	0.0678616091609001
1.0	1.0	0.0144673725590109	0.9855325818061828
1.0	1.0	0.0128322029486298	0.9871677756309508
1.0	1.0	7.032237044768408e-05	0.999929666519165
1.0	1.0	4.9033005780074745e-05	0.9999510049819946
1.0	1.0	0.0449032261967659	0.95509672164917
1.0	1.0	0.066184863448143	0.9338151216506958
1.0	0.0	0.9990990161895752	0.0009010389330796
1.0	1.0	0.0038759508170187	0.9961240887641908
0.0	1.0	0.0001343055919278	0.9998656511306764
1.0	1.0	0.00027270213468	0.9997273087501526
1.0	0.0	0.9997857213020324	0.0002142988814739
0.0	0.0	0.999903917312622	9.60901379585266e-05
1.0	1.0	0.0003249243018217	0.9996750354766846
0.0	1.0	0.2888970375061035	0.7111029624938965
0.0	1.0	0.0033732473384588	0.9966267347335817
0.0	1.0	0.0368754528462886	0.9631245732307434
0.0	0.0	0.897581160068512	0.1024187952280044
0.0	0.0	0.922119438648224	0.0778805539011955
0.0	0.0	0.9962968230247498	0.0037031956017017
0.0	1.0	0.1110434234142303	0.8889565467834473
1.0	1.0	0.0002792516897898	0.9997207522392272
0.0	1.0	0.0089520020410418	0.9910480380058287
1.0	0.0	0.9526476860046388	0.0473523288965225
0.0	0.0	0.9989713430404664	0.0010286115575581
0.0	1.0	0.3993076384067535	0.6006923317909241
0.0	0.0	0.9957872033119202	0.0042128106579184
0.0	0.0	0.988276183605194	0.0117237595841288
1.0	1.0	0.013576534576714	0.9864234328269958
0.0	0.0	0.9987767338752748	0.001223208149895
0.0	0.0	0.9972330927848816	0.0027669300325214
0.0	1.0	0.0011103812139481	0.9988896250724792
0.0	1.0	0.036694049835205	0.9633059501647948
0.0	1.0	0.0030769007280468	0.99692302942276
0.0	1.0	0.0053242677822709	0.9946757555007936
1.0	0.0	0.9993242025375366	0.0006758719100616
0.0	0.0	0.9706323146820068	0.0293676927685737
0.0	1.0	0.0140277184545993	0.9859722852706908
0.0	0.0	0.9323700666427612	0.0676299631595611
1.0	1.0	2.8692827982013117e-05	0.9999712705612184
0.0	1.0	0.3978103399276733	0.6021896600723267
0.0	1.0	0.1681557744741439	0.8318442106246948
1.0	1.0	0.1589369177818298	0.8410630226135254
1.0	1.0	0.0007164993439801	0.999283492565155
1.0	1.0	6.23138330411166e-05	0.9999376535415648
0.0	1.0	0.0157389938831329	0.9842610359191896
1.0	1.0	0.2373543232679367	0.7626456618309021
1.0	0.0	0.8786858320236206	0.1213142126798629
1.0	0.0	0.9379405379295348	0.0620595328509807
1.0	1.0	0.0001305444166064	0.999869465827942
1.0	0.0	0.9532318711280824	0.0467681549489498
0.0	1.0	0.0669637247920036	0.9330362677574158
1.0	1.0	0.0394060090184211	0.9605939984321594
1.0	0.0	0.99963116645813	0.00036883217399
0.0	0.0	0.946575939655304	0.0534240752458572
1.0	1.0	0.0362299792468547	0.963770031929016
0.0	0.0	0.7650803327560425	0.2349196523427963
0.0	1.0	0.0655437484383583	0.9344562292099
0.0	0.0	0.9140610694885254	0.0859389156103134
1.0	1.0	0.0031032189726829	0.996896743774414
1.0	1.0	0.1184196919202804	0.8815803527832031
1.0	1.0	0.0001066925542545	0.999893307685852
0.0	0.0	0.9763817191123962	0.023618321865797
0.0	0.0	0.999685764312744	0.0003142566711176
0.0	0.0	0.9955815672874452	0.0044184769503772
1.0	1.0	1.5877005353104323e-05	0.9999841451644896
1.0	1.0	1.8249580534757115e-05	0.9999817609786988
1.0	1.0	0.0762246176600456	0.923775315284729
1.0	1.0	0.0805274471640586	0.9194725155830384
1.0	0.0	0.9032946228981018	0.0967054143548011
1.0	0.0	0.9997689127922058	0.0002311116841156
0.0	1.0	5.72131757508032e-05	0.9999427795410156
0.0	0.0	0.99957674741745	0.0004232273786328
1.0	1.0	0.0049708043225109	0.9950292706489564
1.0	0.0	0.986247718334198	0.013752250932157
0.0	1.0	0.1843905746936798	0.8156093955039978
1.0	0.0	0.9964048862457277	0.0035950795281678
1.0	0.0	0.5283163785934448	0.4716836214065552
1.0	0.0	0.9632518887519836	0.0367480739951133
1.0	0.0	0.5602614283561707	0.4397385716438293
1.0	1.0	0.1289433240890503	0.8710567355155945
0.0	0.0	0.9645712375640868	0.035428799688816
1.0	0.0	0.6845405697822571	0.3154594600200653
1.0	0.0	0.9994219541549684	0.0005781218060292
0.0	1.0	0.0004578142834361	0.999542236328125
0.0	0.0	0.9889879822731018	0.0110120549798011
0.0	1.0	0.2391216456890106	0.7608783841133118
0.0	1.0	0.0004159820382483	0.9995840191841124
1.0	1.0	0.0082388678565621	0.9917610883712769
1.0	1.0	0.1467674672603607	0.8532325029373169
1.0	1.0	0.0650498121976852	0.9349502325057985
0.0	1.0	0.0009204903035424	0.9990794658660888
0.0	1.0	0.4179811775684356	0.5820187926292419
0.0	0.0	0.9931660294532776	0.0068339998833835
0.0	0.0	0.9998376369476318	0.0001622863928787
0.0	1.0	0.0049395621754229	0.995060384273529
1.0	1.0	2.6897332645603456e-05	0.9999730587005616
0.0	1.0	0.0159079153090715	0.984092116355896
0.0	0.0	0.9546730518341064	0.0453270003199577
0.0	0.0	0.9917893409729004	0.0082106487825512
0.0	0.0	0.7799074649810791	0.2200925797224044
0.0	0.0	0.8223428726196289	0.1776571571826934
1.0	1.0	0.0027935320977121	0.9972065091133118
1.0	1.0	0.0005913553759455	0.9994086027145386
1.0	1.0	0.0002418101066723	0.9997581839561462
1.0	1.0	0.0104487240314483	0.9895512461662292
1.0	0.0	0.9667251706123352	0.0332748629152774
1.0	1.0	0.0038870032876729	0.9961129426956176
1.0	0.0	0.962817370891571	0.0371826775372028
1.0	0.0	0.8382803201675415	0.1617196798324585
0.0	1.0	0.0012869322672486	0.9987131357192992
1.0	1.0	2.6816296667675488e-05	0.9999731779098512
1.0	1.0	0.0287608131766319	0.9712391495704652
