# Supplementary material for: AI-augmented intraoperative decision-making workflows in diffuse midline glioma biopsy using cryosection pathology
Source: Nat Commun. 2025 Nov 26;16:11667. doi: 10.1038/s41467-025-66853-y (PMC12749771; doi:10.1038/s41467-025-66853-y)
Supplement: Supplementary file 4 — Source data [file 41467_2025_66853_MOESM4_ESM.zip › Yuan_SourceData_Fig4/Fig_4b/fold_1.csv]

Y	Y_hat	p_0	p_1
0.0	0.0	0.6760702729225159	0.3239297568798065
0.0	0.0	0.7553795576095581	0.2446204274892807
0.0	0.0	0.5546631813049316	0.4453368782997131
0.0	0.0	0.8132814168930054	0.1867185831069946
1.0	0.0	0.6650570631027222	0.3349429965019226
1.0	0.0	0.7236158847808838	0.2763841152191162
0.0	0.0	0.7807673811912537	0.2192326188087463
1.0	0.0	0.533983051776886	0.4660169780254364
1.0	0.0	0.7271119952201843	0.272888034582138
1.0	0.0	0.747572124004364	0.2524278163909912
1.0	0.0	0.5560964345932007	0.4439035654067993
0.0	0.0	0.7428831458091736	0.2571168541908264
1.0	0.0	0.5042270421981812	0.4957729578018188
1.0	1.0	0.3126600086688995	0.6873400211334229
0.0	0.0	0.5623387694358826	0.4376612305641174
0.0	0.0	0.6160427331924438	0.3839573264122009
0.0	0.0	0.5374020338058472	0.4625980257987976
0.0	0.0	0.6080948710441589	0.3919050991535187
0.0	0.0	0.6612634062767029	0.3387365639209747
0.0	0.0	0.6336994767189026	0.366300493478775
1.0	0.0	0.5096136331558228	0.4903863668441772
1.0	0.0	0.6153811812400818	0.3846188187599182
0.0	0.0	0.5066513419151306	0.493348628282547
0.0	1.0	0.4552882611751556	0.544711709022522
0.0	0.0	0.7475101947784424	0.2524897754192352
0.0	1.0	0.3479915857315063	0.6520084142684937
1.0	0.0	0.712704062461853	0.2872959077358246
1.0	1.0	0.4648054838180542	0.5351945161819458
1.0	0.0	0.5174553990364075	0.4825445711612701
1.0	0.0	0.7294991612434387	0.2705008089542389
0.0	0.0	0.6471985578536987	0.3528014123439789
0.0	1.0	0.2929218709468841	0.7070780992507935
1.0	0.0	0.6821380853652954	0.3178618848323822
0.0	0.0	0.6410945057868958	0.3589054942131042
0.0	0.0	0.5662329792976379	0.4337670505046844
0.0	0.0	0.7139173746109009	0.2860825657844543
1.0	0.0	0.6084723472595215	0.3915276825428009
1.0	0.0	0.607760488986969	0.392239511013031
1.0	0.0	0.6056278944015503	0.3943721055984497
0.0	0.0	0.7357262969017029	0.2642736732959747
1.0	0.0	0.6656113266944885	0.3343887031078338
0.0	0.0	0.7692644000053406	0.2307355999946594
0.0	0.0	0.756820559501648	0.2431794852018356
0.0	0.0	0.7979617714881897	0.2020381987094879
1.0	0.0	0.7883880138397217	0.2116119563579559
1.0	0.0	0.7785936594009399	0.22140634059906
0.0	0.0	0.6125611066818237	0.3874388337135315
0.0	0.0	0.6362218260765076	0.3637781739234924
1.0	0.0	0.5517907738685608	0.4482092261314392
1.0	0.0	0.5497480034828186	0.450251966714859
1.0	1.0	0.4639321565628052	0.5360678434371948
0.0	0.0	0.6996172666549683	0.3003827035427093
1.0	1.0	0.4173384606838226	0.582661509513855
0.0	1.0	0.4340358078479767	0.5659641623497009
1.0	0.0	0.6736202239990234	0.3263798058032989
0.0	0.0	0.6487545371055603	0.3512454330921173
0.0	1.0	0.3861664235591888	0.6138336062431335
0.0	1.0	0.3005544245243072	0.6994455456733704
0.0	0.0	0.5211814641952515	0.4788185358047485
0.0	0.0	0.7764297723770142	0.2235702574253082
0.0	0.0	0.621275782585144	0.3787242174148559
0.0	0.0	0.7047863006591797	0.2952137291431427
0.0	0.0	0.7659842371940613	0.2340157628059387
0.0	0.0	0.597355306148529	0.4026446938514709
0.0	0.0	0.7154053449630737	0.2845946550369262
0.0	0.0	0.6393958330154419	0.3606041669845581
0.0	0.0	0.7898785471916199	0.2101215124130249
0.0	0.0	0.7383682131767273	0.2616317570209503
0.0	0.0	0.7463904023170471	0.2536095976829529
0.0	0.0	0.6965461373329163	0.3034538924694061
1.0	0.0	0.5488029718399048	0.45119708776474
1.0	1.0	0.4031513631343841	0.5968486070632935
0.0	0.0	0.7771806120872498	0.2228193581104278
1.0	0.0	0.5982210040092468	0.4017790257930755
1.0	1.0	0.3898322880268097	0.6101677417755127
1.0	0.0	0.5923798680305481	0.4076201915740967
0.0	0.0	0.7805600166320801	0.2194399833679199
0.0	0.0	0.5497503280639648	0.4502496719360351
0.0	0.0	0.5498253703117371	0.4501745998859405
0.0	0.0	0.7674379348754883	0.2325620204210281
0.0	0.0	0.7714434862136841	0.2285564988851547
0.0	0.0	0.5937467813491821	0.4062532484531402
0.0	0.0	0.6640849113464355	0.335915058851242
1.0	1.0	0.4326249361038208	0.5673750638961792
0.0	0.0	0.7709369659423828	0.2290630340576172
0.0	0.0	0.7451659440994263	0.2548340559005737
0.0	0.0	0.730493426322937	0.2695066034793854
0.0	0.0	0.7507266998291016	0.2492733299732208
1.0	0.0	0.6539037227630615	0.3460962176322937
0.0	0.0	0.594745397567749	0.4052545726299286
1.0	1.0	0.4542899429798126	0.545710027217865
1.0	0.0	0.697105348110199	0.302894651889801
1.0	1.0	0.2767842411994934	0.7232157588005066
1.0	0.0	0.6557713747024536	0.3442286550998688
1.0	0.0	0.7693858742713928	0.2306141108274459
1.0	0.0	0.6139540672302246	0.386045902967453
1.0	0.0	0.6551981568336487	0.3448019027709961
1.0	0.0	0.6685446500778198	0.3314553499221802
0.0	0.0	0.6706861853599548	0.3293138146400451
0.0	0.0	0.5673012137413025	0.4326987862586975
1.0	0.0	0.734688937664032	0.2653110325336456
1.0	1.0	0.4463846087455749	0.5536153316497803
0.0	0.0	0.5459595322608948	0.4540404379367828
0.0	0.0	0.7316725254058838	0.2683275043964386
0.0	0.0	0.758968710899353	0.2410312592983245
0.0	0.0	0.6095963716506958	0.390403687953949
1.0	1.0	0.356222927570343	0.643777072429657
0.0	0.0	0.5187543034553528	0.4812457263469696
0.0	0.0	0.5183383822441101	0.4816616177558899
1.0	1.0	0.4440464079380035	0.5559535622596741
0.0	0.0	0.6344395279884338	0.3655604720115661
1.0	0.0	0.5211846828460693	0.4788152873516083
0.0	0.0	0.605800449848175	0.3941995501518249
1.0	0.0	0.6909435987472534	0.3090564012527466
1.0	0.0	0.6678785681724548	0.3321214318275451
1.0	0.0	0.5921387076377869	0.4078612923622131
1.0	1.0	0.2937172353267669	0.7062827944755554
1.0	1.0	0.4205782413482666	0.5794218182563782
0.0	0.0	0.6043980121612549	0.3956020176410675
0.0	0.0	0.5968160033226013	0.4031839668750763
0.0	0.0	0.7719334959983826	0.2280665338039398
0.0	1.0	0.4762585759162903	0.5237414240837097
1.0	1.0	0.4274946749210357	0.5725053548812866
1.0	0.0	0.5399298071861267	0.4600701928138733
1.0	0.0	0.5262247920036316	0.4737752079963684
0.0	0.0	0.6208947896957397	0.3791052401065826
1.0	0.0	0.5670576691627502	0.4329423606395721
1.0	0.0	0.7904070019721985	0.2095929384231567
1.0	0.0	0.5433287024497986	0.4566712975502014
1.0	1.0	0.4458680748939514	0.5541319251060486
1.0	1.0	0.4707714319229126	0.5292285680770874
0.0	0.0	0.6766089797019958	0.3233910501003265
0.0	0.0	0.7157545685768127	0.2842454016208648
1.0	0.0	0.7171729207038879	0.2828270494937897
1.0	0.0	0.700933039188385	0.2990669906139374
1.0	1.0	0.3407398462295532	0.6592601537704468
1.0	1.0	0.4833550751209259	0.5166448950767517
1.0	0.0	0.6566715836524963	0.343328446149826
1.0	0.0	0.6482293605804443	0.3517705798149109
1.0	0.0	0.6731789708137512	0.3268210291862488
1.0	0.0	0.5805107355117798	0.4194892048835754
0.0	1.0	0.4403440952301025	0.5596559643745422
1.0	1.0	0.4112741947174072	0.5887258052825928
1.0	0.0	0.6998819708824158	0.3001180589199066
0.0	0.0	0.810522735118866	0.1894772946834564
1.0	0.0	0.5564699172973633	0.4435301125049591
0.0	0.0	0.7110893130302429	0.2889107167720794
0.0	0.0	0.6367725133895874	0.3632274568080902
0.0	0.0	0.5845374464988708	0.4154625535011291
0.0	0.0	0.5800522565841675	0.4199476838111877
0.0	0.0	0.7706053256988525	0.2293946146965026
0.0	0.0	0.7105860710144043	0.2894138991832733
0.0	0.0	0.6149077415466309	0.3850923180580139
1.0	1.0	0.4558739960193634	0.544126033782959
0.0	0.0	0.6236065030097961	0.3763934969902038
1.0	0.0	0.7010993957519531	0.2989006042480469
0.0	0.0	0.7708562612533569	0.2291437685489654
0.0	0.0	0.5396242737770081	0.4603757262229919
0.0	0.0	0.569098949432373	0.4309010505676269
0.0	1.0	0.4351763427257538	0.5648236870765686
1.0	0.0	0.6474903225898743	0.3525096774101257
0.0	0.0	0.7623674273490906	0.2376325726509094
0.0	0.0	0.6627519726753235	0.3372480273246765
0.0	1.0	0.4290279746055603	0.5709720253944397
0.0	0.0	0.6790696978569031	0.3209302723407745
0.0	0.0	0.5936870574951172	0.4063129127025604
0.0	0.0	0.5952547788619995	0.4047452509403229
1.0	0.0	0.6094259023666382	0.3905740976333618
0.0	0.0	0.8269159197807312	0.1730840653181076
0.0	0.0	0.7939523458480835	0.2060476541519165
0.0	0.0	0.712602972984314	0.287397027015686
1.0	1.0	0.2702012956142425	0.7297987341880798
0.0	1.0	0.4036686420440674	0.5963314175605774
0.0	0.0	0.6212959885597229	0.3787040114402771
1.0	0.0	0.7129932641983032	0.2870067358016968
1.0	0.0	0.513293445110321	0.4867065846920013
1.0	1.0	0.4306409955024719	0.5693590044975281
0.0	0.0	0.5933243036270142	0.4066756665706634
1.0	0.0	0.6510794758796692	0.3489204943180084
1.0	0.0	0.671397864818573	0.328602135181427
1.0	0.0	0.7497209310531616	0.250279039144516
1.0	1.0	0.4042704999446869	0.5957295298576355
1.0	0.0	0.7284355759620667	0.2715643942356109
0.0	0.0	0.7528524994850159	0.2471475005149841
1.0	0.0	0.517988920211792	0.482011079788208
1.0	0.0	0.8160520792007446	0.1839479207992553
0.0	0.0	0.5694254040718079	0.4305745363235473
1.0	0.0	0.6812191605567932	0.3187808394432068
0.0	0.0	0.6020334959030151	0.3979665637016296
0.0	0.0	0.501510500907898	0.4984894692897796
0.0	0.0	0.6197701692581177	0.3802298605442047
1.0	0.0	0.6385691165924072	0.3614308834075928
1.0	1.0	0.4386720359325409	0.5613279342651367
1.0	0.0	0.5185264348983765	0.4814735651016235
0.0	0.0	0.6506893634796143	0.3493106365203857
0.0	0.0	0.8119470477104187	0.1880529820919037
0.0	0.0	0.7887656092643738	0.2112344056367874
1.0	1.0	0.3202464580535888	0.6797536015510559
1.0	1.0	0.3267607390880584	0.6732392311096191
1.0	1.0	0.4956325590610504	0.5043674111366272
1.0	0.0	0.6178140640258789	0.3821859359741211
1.0	0.0	0.6639916896820068	0.3360083103179931
1.0	0.0	0.6884992718696594	0.3115007281303406
0.0	0.0	0.6146878600120544	0.3853121399879455
0.0	0.0	0.8301582336425781	0.169841781258583
1.0	0.0	0.6303316950798035	0.3696683049201965
1.0	0.0	0.738159716129303	0.261840283870697
0.0	1.0	0.4634691774845123	0.5365308523178101
1.0	0.0	0.7346826791763306	0.2653173804283142
1.0	0.0	0.6213167905807495	0.3786832392215729
1.0	0.0	0.6064504384994507	0.3935495913028717
1.0	1.0	0.4998892843723297	0.5001106858253479
1.0	0.0	0.7065764665603638	0.2934235334396362
0.0	1.0	0.4825645983219147	0.5174354314804077
1.0	0.0	0.5273865461349487	0.472613513469696
1.0	0.0	0.6161245107650757	0.3838754594326019
0.0	0.0	0.6399316787719727	0.3600682914257049
0.0	0.0	0.6006746888160706	0.3993253707885742
0.0	0.0	0.7187057733535767	0.2812942266464233
0.0	0.0	0.6815113425254822	0.3184886872768402
1.0	0.0	0.5927305221557617	0.4072694480419159
1.0	0.0	0.6945366263389587	0.3054633438587188
1.0	0.0	0.591174840927124	0.4088251888751983
0.0	1.0	0.470617264509201	0.5293827652931213
0.0	0.0	0.7569118738174438	0.2430881708860397
0.0	0.0	0.6743146181106567	0.3256853818893432
0.0	0.0	0.5520678162574768	0.4479321837425232
0.0	0.0	0.699600875377655	0.3003990650177002
1.0	1.0	0.4088397622108459	0.5911601781845093
0.0	0.0	0.7179644107818604	0.2820355892181396
0.0	1.0	0.4780188202857971	0.5219811797142029
0.0	0.0	0.7857025861740112	0.2142973989248275
0.0	0.0	0.7132619619369507	0.2867380082607269
0.0	0.0	0.718603789806366	0.2813961803913116
1.0	1.0	0.3136971890926361	0.6863028407096863
1.0	0.0	0.5226064324378967	0.4773935973644256
1.0	1.0	0.3865405619144439	0.6134594082832336
1.0	0.0	0.6620816588401794	0.3379182815551758
1.0	0.0	0.6525177955627441	0.3474821746349334
1.0	0.0	0.6383935213088989	0.3616065382957458
1.0	0.0	0.6428149342536926	0.3571850657463074
1.0	0.0	0.6196358799934387	0.3803640902042389
0.0	0.0	0.7965702414512634	0.2034298032522201
1.0	1.0	0.4794165790081024	0.52058345079422
1.0	0.0	0.5969821214675903	0.4030178189277649
