# Supplementary material for: AI-augmented intraoperative decision-making workflows in diffuse midline glioma biopsy using cryosection pathology
Source: Nat Commun. 2025 Nov 26;16:11667. doi: 10.1038/s41467-025-66853-y (PMC12749771; doi:10.1038/s41467-025-66853-y)
Supplement: Supplementary file 4 — Source data [file 41467_2025_66853_MOESM4_ESM.zip › Yuan_SourceData_Fig4/Fig_4b/fold_2.csv]

Y	Y_hat	p_0	p_1
0.0	1.0	0.4408933222293854	0.559106707572937
0.0	0.0	0.5069286823272705	0.4930712878704071
0.0	1.0	0.4194080531597137	0.5805919766426086
0.0	0.0	0.6073721647262573	0.3926278352737427
1.0	1.0	0.3430739045143127	0.6569260954856873
1.0	1.0	0.4410024881362915	0.5589974522590637
0.0	0.0	0.5756022334098816	0.424397736787796
1.0	1.0	0.3988939821720123	0.6011059880256653
1.0	1.0	0.3808272182941437	0.6191728115081787
1.0	1.0	0.3612074553966522	0.6387925148010254
1.0	1.0	0.2645786702632904	0.7354212999343872
0.0	0.0	0.6715326309204102	0.3284673690795898
1.0	1.0	0.2918688654899597	0.7081311345100403
1.0	1.0	0.1044423282146453	0.8955576419830322
0.0	1.0	0.3730692565441131	0.6269307732582092
0.0	1.0	0.2827010154724121	0.7172989845275879
0.0	1.0	0.3651541471481323	0.6348458528518677
0.0	1.0	0.4861792623996734	0.5138207077980042
0.0	1.0	0.3807108700275421	0.6192891001701355
0.0	1.0	0.4213155806064605	0.578684389591217
1.0	1.0	0.2257227003574371	0.7742772698402405
1.0	1.0	0.2785837650299072	0.7214162349700928
0.0	1.0	0.1977629214525222	0.8022370934486389
0.0	1.0	0.1603480726480484	0.8396519422531128
0.0	1.0	0.4031354784965515	0.5968644618988037
0.0	1.0	0.2492725998163223	0.7507274150848389
1.0	1.0	0.3042390942573547	0.6957609057426453
1.0	1.0	0.2090511918067932	0.790948748588562
1.0	1.0	0.1642684638500213	0.835731565952301
1.0	1.0	0.386745423078537	0.6132545471191406
0.0	1.0	0.2449344843626022	0.7550655007362366
0.0	1.0	0.13038170337677	0.8696183562278748
1.0	1.0	0.2906068861484527	0.7093930840492249
0.0	1.0	0.3543233275413513	0.6456766724586487
0.0	1.0	0.3390475809574127	0.6609523892402649
0.0	0.0	0.5475588440895081	0.4524411857128143
1.0	1.0	0.3087078928947449	0.6912920475006104
1.0	1.0	0.3394167423248291	0.6605832576751709
1.0	1.0	0.2444833666086197	0.7555165886878967
0.0	1.0	0.4045033752918243	0.5954965949058533
1.0	1.0	0.4182360172271728	0.5817640423774719
0.0	0.0	0.6395027041435242	0.3604973256587982
0.0	0.0	0.6449130177497864	0.3550869524478912
0.0	0.0	0.5847113728523254	0.4152886271476745
1.0	1.0	0.4585517346858978	0.5414482355117798
1.0	1.0	0.4729569256305694	0.5270431041717529
0.0	1.0	0.3379677236080169	0.6620322465896606
0.0	0.0	0.5116187334060669	0.4883812665939331
1.0	1.0	0.2283669114112854	0.7716330289840698
1.0	1.0	0.2243861854076385	0.7756138443946838
1.0	1.0	0.1644705086946487	0.8355294466018677
0.0	1.0	0.3664334714412689	0.6335664987564087
1.0	1.0	0.1907652467489242	0.8092347979545593
0.0	1.0	0.1837956458330154	0.8162043690681458
1.0	1.0	0.3091016709804535	0.6908982992172241
0.0	1.0	0.3675167858600616	0.632483184337616
0.0	1.0	0.11037178337574	0.8896282315254211
0.0	1.0	0.0616922527551651	0.9383077025413512
0.0	1.0	0.2184188365936279	0.7815812230110168
0.0	1.0	0.4484481513500213	0.5515518188476562
0.0	1.0	0.4133306741714477	0.586669385433197
0.0	0.0	0.5316298604011536	0.4683701395988464
0.0	0.0	0.6428548693656921	0.3571451604366302
0.0	1.0	0.3676710426807403	0.632328987121582
0.0	1.0	0.4495975077152252	0.5504024624824524
0.0	1.0	0.3425555527210235	0.6574444770812988
0.0	1.0	0.4842598438262939	0.5157400965690613
0.0	1.0	0.3385578989982605	0.6614421010017395
0.0	1.0	0.4478097856044769	0.5521901845932007
0.0	1.0	0.4880324006080627	0.5119675993919373
1.0	1.0	0.255132794380188	0.744867205619812
1.0	1.0	0.1218685880303382	0.8781314492225647
0.0	1.0	0.4357213675975799	0.5642786622047424
1.0	1.0	0.2976401150226593	0.7023598551750183
1.0	1.0	0.1289242655038833	0.8710756897926331
1.0	1.0	0.2978141605854034	0.702185869216919
0.0	0.0	0.6263519525527954	0.3736479878425598
0.0	1.0	0.3262707889080047	0.6737292408943176
0.0	1.0	0.2409164756536483	0.7590835690498352
0.0	0.0	0.5258867144584656	0.4741133451461792
0.0	1.0	0.4447558522224426	0.5552440881729126
0.0	1.0	0.234065979719162	0.7659340500831604
0.0	1.0	0.4072263836860657	0.5927736759185791
1.0	1.0	0.1895443350076675	0.8104556202888489
0.0	0.0	0.5045939087867737	0.4954060912132263
0.0	1.0	0.482433944940567	0.5175660252571106
0.0	0.0	0.5387726426124573	0.4612273871898651
0.0	1.0	0.4845875203609466	0.515412449836731
1.0	1.0	0.3973110318183899	0.6026889681816101
0.0	1.0	0.2483214288949966	0.7516785860061646
1.0	1.0	0.1809585094451904	0.8190414905548096
1.0	1.0	0.3397426903247833	0.6602573394775391
1.0	1.0	0.0891432464122772	0.9108567237854004
1.0	1.0	0.2916969358921051	0.7083030343055725
1.0	0.0	0.5903052091598511	0.4096947610378265
1.0	1.0	0.2845072150230407	0.7154927253723145
1.0	1.0	0.4203483760356903	0.5796515941619873
1.0	1.0	0.389382392168045	0.6106176376342773
0.0	1.0	0.431725263595581	0.568274736404419
0.0	1.0	0.2685544788837433	0.7314455509185791
1.0	1.0	0.4217412769794464	0.5782586932182312
1.0	1.0	0.3608983159065246	0.6391016244888306
0.0	1.0	0.2519532144069671	0.7480468153953552
0.0	1.0	0.4378978013992309	0.562102198600769
0.0	1.0	0.4385691881179809	0.561430811882019
0.0	1.0	0.3065933287143707	0.6934067010879517
1.0	1.0	0.1609168350696563	0.8390831351280212
0.0	1.0	0.2340391427278518	0.7659608721733093
0.0	1.0	0.2901389002799988	0.7098610997200012
1.0	1.0	0.1967068910598755	0.8032931685447693
0.0	1.0	0.2909514904022217	0.7090485095977783
1.0	1.0	0.4408248960971832	0.5591751337051392
0.0	1.0	0.3314624726772308	0.6685374975204468
1.0	1.0	0.262343019247055	0.7376570105552673
1.0	1.0	0.3302695751190185	0.6697304248809814
1.0	1.0	0.261115700006485	0.7388842701911926
1.0	1.0	0.104089081287384	0.8959108591079712
1.0	1.0	0.1765410155057907	0.8234589695930481
0.0	1.0	0.3472357988357544	0.6527642607688904
0.0	1.0	0.2514783442020416	0.7485216856002808
0.0	1.0	0.4251970648765564	0.5748029947280884
0.0	1.0	0.2047430872917175	0.7952568531036377
1.0	1.0	0.1393868625164032	0.8606131672859192
1.0	1.0	0.3248375058174133	0.6751624345779419
1.0	1.0	0.2085947543382644	0.7914052605628967
0.0	1.0	0.3968845009803772	0.6031154990196228
1.0	1.0	0.2314617782831192	0.768538236618042
1.0	0.0	0.5836488008499146	0.416351169347763
1.0	1.0	0.2407831251621246	0.759216845035553
1.0	1.0	0.1284755915403366	0.8715243935585022
1.0	1.0	0.2020686864852905	0.7979313135147095
0.0	0.0	0.5463269948959351	0.4536730647087097
0.0	0.0	0.5374580025672913	0.4625419974327087
1.0	1.0	0.391821950674057	0.6081780195236206
1.0	1.0	0.4665069878101349	0.5334930419921875
1.0	1.0	0.1127466261386871	0.8872533440589905
1.0	1.0	0.1671714782714843	0.8328285217285156
1.0	1.0	0.3166394829750061	0.6833604574203491
1.0	1.0	0.3306335806846618	0.6693664193153381
1.0	0.0	0.5381072759628296	0.461892694234848
1.0	1.0	0.2706726789474487	0.729327380657196
0.0	1.0	0.1596305817365646	0.8403694033622742
1.0	1.0	0.1651034951210022	0.834896445274353
1.0	1.0	0.4806401133537292	0.5193598866462708
0.0	0.0	0.5072910785675049	0.4927089512348175
1.0	1.0	0.3361366689205169	0.6638633608818054
0.0	1.0	0.4843557775020599	0.5156441926956177
0.0	1.0	0.2365321367979049	0.7634679079055786
0.0	1.0	0.2960654497146606	0.7039345502853394
0.0	1.0	0.2639812529087066	0.736018717288971
0.0	1.0	0.4426380097866058	0.5573620200157166
0.0	1.0	0.3991757035255432	0.6008242964744568
0.0	1.0	0.3059383332729339	0.6940616369247437
1.0	1.0	0.1501739472150802	0.8498260974884033
0.0	1.0	0.4129172563552856	0.5870827436447144
1.0	1.0	0.4753364324569702	0.5246635675430298
0.0	0.0	0.6024990081787109	0.3975010514259338
0.0	1.0	0.2662959694862366	0.7337040305137634
0.0	1.0	0.4164325594902038	0.5835674405097961
0.0	1.0	0.3256369531154632	0.6743630766868591
1.0	1.0	0.2712803781032562	0.7287196516990662
0.0	1.0	0.3926482498645782	0.6073517203330994
0.0	0.0	0.5245186686515808	0.4754813611507416
0.0	1.0	0.1771337836980819	0.8228662610054016
0.0	1.0	0.4739031195640564	0.5260968804359436
0.0	1.0	0.3447800874710083	0.6552199721336365
0.0	1.0	0.3114586174488067	0.6885414123535156
1.0	1.0	0.3103652894496918	0.6896346807479858
0.0	0.0	0.5725635290145874	0.427436500787735
0.0	0.0	0.5212003588676453	0.4787996411323547
0.0	1.0	0.4106622636318207	0.5893377661705017
1.0	1.0	0.0970388427376747	0.9029611945152284
0.0	1.0	0.2126952707767486	0.787304699420929
0.0	0.0	0.5051296949386597	0.4948703050613403
1.0	1.0	0.3102771937847137	0.6897227764129639
1.0	1.0	0.1761742830276489	0.8238257169723511
1.0	1.0	0.150334283709526	0.8496657609939575
0.0	1.0	0.2333468794822693	0.7666531205177307
1.0	1.0	0.3231278955936432	0.6768720746040344
1.0	1.0	0.2851641178131103	0.7148358821868896
1.0	1.0	0.3636100590229034	0.6363899111747742
1.0	1.0	0.1705710440874099	0.8294289708137512
1.0	1.0	0.3306435942649841	0.6693564057350159
0.0	0.0	0.5012741088867188	0.4987258911132812
1.0	1.0	0.2137270271778106	0.7862730026245117
1.0	0.0	0.506862223148346	0.493137776851654
0.0	1.0	0.4224459528923034	0.5775539875030518
1.0	1.0	0.4707613885402679	0.5292385816574097
0.0	1.0	0.3423907160758972	0.6576092839241028
0.0	1.0	0.2079662382602691	0.7920337915420532
0.0	1.0	0.4566708505153656	0.543329119682312
1.0	1.0	0.2054947912693023	0.7945051789283752
1.0	1.0	0.1761600822210312	0.8238399028778076
1.0	1.0	0.255923330783844	0.744076669216156
0.0	1.0	0.3930826783180237	0.6069172620773315
0.0	0.0	0.5777671337127686	0.4222328960895538
0.0	0.0	0.6066375970840454	0.3933623731136322
1.0	1.0	0.0846631005406379	0.9153369069099426
1.0	1.0	0.090935431420803	0.9090645909309388
1.0	1.0	0.1883480101823806	0.8116520047187805
1.0	1.0	0.436939924955368	0.5630600452423096
1.0	1.0	0.365517258644104	0.634482741355896
1.0	1.0	0.434430181980133	0.5655698776245117
0.0	1.0	0.3111082017421722	0.6888918280601501
0.0	0.0	0.5622891187667847	0.4377108514308929
1.0	1.0	0.2563144564628601	0.7436855435371399
1.0	1.0	0.4769482612609863	0.5230517387390137
0.0	1.0	0.150095984339714	0.8499040007591248
1.0	0.0	0.571807324886322	0.4281927049160003
1.0	1.0	0.2964267134666443	0.7035732269287109
1.0	1.0	0.2403779327869415	0.7596220374107361
1.0	1.0	0.3502064049243927	0.6497936248779297
1.0	1.0	0.4054673314094543	0.5945327281951904
0.0	1.0	0.1691363155841827	0.8308637142181396
1.0	1.0	0.2143261283636093	0.7856739163398743
1.0	1.0	0.2984592914581299	0.7015406489372253
0.0	1.0	0.3329184651374817	0.6670815348625183
0.0	1.0	0.2088038921356201	0.7911961674690247
0.0	0.0	0.5669905543327332	0.4330094754695892
0.0	1.0	0.2794671654701233	0.7205328941345215
1.0	1.0	0.3043434023857116	0.6956565380096436
1.0	0.0	0.5549185872077942	0.4450814425945282
1.0	1.0	0.2421353310346603	0.7578646540641785
0.0	1.0	0.1992305815219879	0.8007693886756897
0.0	0.0	0.5762192606925964	0.4237807393074035
0.0	1.0	0.4060122668743133	0.5939877033233643
0.0	1.0	0.2685048282146454	0.7314951419830322
0.0	1.0	0.3335960209369659	0.6664040088653564
1.0	1.0	0.1356081366539001	0.8643918037414551
0.0	1.0	0.476610779762268	0.5233892202377319
0.0	1.0	0.3049264550209045	0.6950735449790955
0.0	0.0	0.5970106720924377	0.4029892981052398
0.0	0.0	0.5009791254997253	0.4990208745002746
0.0	0.0	0.5113866925239563	0.4886133074760437
1.0	1.0	0.1558181345462799	0.8441818356513977
1.0	1.0	0.2345798313617706	0.765420138835907
1.0	1.0	0.137275829911232	0.8627241849899292
1.0	1.0	0.2416891455650329	0.758310854434967
1.0	1.0	0.3795825541019439	0.6204174757003784
1.0	1.0	0.2128648906946182	0.7871350646018982
1.0	1.0	0.441855639219284	0.5581443905830383
1.0	1.0	0.4851486086845398	0.5148513913154602
0.0	1.0	0.4678554534912109	0.5321446061134338
1.0	1.0	0.2116808593273162	0.7883191108703613
1.0	1.0	0.2520754337310791	0.7479245662689209
