# Supplementary material for: AI-augmented intraoperative decision-making workflows in diffuse midline glioma biopsy using cryosection pathology
Source: Nat Commun. 2025 Nov 26;16:11667. doi: 10.1038/s41467-025-66853-y (PMC12749771; doi:10.1038/s41467-025-66853-y)
Supplement: Supplementary file 4 — Source data [file 41467_2025_66853_MOESM4_ESM.zip › Yuan_SourceData_Fig4/Fig_4b/fold_3.csv]

Y	Y_hat	p_0	p_1
0.0	0.0	0.8654859066009521	0.134514033794403
0.0	0.0	0.957992434501648	0.0420075766742229
0.0	0.0	0.9995662569999696	0.0004336740239523
0.0	0.0	0.9364945888519288	0.0635053813457489
1.0	0.0	0.8179278373718262	0.1820721626281738
1.0	0.0	0.99867045879364	0.0013295790413394
0.0	0.0	0.9999868869781494	1.3107468475936912e-05
1.0	1.0	0.0003428022318985	0.999657154083252
1.0	0.0	0.7735762000083923	0.2264237254858017
1.0	0.0	0.9997268319129944	0.0002731721033342
1.0	0.0	0.5461670160293579	0.4538329839706421
0.0	0.0	0.9985462427139282	0.0014537832466885
1.0	1.0	0.4507206380367279	0.5492793321609497
1.0	0.0	0.9988287091255188	0.001171325915493
0.0	1.0	0.0034418192226439	0.9965581297874452
0.0	1.0	0.0016896013403311	0.9983104467391968
0.0	1.0	0.1423847526311874	0.8576152324676514
0.0	1.0	0.0441902875900268	0.9558096528053284
0.0	1.0	0.1798782050609588	0.8201217651367188
0.0	0.0	0.998377799987793	0.0016221605474129
1.0	0.0	0.7003611326217651	0.2996388971805572
1.0	1.0	0.0286287609487772	0.971371293067932
0.0	1.0	0.0265111252665519	0.9734888672828674
0.0	0.0	0.8724694848060608	0.1275305747985839
0.0	0.0	0.9988321661949158	0.0011678526643663
0.0	0.0	0.9943728446960448	0.0056270994246006
1.0	1.0	0.1995998919010162	0.8004001379013062
1.0	0.0	0.7364837527275085	0.2635162472724914
1.0	1.0	0.0088133662939071	0.9911866784095764
1.0	0.0	0.8593553304672241	0.1406447291374206
0.0	1.0	0.0026966391596943	0.9973033666610718
0.0	1.0	0.1409693211317062	0.8590306639671326
1.0	1.0	0.0659687295556068	0.934031307697296
0.0	0.0	0.9992096424102784	0.0007903851801529
0.0	0.0	0.999963641166687	3.632163497968577e-05
0.0	0.0	0.999953031539917	4.698535121860914e-05
1.0	1.0	0.2427347749471664	0.7572652697563171
1.0	0.0	0.9986050724983216	0.0013950007269158
1.0	0.0	0.9830389022827148	0.0169610921293497
0.0	0.0	0.9999914169311525	8.538297151972074e-06
1.0	0.0	0.9026476740837096	0.0973523706197738
0.0	0.0	0.9998829364776612	0.0001170216273749
0.0	0.0	0.9999943971633912	5.6307349041162524e-06
0.0	0.0	0.999967098236084	3.2859446946531534e-05
1.0	0.0	0.999816596508026	0.0001834025897551
1.0	0.0	0.9989187717437744	0.0010812175460159
0.0	0.0	0.8770508170127869	0.1229491382837295
0.0	0.0	0.9838745594024658	0.0161253791302442
1.0	1.0	0.0620930567383766	0.9379069805145264
1.0	0.0	0.7019966840744019	0.2980032861232757
1.0	0.0	0.9648686051368712	0.0351314693689346
0.0	1.0	0.0626723989844322	0.9373276233673096
1.0	1.0	9.195662278216332e-05	0.9999080896377563
0.0	1.0	0.0871694609522819	0.9128305912017822
1.0	1.0	0.0026724620256572	0.9973275661468506
0.0	1.0	0.0032396751921623	0.9967603087425232
0.0	1.0	0.0006874612299725	0.9993125200271606
0.0	1.0	0.0002852083125617	0.9997147917747498
0.0	1.0	0.0056855995208024	0.9943143725395204
0.0	0.0	0.9649815559387208	0.0350184105336666
0.0	1.0	0.3649128973484039	0.6350871324539185
0.0	0.0	0.9990888833999634	0.0009111415129154
0.0	0.0	0.9999029636383056	9.698593930806965e-05
0.0	0.0	0.9840436577796936	0.0159563887864351
0.0	1.0	0.0005874797352589	0.9994125366210938
0.0	1.0	0.001388547127135	0.9986114501953124
0.0	0.0	0.9341652989387512	0.0658346712589263
0.0	0.0	0.9983406066894532	0.0016593552427366
0.0	0.0	0.999966025352478	3.4000229788944125e-05
0.0	1.0	0.2167306989431381	0.7832693457603455
1.0	0.0	0.8455542922019958	0.1544456779956817
1.0	1.0	0.0006613588193431	0.9993385672569276
0.0	1.0	0.4481579661369324	0.5518420338630676
1.0	0.0	0.8524719476699829	0.1475280225276947
1.0	1.0	0.0004338572616688	0.99956613779068
1.0	0.0	0.9989987015724182	0.001001329277642
0.0	0.0	0.9999604225158693	3.959695459343493e-05
0.0	0.0	0.9999966621398926	3.3109413379861508e-06
0.0	1.0	0.2721075117588043	0.7278925180435181
0.0	0.0	0.9996299743652344	0.0003699923399835
0.0	0.0	0.9899442195892334	0.0100557897239923
0.0	1.0	0.1023243740200996	0.897675633430481
0.0	0.0	0.9517291188240052	0.0482709258794784
1.0	0.0	0.6652242541313171	0.3347757756710052
0.0	0.0	0.9999914169311525	8.616152626927942e-06
0.0	0.0	0.9816957712173462	0.0183042176067829
0.0	0.0	0.9988558292388916	0.0011442269897088
0.0	1.0	0.0077923987992107	0.9922075867652892
1.0	0.0	0.9934825301170348	0.0065174708142876
0.0	1.0	0.0099379755556583	0.9900619983673096
1.0	1.0	0.0052754948846995	0.994724452495575
1.0	1.0	0.0136771220713853	0.9863228797912598
1.0	1.0	0.0155914397910237	0.9844085574150084
1.0	1.0	0.2059159129858017	0.7940840721130371
1.0	0.0	0.9999864101409912	1.3559748367697466e-05
1.0	1.0	0.0017152888467535	0.998284637928009
1.0	0.0	0.9987006187438964	0.001299389754422
1.0	0.0	0.9887835383415222	0.0112164495512843
0.0	0.0	0.8325070142745972	0.1674930155277252
0.0	0.0	0.9946289658546448	0.0053710904903709
1.0	0.0	0.999984622001648	1.5397483366541564e-05
1.0	0.0	0.9900172352790833	0.009982731193304
0.0	0.0	0.8287249803543091	0.1712750345468521
0.0	0.0	0.8833490610122681	0.1166509017348289
0.0	0.0	0.9921444654464722	0.0078556034713983
0.0	1.0	0.0265496578067541	0.9734503626823424
1.0	0.0	0.7621342539787292	0.2378657460212707
0.0	0.0	0.9990884065628052	0.0009115721913985
0.0	0.0	0.999986171722412	1.3787736861559097e-05
1.0	1.0	0.0307788699865341	0.9692211151123048
0.0	0.0	0.9989319443702698	0.0010680176783353
1.0	1.0	0.0047362116165459	0.9952638149261476
0.0	0.0	0.9308378100395204	0.0691621527075767
1.0	1.0	0.0001510419388068	0.9998489618301392
1.0	0.0	0.9974289536476136	0.0025710884947329
1.0	0.0	0.9999663829803468	3.365740121807903e-05
1.0	1.0	4.726014958578162e-05	0.999952793121338
1.0	0.0	0.9568144083023072	0.0431855656206607
0.0	0.0	0.7124369740486145	0.2875629663467407
0.0	0.0	0.9601524472236632	0.0398475974798202
0.0	0.0	0.9973266124725342	0.0026733248960226
0.0	1.0	0.0073514897376298	0.9926485419273376
1.0	1.0	0.0042220405302941	0.99577796459198
1.0	1.0	5.252970368019305e-05	0.999947428703308
1.0	0.0	0.992399036884308	0.0076009286567568
0.0	1.0	0.0029198895208537	0.9970800280570984
1.0	1.0	0.1511055529117584	0.848894476890564
1.0	0.0	0.9999597072601318	4.0257134969579056e-05
1.0	1.0	0.0024090721271932	0.9975908994674684
1.0	0.0	0.930474579334259	0.0695254355669021
1.0	1.0	0.0002124671736964	0.9997875094413756
0.0	0.0	0.9999626874923706	3.736904545803554e-05
0.0	0.0	0.9995251893997192	0.0004748536157421
1.0	0.0	0.988724172115326	0.0112758353352546
1.0	0.0	0.9989057779312134	0.0010941581567749
1.0	1.0	0.004941857419908	0.9950581789016724
1.0	1.0	5.663494812324643e-05	0.9999433755874634
1.0	0.0	0.9886963367462158	0.0113036781549453
1.0	1.0	0.0065839025191962	0.9934160709381104
1.0	0.0	0.9939372539520264	0.0060627697966992
1.0	0.0	0.8523623943328857	0.147637665271759
0.0	1.0	0.0059465575031936	0.9940534234046936
1.0	1.0	0.0007046174141578	0.9992953538894652
1.0	0.0	0.996208667755127	0.0037912772968411
0.0	0.0	0.999985933303833	1.4069033568375744e-05
1.0	1.0	0.0162843503057956	0.9837157130241394
0.0	0.0	0.9996496438980104	0.0003503256884869
0.0	1.0	0.1857320070266723	0.8142679333686829
0.0	0.0	0.9624963402748108	0.0375036373734474
0.0	0.0	0.991000235080719	0.0089997490867972
0.0	0.0	0.7934086918830872	0.2065912634134292
0.0	0.0	0.8316971659660339	0.168302834033966
0.0	0.0	0.6677733063697815	0.3322266638278961
1.0	1.0	0.0016885783988982	0.9983114004135132
0.0	0.0	0.9999759197235109	2.4121629394358024e-05
1.0	0.0	0.9988754391670228	0.0011245044879615
0.0	0.0	0.9999806880950928	1.9360306396265518e-05
0.0	0.0	0.9617807269096376	0.0382193028926849
0.0	0.0	0.9966452717781068	0.0033547508064657
0.0	1.0	0.2126945257186889	0.7873055338859558
1.0	1.0	0.1118842661380767	0.8881157040596008
0.0	0.0	0.999876856803894	0.0001231315254699
0.0	0.0	0.98002952337265	0.0199704486876726
0.0	0.0	0.6296775341033936	0.370322436094284
0.0	0.0	0.98540860414505	0.0145914489403367
0.0	0.0	0.9944887161254884	0.0055113174021244
0.0	0.0	0.9991917014122008	0.0008083413122221
1.0	0.0	0.997905731201172	0.002094276016578
0.0	0.0	0.9498695731163024	0.0501304231584072
0.0	0.0	0.9983720183372498	0.0016279706032946
0.0	0.0	0.997645914554596	0.0023541173432022
1.0	1.0	0.0007225409499369	0.9992775321006776
0.0	0.0	0.8871643543243408	0.1128356382250785
0.0	0.0	0.9461210370063782	0.053878977894783
1.0	1.0	0.084278292953968	0.9157217144966124
1.0	1.0	0.0056320722214877	0.9943678975105286
1.0	1.0	0.0011463647242635	0.9988536834716796
0.0	0.0	0.991363286972046	0.0086367400363087
1.0	0.0	0.9999661445617676	3.381343049113639e-05
1.0	0.0	0.9981749057769777	0.0018250793218612
1.0	0.0	0.9991917014122008	0.0008083042921498
1.0	0.0	0.9955765008926392	0.0044234846718609
1.0	0.0	0.7451766729354858	0.2548232972621918
0.0	0.0	0.9999954700469972	4.520459242485231e-06
1.0	1.0	0.019412450492382	0.980587601661682
1.0	0.0	0.9999932050704956	6.788315658923239e-06
0.0	0.0	0.9957168698310852	0.0042830696329474
1.0	0.0	0.9943552017211914	0.0056448117829859
0.0	0.0	0.994076371192932	0.005923674441874
0.0	1.0	0.0021159914322197	0.9978839755058287
0.0	0.0	0.9999902248382568	9.743536793394014e-06
1.0	1.0	0.0136758871376514	0.9863241314888
1.0	1.0	0.0509135983884334	0.949086368083954
1.0	0.0	0.7577743530273438	0.2422256767749786
0.0	0.0	0.833346962928772	0.1666530668735504
0.0	1.0	0.0006365445442497	0.9993634819984436
0.0	0.0	0.9911186099052428	0.0088813519105315
1.0	1.0	0.0002154753310605	0.999784529209137
1.0	1.0	0.0002458017261233	0.9997542500495912
1.0	1.0	0.0010439273901283	0.9989560842514038
1.0	0.0	0.9956252574920654	0.0043747704476118
1.0	0.0	0.9999313354492188	6.868541095172986e-05
1.0	1.0	0.4894292056560516	0.510570764541626
0.0	1.0	0.0403802841901779	0.9596197605133056
0.0	0.0	0.999992847442627	7.1775084506953135e-06
1.0	0.0	0.93461012840271	0.06538987159729
1.0	0.0	0.8789933323860168	0.1210066750645637
0.0	0.0	0.998528003692627	0.0014720038743689
1.0	0.0	0.9994091987609864	0.0005908320308662
1.0	0.0	0.9299551248550416	0.0700448602437973
1.0	1.0	0.317184567451477	0.682815432548523
1.0	1.0	0.0015215564053505	0.9984784722328186
1.0	1.0	0.0229375418275594	0.977062463760376
0.0	0.0	0.999668836593628	0.0003311886102892
1.0	1.0	0.1384132504463195	0.8615868091583252
1.0	1.0	0.0048111747018992	0.99518883228302
0.0	0.0	0.9974833130836488	0.0025166578125208
0.0	1.0	0.0077381446026265	0.9922618865966796
0.0	1.0	0.0047648684121668	0.9952351450920104
0.0	0.0	0.6067399382591248	0.3932600915431976
1.0	0.0	0.9999756813049316	2.426911669317633e-05
1.0	0.0	0.9999713897705078	2.8599701181519777e-05
1.0	1.0	0.4106189608573913	0.5893809795379639
0.0	0.0	0.5800980925559998	0.4199019372463226
0.0	0.0	0.9999812841415404	1.876742135209497e-05
0.0	1.0	0.0069182440638542	0.9930817484855652
0.0	0.0	0.999850869178772	0.0001490826398367
0.0	0.0	0.9194887280464172	0.0805113017559051
1.0	1.0	0.0082120662555098	0.9917879700660706
0.0	0.0	0.9999959468841552	4.021992936031893e-06
0.0	1.0	0.0090134842321276	0.9909865260124208
0.0	0.0	0.9999011754989624	9.885789768304676e-05
0.0	0.0	0.9933417439460754	0.0066582853905856
0.0	0.0	0.9998213648796082	0.0001786770008038
1.0	0.0	0.999865174293518	0.0001348263176623
1.0	1.0	0.0017022532410919	0.9982977509498596
1.0	1.0	0.0003859557909891	0.9996140599250792
1.0	0.0	0.5446654558181763	0.4553346037864685
1.0	0.0	0.9902984499931335	0.0097015192732214
1.0	1.0	0.2624865770339966	0.7375134229660034
1.0	0.0	0.987329125404358	0.0126708662137389
1.0	1.0	0.2572184801101684	0.7427815198898315
0.0	0.0	0.9993672966957092	0.000632761628367
1.0	0.0	0.9997205138206482	0.0002794708707369
1.0	0.0	0.9938852190971376	0.0061147161759436
