# Supplementary material for: AI-augmented intraoperative decision-making workflows in diffuse midline glioma biopsy using cryosection pathology
Source: Nat Commun. 2025 Nov 26;16:11667. doi: 10.1038/s41467-025-66853-y (PMC12749771; doi:10.1038/s41467-025-66853-y)
Supplement: Supplementary file 4 — Source data [file 41467_2025_66853_MOESM4_ESM.zip › Yuan_SourceData_Fig4/Fig_4b/fold_4.csv]

Y	Y_hat	p_0	p_1
0.0	0.0	0.6444270014762878	0.3555730581283569
0.0	0.0	0.7654304504394531	0.2345695942640304
0.0	0.0	0.7261708378791809	0.2738291919231415
0.0	0.0	0.8073063492774963	0.1926936507225036
1.0	0.0	0.7089146375656128	0.2910853624343872
1.0	0.0	0.8317585587501526	0.1682414710521698
0.0	0.0	0.9055541157722472	0.0944458916783332
1.0	0.0	0.6337365508079529	0.3662634491920471
1.0	0.0	0.690859854221344	0.3091401159763336
1.0	0.0	0.7776392698287964	0.2223606705665588
1.0	1.0	0.3003825545310974	0.6996173858642578
0.0	0.0	0.8419493436813354	0.1580506712198257
1.0	0.0	0.5297690629959106	0.4702309370040893
1.0	1.0	0.0873175114393234	0.9126824736595154
0.0	0.0	0.6100842356681824	0.3899158239364624
0.0	0.0	0.5597794651985168	0.4402205348014831
0.0	0.0	0.8167052865028381	0.1832946687936782
0.0	0.0	0.6591063737869263	0.3408935666084289
0.0	0.0	0.6071088910102844	0.3928910791873932
0.0	0.0	0.5355925559997559	0.4644074141979217
1.0	1.0	0.469823271036148	0.5301767587661743
1.0	0.0	0.7109285593032837	0.2890714406967163
0.0	1.0	0.4309005439281463	0.569099485874176
0.0	1.0	0.3631401360034942	0.6368598937988281
0.0	0.0	0.6289067268371582	0.3710933029651642
0.0	0.0	0.5137723684310913	0.4862276017665863
1.0	1.0	0.4605753719806671	0.5394245982170105
1.0	1.0	0.4644174575805664	0.5355825424194336
1.0	1.0	0.3470970094203949	0.6529030203819275
1.0	0.0	0.6933376789093018	0.3066622912883758
0.0	1.0	0.3965941071510315	0.6034058928489685
0.0	1.0	0.2072544991970062	0.7927455306053162
1.0	0.0	0.6754278540611267	0.3245721459388733
0.0	0.0	0.63358074426651	0.3664191961288452
0.0	0.0	0.6221596002578735	0.3778403699398041
0.0	0.0	0.8810904026031494	0.1189095824956893
1.0	0.0	0.5821449756622314	0.4178550243377685
1.0	0.0	0.5480344891548157	0.4519654810428619
1.0	0.0	0.7252460718154907	0.2747539579868316
0.0	0.0	0.7310038805007935	0.2689961194992065
1.0	0.0	0.6523011922836304	0.3476988077163696
0.0	0.0	0.9042108058929444	0.0957891941070556
0.0	0.0	0.862446665763855	0.1375533640384674
0.0	0.0	0.89871746301651	0.1012825816869735
1.0	0.0	0.7008011341094971	0.2991988658905029
1.0	0.0	0.7072426676750183	0.2927573025226593
0.0	0.0	0.6663482785224915	0.3336516618728637
0.0	0.0	0.765296995639801	0.2347029894590377
1.0	0.0	0.5748478174209595	0.4251521527767181
1.0	1.0	0.3170022070407867	0.6829977631568909
1.0	1.0	0.3249422907829284	0.6750577688217163
0.0	0.0	0.6942955255508423	0.3057044446468353
1.0	1.0	0.3977734744548797	0.6022265553474426
0.0	1.0	0.2720822095870971	0.7279178500175476
1.0	1.0	0.3717640042304992	0.6282359957695007
0.0	0.0	0.5753880143165588	0.4246120154857635
0.0	1.0	0.2296731323003769	0.7703268527984619
0.0	1.0	0.0617842972278595	0.938215672969818
0.0	1.0	0.2842711508274078	0.7157288193702698
0.0	0.0	0.8127319812774658	0.1872680187225341
0.0	0.0	0.7228212952613831	0.2771787047386169
0.0	0.0	0.7352283000946045	0.2647716999053955
0.0	0.0	0.8245829939842224	0.1754169762134552
0.0	0.0	0.9078648686408995	0.0921350941061973
0.0	1.0	0.4303614795207977	0.5696385502815247
0.0	1.0	0.3877899646759033	0.6122100353240967
0.0	0.0	0.7228597402572632	0.2771402895450592
0.0	0.0	0.7347586154937744	0.2652414441108703
0.0	0.0	0.7608158588409424	0.2391841858625412
0.0	0.0	0.7444425821304321	0.2555574774742126
1.0	0.0	0.5432111620903015	0.4567888677120209
1.0	1.0	0.119746632874012	0.8802533745765686
0.0	0.0	0.7428219318389893	0.2571780681610107
1.0	0.0	0.7318100333213806	0.2681899666786194
1.0	1.0	0.140991598367691	0.8590084314346313
1.0	0.0	0.557977020740509	0.4420229494571686
0.0	0.0	0.8487240076065063	0.1512760072946548
0.0	0.0	0.7629051804542542	0.2370948195457458
0.0	1.0	0.3910348117351532	0.6089652180671692
0.0	0.0	0.7689974308013916	0.231002539396286
0.0	0.0	0.8345542550086975	0.165445789694786
0.0	1.0	0.3172118663787842	0.6827881336212158
0.0	0.0	0.6506158709526062	0.3493841588497162
1.0	1.0	0.4217204749584198	0.5782794952392578
0.0	0.0	0.9148001074790956	0.0851998701691627
0.0	0.0	0.7667552828788757	0.2332447618246078
0.0	0.0	0.8032369017601013	0.1967630982398986
0.0	0.0	0.727081835269928	0.2729181349277496
1.0	1.0	0.4227094054222107	0.5772905349731445
0.0	0.0	0.6534475684165955	0.3465524017810821
1.0	1.0	0.0865436345338821	0.913456380367279
1.0	0.0	0.618480920791626	0.3815191090106964
1.0	1.0	0.0606894344091415	0.9393105506896972
1.0	0.0	0.6200683116912842	0.3799317181110382
1.0	0.0	0.8946461081504822	0.105353869497776
1.0	1.0	0.4361777305603027	0.5638222694396973
1.0	0.0	0.8218187689781189	0.1781812608242035
1.0	0.0	0.6846997141838074	0.315300315618515
0.0	0.0	0.7898222208023071	0.2101777791976928
0.0	0.0	0.5027763247489929	0.4972236752510071
1.0	0.0	0.892881453037262	0.1071185171604156
1.0	1.0	0.2599092423915863	0.7400907874107361
0.0	0.0	0.5574934482574463	0.4425065517425537
0.0	0.0	0.7610800862312317	0.2389199286699295
0.0	0.0	0.6750866174697876	0.3249134123325348
0.0	0.0	0.5078491568565369	0.4921508431434631
1.0	0.0	0.5484302639961243	0.4515697956085205
0.0	0.0	0.5038822293281555	0.4961177408695221
0.0	0.0	0.8132859468460083	0.1867140531539917
1.0	1.0	0.1811728924512863	0.8188271522521973
0.0	0.0	0.748547375202179	0.2514526844024658
1.0	1.0	0.4728193283081054	0.5271806716918945
0.0	1.0	0.4976934790611267	0.5023065805435181
1.0	1.0	0.1494115889072418	0.8505883812904358
1.0	0.0	0.755923330783844	0.244076669216156
1.0	1.0	0.2954853177070617	0.7045146226882935
1.0	1.0	0.0911942198872566	0.908805787563324
1.0	1.0	0.2991552352905273	0.7008447647094727
0.0	1.0	0.3759559392929077	0.6240440607070923
0.0	0.0	0.5644552707672119	0.4355447590351105
0.0	0.0	0.8305394053459167	0.1694606244564056
0.0	1.0	0.3136475086212158	0.6863524317741394
1.0	1.0	0.1326952129602432	0.8673047423362732
1.0	1.0	0.3379758596420288	0.6620240807533264
1.0	0.0	0.6290392279624939	0.3709608018398285
0.0	0.0	0.6072173118591309	0.3927826881408691
1.0	1.0	0.4493297636508941	0.5506702661514282
1.0	0.0	0.8811646103858948	0.1188353300094604
1.0	1.0	0.4837157428264618	0.5162842273712158
1.0	1.0	0.3384465873241424	0.6615533828735352
1.0	1.0	0.1501080393791198	0.8498919606208801
0.0	0.0	0.8665444850921631	0.1334555894136428
0.0	0.0	0.8797857165336609	0.1202142536640167
1.0	0.0	0.6598301529884338	0.3401698470115661
1.0	0.0	0.8404938578605652	0.1595061123371124
1.0	1.0	0.1682740300893783	0.8317258954048157
1.0	1.0	0.0886007621884346	0.911399245262146
1.0	0.0	0.7082728743553162	0.2917271852493286
1.0	0.0	0.7337837219238281	0.2662162780761719
1.0	0.0	0.8528441190719604	0.1471559256315231
1.0	1.0	0.2318405508995056	0.7681593894958496
0.0	1.0	0.3413363397121429	0.6586636900901794
1.0	1.0	0.207846999168396	0.792153000831604
1.0	0.0	0.9138043522834778	0.0861956402659416
0.0	0.0	0.9042239189147948	0.0957761406898498
1.0	1.0	0.3816677629947662	0.6183322072029114
0.0	0.0	0.8589592576026917	0.1410407572984695
0.0	1.0	0.3987460434436798	0.6012539863586426
0.0	1.0	0.494650274515152	0.5053496956825256
0.0	0.0	0.6210671067237854	0.3789328634738922
0.0	0.0	0.6649247407913208	0.335075318813324
0.0	0.0	0.6512724757194519	0.3487275242805481
0.0	0.0	0.5503747463226318	0.4496252238750458
1.0	1.0	0.3674121499061584	0.6325878500938416
0.0	0.0	0.838104248046875	0.1618957817554474
1.0	0.0	0.7249304056167603	0.2750696241855621
0.0	0.0	0.925773859024048	0.0742261186242103
0.0	1.0	0.4582530558109283	0.541746973991394
0.0	0.0	0.6807753443717957	0.3192246258258819
0.0	1.0	0.3234321773052215	0.676567792892456
1.0	0.0	0.6040554046630859	0.3959446251392364
0.0	0.0	0.7440918684005737	0.2559081614017486
0.0	0.0	0.7905243635177612	0.2094756066799163
0.0	1.0	0.1365145444869995	0.8634853959083557
0.0	0.0	0.6643905639648438	0.3356094360351562
0.0	1.0	0.4614832699298858	0.5385167002677917
0.0	0.0	0.6307902336120605	0.3692097961902618
1.0	0.0	0.6607703566551208	0.3392295837402344
0.0	0.0	0.8684414625167847	0.1315585076808929
0.0	0.0	0.7898452877998352	0.2101547122001648
0.0	0.0	0.6082789897918701	0.3917209804058075
1.0	1.0	0.071104846894741	0.9288951754570008
0.0	0.0	0.5270950198173523	0.4729049205780029
0.0	0.0	0.8054590821266174	0.1945409327745437
1.0	0.0	0.7259548902511597	0.2740451097488403
1.0	1.0	0.3657741248607635	0.6342259049415588
1.0	1.0	0.1780401319265365	0.821959912776947
0.0	1.0	0.3113070726394653	0.6886929273605347
1.0	0.0	0.7127667665481567	0.2872332036495209
1.0	0.0	0.6176583170890808	0.3823416233062744
1.0	0.0	0.7543489933013916	0.2456510514020919
1.0	1.0	0.3087474703788757	0.6912525296211243
1.0	1.0	0.4771067202091217	0.5228932499885559
0.0	0.0	0.7693422436714172	0.2306577414274215
1.0	1.0	0.4127684533596039	0.5872315764427185
1.0	0.0	0.9292854070663452	0.070714570581913
0.0	0.0	0.7633503079414368	0.2366496920585632
1.0	0.0	0.798640251159668	0.2013597339391708
0.0	0.0	0.7622056007385254	0.2377943992614746
0.0	1.0	0.4223646819591522	0.5776353478431702
0.0	0.0	0.8210830092430115	0.1789169311523437
1.0	0.0	0.5932022333145142	0.4067977666854858
1.0	1.0	0.1661666631698608	0.8338332772254944
1.0	1.0	0.2236202657222747	0.7763797640800476
0.0	0.0	0.8149325847625732	0.1850674450397491
0.0	0.0	0.8048498034477234	0.195150226354599
0.0	0.0	0.8196057081222534	0.1803942918777465
1.0	1.0	0.1237090677022934	0.8762909770011902
1.0	1.0	0.1259917020797729	0.8740083575248718
1.0	1.0	0.1767625361680984	0.8232374787330627
1.0	0.0	0.6640036702156067	0.3359962999820709
1.0	0.0	0.6462717652320862	0.3537282347679138
1.0	0.0	0.6157623529434204	0.3842377066612243
0.0	1.0	0.4848958551883697	0.5151041150093079
0.0	0.0	0.8980057835578918	0.1019942238926887
1.0	0.0	0.5382050275802612	0.4617950022220611
1.0	0.0	0.5907895565032959	0.4092104136943817
0.0	1.0	0.2813365757465362	0.7186634540557861
1.0	0.0	0.906301498413086	0.093698538839817
1.0	0.0	0.6032353043556213	0.3967647552490234
1.0	1.0	0.4091766476631164	0.5908233523368835
1.0	0.0	0.5451714992523193	0.4548285007476806
1.0	0.0	0.6020289659500122	0.397970974445343
0.0	1.0	0.4516786932945251	0.5483212471008301
1.0	1.0	0.2835328876972198	0.7164670825004578
1.0	0.0	0.6430234909057617	0.3569765388965606
0.0	0.0	0.6092627048492432	0.3907372653484344
0.0	1.0	0.3605368137359619	0.6394631266593933
0.0	0.0	0.7151773571968079	0.2848226130008697
0.0	0.0	0.6506352424621582	0.3493647873401642
1.0	0.0	0.6829978227615356	0.3170021176338196
1.0	0.0	0.7460359930992126	0.2539640069007873
1.0	0.0	0.6663238406181335	0.333676129579544
0.0	1.0	0.1863420307636261	0.8136579990386963
0.0	0.0	0.7590104937553406	0.2409894913434982
0.0	0.0	0.8204013705253601	0.1795986294746399
0.0	0.0	0.6129814386367798	0.3870185613632202
0.0	0.0	0.7743038535118103	0.2256962060928344
1.0	1.0	0.0803252682089805	0.9196747541427612
0.0	0.0	0.7930672764778137	0.2069327533245086
0.0	1.0	0.2612188160419464	0.738781213760376
0.0	0.0	0.8473659753799438	0.1526340395212173
0.0	0.0	0.613228440284729	0.3867715299129486
0.0	0.0	0.716141939163208	0.2838580906391144
1.0	1.0	0.2655414938926697	0.7344585061073303
1.0	1.0	0.4645538628101349	0.5354461073875427
1.0	1.0	0.4253385663032532	0.5746614336967468
1.0	1.0	0.4561978280544281	0.5438021421432495
1.0	0.0	0.7488586902618408	0.2511413395404815
1.0	0.0	0.7253959774971008	0.2746040523052215
1.0	0.0	0.6404444575309753	0.3595556020736694
1.0	0.0	0.5624966621398926	0.4375033378601074
0.0	0.0	0.7903735041618347	0.2096264809370041
1.0	1.0	0.2832073271274566	0.716792643070221
1.0	0.0	0.7539269924163818	0.2460729479789734
