# Supplementary material for: AI-augmented intraoperative decision-making workflows in diffuse midline glioma biopsy using cryosection pathology
Source: Nat Commun. 2025 Nov 26;16:11667. doi: 10.1038/s41467-025-66853-y (PMC12749771; doi:10.1038/s41467-025-66853-y)
Supplement: Supplementary file 4 — Source data [file 41467_2025_66853_MOESM4_ESM.zip › Yuan_SourceData_Fig4/Fig_4b/fold_5.csv]

Y	Y_hat	p_0	p_1
0.0	0.0	0.9837919473648072	0.0162080489099025
0.0	1.0	0.0485624969005584	0.951437532901764
0.0	0.0	0.9980579018592834	0.0019420959288254
0.0	0.0	0.9985772371292114	0.0014227179344743
1.0	0.0	0.9729678630828856	0.0270320791751146
1.0	0.0	0.9958441853523254	0.0041558002121746
0.0	0.0	0.997144877910614	0.0028551518917083
1.0	1.0	0.0600632391870021	0.9399366974830629
1.0	1.0	0.1425264179706573	0.857473611831665
1.0	1.0	0.0053988490253686	0.9946011304855348
1.0	1.0	0.0035981982946395	0.9964017868041992
0.0	1.0	0.3356707692146301	0.6643292307853699
1.0	0.0	0.9987269043922424	0.0012730864109471
1.0	1.0	9.613943984732032e-05	0.9999037981033324
0.0	1.0	0.0021613696590065	0.9978386759757996
0.0	1.0	0.0402147844433784	0.9597851634025574
0.0	1.0	0.097807303071022	0.902192771434784
0.0	1.0	0.0453522913157939	0.9546477198600768
0.0	0.0	0.5039193034172058	0.4960806667804718
0.0	1.0	0.0001495537726441	0.9998503923416138
1.0	0.0	0.9912930130958556	0.0087069375440478
1.0	0.0	0.964186429977417	0.0358135178685188
0.0	1.0	0.012344678863883	0.9876553416252136
0.0	1.0	0.0002029923780355	0.9997970461845398
0.0	1.0	0.0883945077657699	0.9116054773330688
0.0	1.0	0.079075276851654	0.9209247827529908
1.0	0.0	0.5355797410011292	0.4644202589988708
1.0	1.0	0.0004618895763996	0.9995381832122804
1.0	1.0	0.0002290812844876	0.9997709393501282
1.0	0.0	0.9697487354278564	0.0302511863410472
0.0	1.0	0.0021084854379296	0.9978914856910706
0.0	1.0	0.0001495574833825	0.9998503923416138
1.0	0.0	0.992701292037964	0.0072986902669072
0.0	0.0	0.9244593381881714	0.0755406320095062
0.0	0.0	0.9661666750907898	0.0338332541286945
0.0	0.0	0.9987741112709044	0.0012258242350071
1.0	0.0	0.5518956184387207	0.4481043815612793
1.0	1.0	0.0226203948259353	0.9773796200752258
1.0	0.0	0.9916521906852722	0.0083478167653083
0.0	0.0	0.9986515641212464	0.0013484546216204
1.0	0.0	0.9307818412780762	0.0692181289196014
0.0	0.0	0.9996222257614136	0.0003777866368182
0.0	0.0	0.9992897510528564	0.0007101676310412
0.0	0.0	0.9995179176330566	0.0004820612666662
1.0	1.0	0.0018932130187749	0.9981067180633544
1.0	0.0	0.8798843622207642	0.1201155930757522
0.0	1.0	0.0796985626220703	0.9203013777732848
0.0	0.0	0.998229205608368	0.0017707960214465
1.0	1.0	0.0158531870692968	0.9841468334197998
1.0	1.0	0.0059976568445563	0.9940022826194764
1.0	0.0	0.9873013496398926	0.0126986596733331
0.0	0.0	0.8466419577598572	0.1533580720424652
1.0	1.0	0.0005747321993112	0.9994252920150756
0.0	1.0	0.0002494460204616	0.999750554561615
1.0	1.0	5.62214590900112e-05	0.999943733215332
0.0	1.0	0.003891505068168	0.9961084723472596
0.0	1.0	0.0008723397040739	0.9991276860237122
0.0	1.0	0.0001367294898955	0.9998632669448853
0.0	1.0	0.0003674731997307	0.9996324777603148
0.0	0.0	0.8419021964073181	0.1580977886915207
0.0	0.0	0.991620659828186	0.0083792880177497
0.0	0.0	0.998715043067932	0.0012849700869992
0.0	0.0	0.9994981288909912	0.0005018408992327
0.0	0.0	0.999771773815155	0.0002282319037476
0.0	1.0	0.0005284391227178	0.9994716048240662
0.0	1.0	6.566439697053283e-05	0.9999343156814576
0.0	0.0	0.9837049841880798	0.0162950791418552
0.0	0.0	0.8868831992149353	0.1131168156862258
0.0	0.0	0.983710527420044	0.0162895377725362
0.0	0.0	0.8632389903068542	0.1367609649896621
1.0	0.0	0.9989010095596312	0.0010990127921104
1.0	1.0	5.531663555302657e-05	0.9999446868896484
0.0	0.0	0.9990445971488952	0.0009553950512781
1.0	0.0	0.9919549822807312	0.0080449860543012
1.0	1.0	0.0001963181275641	0.9998037219047546
1.0	0.0	0.9665496349334716	0.0334503203630447
0.0	0.0	0.9897543787956238	0.010245643556118
0.0	0.0	0.9980935454368592	0.0019064377993345
0.0	1.0	0.0002881198015529	0.999711811542511
0.0	0.0	0.8014515042304993	0.1985484957695007
0.0	1.0	0.0018473609816282	0.9981526732444764
0.0	1.0	0.0003132710116915	0.9996867179870604
0.0	0.0	0.9983530044555664	0.0016470600385218
1.0	1.0	0.0018002712167799	0.998199701309204
0.0	0.0	0.9994702935218812	0.000529688433744
0.0	0.0	0.9937279224395752	0.0062720449641346
0.0	0.0	0.9946762323379515	0.0053238235414028
0.0	0.0	0.9953358769416808	0.004664184525609
1.0	1.0	0.0012430660426616	0.9987568855285645
0.0	1.0	0.0024618229363113	0.9975382089614868
1.0	1.0	0.2901204228401184	0.7098795771598816
1.0	1.0	0.0024734137114137	0.9975265860557556
1.0	1.0	0.0001189543690998	0.9998810291290284
1.0	1.0	0.0025410265661776	0.9974589943885804
1.0	0.0	0.9990180730819702	0.000981913995929
1.0	1.0	0.0001711942168185	0.9998288154602052
1.0	0.0	0.9906360507011414	0.0093639902770519
1.0	1.0	0.0225511752068996	0.9774488806724548
0.0	0.0	0.995142698287964	0.0048572653904557
0.0	0.0	0.9795642495155334	0.0204357933253049
1.0	0.0	0.95865136384964	0.0413486622273922
1.0	1.0	0.3162785470485687	0.6837214827537537
0.0	0.0	0.9953510761260986	0.004648916888982
0.0	0.0	0.9782368540763856	0.0217631366103887
0.0	0.0	0.7742361426353455	0.2257638126611709
0.0	0.0	0.5982257723808289	0.4017741680145263
1.0	0.0	0.9209683537483216	0.079031653702259
0.0	0.0	0.9692788124084472	0.0307212062180042
0.0	0.0	0.9875319600105286	0.0124680399894714
1.0	1.0	8.53587916935794e-05	0.9999146461486816
0.0	1.0	0.0004836448351852	0.9995163679122924
1.0	1.0	0.2048299014568328	0.7951701283454895
0.0	1.0	0.0003059399023186	0.9996941089630128
1.0	1.0	0.0148905273526906	0.9851094484329224
1.0	1.0	0.0862564891576767	0.9137435555458068
1.0	1.0	0.0264810360968112	0.9735189080238342
1.0	1.0	5.0196067604701966e-05	0.9999498128890992
1.0	1.0	0.0002264535869471	0.9997735619544984
0.0	1.0	0.0009869603672996	0.9990130662918092
0.0	1.0	0.0134338401257991	0.986566126346588
0.0	0.0	0.9990922212600708	0.0009077619761228
0.0	1.0	8.069007890298963e-05	0.999919295310974
1.0	1.0	0.0007955873734317	0.9992044568061828
1.0	1.0	0.0022740210406482	0.997726023197174
1.0	0.0	0.999424934387207	0.0005750925047323
0.0	1.0	0.0151410643011331	0.9848589301109314
1.0	1.0	0.0118314046412706	0.9881686568260192
1.0	0.0	0.9505620002746582	0.0494379848241806
1.0	1.0	0.3663915693759918	0.6336084008216858
1.0	1.0	0.0002559119893703	0.9997441172599792
1.0	0.0	0.721961259841919	0.2780387699604034
0.0	0.0	0.9995457530021667	0.0004541842499747
0.0	0.0	0.8444747924804688	0.1555252224206924
1.0	1.0	0.0119639057666063	0.988036036491394
1.0	0.0	0.982279360294342	0.0177206564694643
1.0	1.0	7.074498716974631e-05	0.9999293088912964
1.0	1.0	0.0002396548661636	0.9997603297233582
1.0	0.0	0.9876310229301452	0.0123690171167254
1.0	0.0	0.6288121342658997	0.3711878955364227
1.0	0.0	0.9988417029380798	0.0011583301238715
1.0	1.0	0.0020017039496451	0.997998297214508
0.0	1.0	0.0007109410362318	0.9992890357971193
1.0	1.0	0.0048574521206319	0.9951425790786744
1.0	0.0	0.9968706965446472	0.0031292838975787
0.0	0.0	0.9981439113616944	0.0018561446340754
1.0	1.0	0.0002906043664552	0.99970942735672
0.0	0.0	0.8636279106140137	0.1363720893859863
0.0	0.0	0.9977967739105223	0.0022031997796148
0.0	1.0	0.2400812804698944	0.7599186897277832
0.0	0.0	0.9939683675765992	0.0060315690934658
0.0	0.0	0.9401422142982484	0.0598578080534935
0.0	0.0	0.9272009134292604	0.0727991089224815
0.0	1.0	0.1730343252420425	0.8269657492637634
1.0	1.0	0.0002394534240011	0.9997605681419371
0.0	0.0	0.9989091157913208	0.0010908835101872
1.0	0.0	0.9959115982055664	0.004088444635272
0.0	1.0	0.1975548565387725	0.802445113658905
0.0	1.0	0.3612671196460724	0.63873291015625
0.0	1.0	0.4385649561882019	0.5614350438117981
0.0	1.0	0.2103065401315689	0.7896934747695923
1.0	1.0	0.2028357237577438	0.7971643209457397
0.0	0.0	0.986200749874115	0.0137991923838853
0.0	0.0	0.9833383560180664	0.0166616328060627
0.0	1.0	0.0002633869589772	0.9997366070747375
0.0	0.0	0.9265066385269164	0.0734933093190193
0.0	1.0	0.0024571281392127	0.9975428581237792
0.0	1.0	0.358997642993927	0.641002357006073
1.0	1.0	0.0094811441376805	0.9905188679695128
0.0	1.0	0.0001948937715496	0.9998051524162292
0.0	1.0	0.0006173212314024	0.9993826150894164
0.0	0.0	0.724462628364563	0.275537371635437
1.0	1.0	5.396340930019505e-05	0.9999459981918336
0.0	0.0	0.9927881360054016	0.0072118737734854
0.0	0.0	0.9955131411552428	0.0044868937693536
1.0	1.0	0.0001042716758092	0.9998956918716432
1.0	1.0	6.297676009126008e-05	0.9999370574951172
1.0	1.0	8.626677299616858e-05	0.9999136924743652
0.0	1.0	0.0044557596556842	0.9955442547798156
1.0	0.0	0.9810987114906312	0.0189012270420789
1.0	1.0	0.049963966012001	0.9500359892845154
1.0	0.0	0.8573146462440491	0.1426853239536285
1.0	1.0	0.000257722713286	0.999742329120636
1.0	1.0	0.0070048333145678	0.9929952025413512
0.0	0.0	0.8208009004592896	0.179199144244194
1.0	1.0	0.0004152367764618	0.99958473443985
1.0	1.0	0.3999808430671692	0.6000192165374756
0.0	0.0	0.986504077911377	0.0134959779679775
1.0	0.0	0.9986544847488404	0.0013454497093334
0.0	0.0	0.986491084098816	0.013508915901184
0.0	1.0	0.0003865788457915	0.9996134638786316
0.0	0.0	0.999778687953949	0.0002213188708992
1.0	1.0	0.0007773857214488	0.9992226362228394
1.0	1.0	0.0003974697028752	0.9996024966239928
1.0	1.0	0.0003405327151995	0.9996594190597534
0.0	0.0	0.9900494813919068	0.0099504683166742
0.0	0.0	0.9915139079093932	0.0084860818460583
0.0	0.0	0.9997537732124328	0.0002462042320985
1.0	1.0	0.4836738407611847	0.5163261294364929
1.0	1.0	0.3020626306533813	0.6979373693466187
1.0	1.0	0.005546101834625	0.9944538474082948
1.0	0.0	0.9968296885490416	0.0031702918931841
1.0	0.0	0.9986779093742372	0.0013221042463555
1.0	0.0	0.7190366983413696	0.280963271856308
0.0	1.0	0.0303904730826616	0.969609558582306
0.0	0.0	0.9994463324546814	0.0005536106182262
1.0	1.0	0.0121281705796718	0.9878717660903932
1.0	0.0	0.8218190670013428	0.1781809478998184
0.0	1.0	0.2949787676334381	0.7050212025642395
1.0	0.0	0.9992819428443908	0.0007180640241131
1.0	1.0	0.0041426229290664	0.9958574175834656
1.0	1.0	0.0001402844063704	0.9998596906661988
1.0	0.0	0.9526801705360411	0.0473198667168617
1.0	1.0	0.3763379752635956	0.6236620545387268
0.0	1.0	0.0003585398662835	0.9996414184570312
1.0	1.0	0.0001027421239996	0.9998972415924072
1.0	0.0	0.8680155277252197	0.1319844871759414
0.0	1.0	0.0043705641292035	0.9956294298171996
0.0	1.0	9.763763227965684e-05	0.999902367591858
0.0	1.0	0.2390705943107605	0.7609294652938843
0.0	1.0	0.0785052180290222	0.921494722366333
1.0	0.0	0.9804619550704956	0.0195380430668592
1.0	0.0	0.9900771379470824	0.0099228527396917
1.0	1.0	0.0002249249228043	0.9997751116752625
0.0	0.0	0.9951092600822448	0.0048907129094004
0.0	0.0	0.9981151819229126	0.0018848808249458
0.0	0.0	0.5750596523284912	0.4249403774738312
0.0	1.0	0.1770788729190826	0.8229211568832397
0.0	0.0	0.9990348815917968	0.0009651847649365
1.0	1.0	0.408469557762146	0.591530442237854
0.0	0.0	0.6649194955825806	0.335080474615097
0.0	1.0	9.88031315500848e-05	0.9999011754989624
0.0	0.0	0.9852999448776244	0.0147000839933753
0.0	0.0	0.9806950092315674	0.0193049609661102
0.0	0.0	0.9980939030647278	0.0019060948397964
1.0	0.0	0.9802108407020568	0.0197891741991043
1.0	1.0	0.1919885128736496	0.8080114722251892
1.0	1.0	0.0399908907711505	0.9600091576576232
1.0	1.0	0.0007720955763943	0.9992278814315796
1.0	1.0	0.0009836016688495	0.9990164041519164
1.0	1.0	0.0015962244942784	0.9984037280082704
1.0	1.0	0.0548869706690311	0.9451130628585817
1.0	1.0	0.1418878734111786	0.858112096786499
0.0	0.0	0.9865459203720092	0.0134540852159261
1.0	1.0	0.0010624536080285	0.9989375472068788
1.0	1.0	0.0025350004434585	0.9974650144577026
