# Supplementary material for: AI-augmented intraoperative decision-making workflows in diffuse midline glioma biopsy using cryosection pathology
Source: Nat Commun. 2025 Nov 26;16:11667. doi: 10.1038/s41467-025-66853-y (PMC12749771; doi:10.1038/s41467-025-66853-y)
Supplement: Supplementary file 4 — Source data [file 41467_2025_66853_MOESM4_ESM.zip › Yuan_SourceData_Fig4/Fig_4b/fold_6.csv]

Y	Y_hat	p_0	p_1
0.0	0.0	0.7623543739318848	0.2376456707715988
0.0	0.0	0.9895525574684144	0.0104474769905209
0.0	0.0	0.9118642807006836	0.0881356820464134
0.0	0.0	0.7888379096984863	0.2111620754003524
1.0	0.0	0.8068195581436157	0.1931804418563842
1.0	0.0	0.9616209268569946	0.0383790358901023
0.0	0.0	0.811342179775238	0.1886578351259231
1.0	1.0	0.1218990013003349	0.8781010508537292
1.0	1.0	0.1196498721837997	0.8803501129150391
1.0	1.0	0.1212590783834457	0.8787408471107483
1.0	1.0	0.2065413296222686	0.7934587001800537
0.0	0.0	0.8923030495643616	0.1076968982815742
1.0	1.0	0.041634451597929	0.958365559577942
1.0	1.0	0.0188718400895595	0.9811280965805054
0.0	1.0	0.2266168892383575	0.7733830809593201
0.0	0.0	0.8274054527282715	0.1725945323705673
0.0	0.0	0.7823631763458252	0.2176368534564972
0.0	1.0	0.3542008996009826	0.6457991003990173
0.0	1.0	0.1967344433069229	0.8032655119895935
0.0	1.0	0.3041654527187347	0.6958345174789429
1.0	0.0	0.5490762591362	0.4509237706661224
1.0	1.0	0.0153078716248273	0.98469215631485
0.0	0.0	0.818229615688324	0.1817703992128372
0.0	1.0	0.0922005474567413	0.907799482345581
0.0	0.0	0.6898163557052612	0.3101836442947387
0.0	0.0	0.7307456731796265	0.2692543268203735
1.0	0.0	0.6564679145812988	0.3435321152210235
1.0	1.0	0.1362646669149398	0.8637353181838989
1.0	1.0	0.1007967293262481	0.8992033004760742
1.0	0.0	0.6189404726028442	0.3810595571994781
0.0	1.0	0.0990834534168243	0.900916576385498
0.0	1.0	0.0867055729031562	0.9132943749427797
1.0	0.0	0.8336612582206726	0.166338711977005
0.0	1.0	0.008085030131042	0.9919149875640868
0.0	0.0	0.6055604815483093	0.3944394886493683
0.0	1.0	0.2872186601161957	0.7127813100814819
1.0	1.0	0.0316664166748523	0.9683336019515992
1.0	0.0	0.6433905959129333	0.356609433889389
1.0	1.0	0.2254093587398529	0.7745906710624695
0.0	0.0	0.8123999834060669	0.1876000463962555
1.0	0.0	0.8235381245613098	0.1764618456363678
0.0	0.0	0.9728259444236756	0.0271740481257438
0.0	0.0	0.9755512475967408	0.0244487915188074
0.0	0.0	0.9821527600288392	0.0178472679108381
1.0	0.0	0.8770913481712341	0.122908629477024
1.0	1.0	0.4760223925113678	0.5239776372909546
0.0	1.0	0.4589357376098633	0.5410642623901367
0.0	0.0	0.713921844959259	0.2860781550407409
1.0	1.0	0.0465530827641487	0.953446924686432
1.0	1.0	0.2653961181640625	0.7346038818359375
1.0	1.0	0.0057885637506842	0.9942113757133484
0.0	1.0	0.2078963369131088	0.79210364818573
1.0	1.0	0.0223393719643354	0.9776606559753418
0.0	1.0	0.0949978157877922	0.9050021767616272
1.0	0.0	0.6128355264663696	0.387164443731308
0.0	1.0	0.1492123007774353	0.8507877588272095
0.0	1.0	0.0178884286433458	0.9821115732192992
0.0	1.0	0.0071802115999162	0.9928197264671326
0.0	1.0	0.3363220393657684	0.6636779308319092
0.0	1.0	0.2618137300014496	0.738186240196228
0.0	0.0	0.7688533067703247	0.2311466485261917
0.0	0.0	0.5854759812355042	0.4145240187644958
0.0	0.0	0.758030891418457	0.2419691234827041
0.0	0.0	0.9758350849151612	0.024164954200387
0.0	0.0	0.6488073468208313	0.3511926233768463
0.0	1.0	0.2524424195289612	0.7475575804710388
0.0	0.0	0.7603046894073486	0.2396953254938125
0.0	1.0	0.2735747992992401	0.7264252305030823
0.0	0.0	0.8987289071083069	0.1012711450457573
0.0	1.0	0.4444549083709717	0.5555450916290283
1.0	0.0	0.8739644289016724	0.1260355114936828
1.0	1.0	0.0495570600032806	0.950442910194397
0.0	1.0	0.3631154000759125	0.6368845701217651
1.0	0.0	0.6167017817497253	0.3832981884479522
1.0	1.0	0.0715942755341529	0.9284057021141052
1.0	0.0	0.5460086464881897	0.4539913535118103
0.0	1.0	0.0628550127148628	0.9371449947357178
0.0	0.0	0.8099262118339539	0.1900738030672073
0.0	1.0	0.371254950761795	0.6287450194358826
0.0	0.0	0.7058334946632385	0.2941665053367615
0.0	0.0	0.9576271772384644	0.0423728711903095
0.0	1.0	0.1215911731123924	0.8784088492393494
0.0	0.0	0.5869849920272827	0.4130150079727173
1.0	1.0	0.4188542664051056	0.581145703792572
0.0	0.0	0.9721525311470032	0.0278474297374486
0.0	0.0	0.6419802904129028	0.3580197095870971
0.0	1.0	0.3678728938102722	0.632127046585083
0.0	1.0	0.4969038665294647	0.5030961632728577
1.0	1.0	0.1147238537669181	0.885276198387146
0.0	1.0	0.1236438006162643	0.8763562440872192
1.0	1.0	0.052998024970293	0.9470019936561584
1.0	1.0	0.3438185751438141	0.6561814546585083
1.0	1.0	0.0107639534398913	0.989236056804657
1.0	1.0	0.4823459088802337	0.5176540613174438
1.0	0.0	0.8994817137718201	0.1005182191729545
1.0	1.0	0.1622506529092788	0.8377493619918823
1.0	0.0	0.6419567465782166	0.358043223619461
1.0	1.0	0.3308590352535248	0.6691409349441528
0.0	1.0	0.1326761394739151	0.8673238754272461
0.0	0.0	0.8966953158378601	0.1033047288656234
1.0	0.0	0.570798933506012	0.4292010962963104
1.0	1.0	0.3169861137866974	0.6830138564109802
0.0	1.0	0.0125570353120565	0.987442910671234
0.0	0.0	0.8607959747314453	0.1392040848731994
0.0	1.0	0.3572292029857635	0.6427708268165588
0.0	1.0	0.3799775540828705	0.6200224757194519
1.0	1.0	0.0574023947119712	0.9425976276397704
0.0	1.0	0.0014410250587388	0.9985589385032654
0.0	1.0	0.0772053524851799	0.9227946996688844
1.0	1.0	0.0216004438698291	0.9783995747566224
0.0	0.0	0.6284378170967102	0.3715621829032898
1.0	1.0	0.0013989399885758	0.9986010193824768
0.0	1.0	0.2014424204826355	0.7985575795173645
1.0	0.0	0.8418503999710083	0.1581496745347976
1.0	0.0	0.5021629333496094	0.4978370368480682
1.0	1.0	0.1037072017788887	0.8962928056716919
1.0	1.0	0.0074102496728301	0.9925897121429444
1.0	1.0	0.1157439872622489	0.8842560052871704
0.0	1.0	0.2321491688489914	0.7678508758544922
0.0	0.0	0.7095655202865601	0.2904344499111175
0.0	0.0	0.9873661994934082	0.0126338396221399
0.0	1.0	0.0831489786505699	0.9168509840965272
1.0	1.0	0.0158200394362211	0.9841799736022948
1.0	1.0	0.0151963122189044	0.9848036766052246
1.0	0.0	0.500644862651825	0.4993551075458526
0.0	0.0	0.6432863473892212	0.3567136228084564
1.0	0.0	0.6259803771972656	0.3740195631980896
1.0	0.0	0.8928362131118774	0.1071637496352195
1.0	1.0	0.416542500257492	0.5834575295448303
1.0	1.0	0.1662199646234512	0.83378005027771
1.0	1.0	0.0385290086269378	0.9614709615707396
0.0	1.0	0.1626289635896682	0.8373710513114929
0.0	1.0	0.2503039538860321	0.7496960163116455
1.0	1.0	0.0729404985904693	0.9270594716072084
1.0	1.0	0.4175723195075989	0.5824276804924011
1.0	1.0	0.0162749085575342	0.9837250113487244
1.0	1.0	0.000919755664654	0.9990801811218262
1.0	1.0	0.1869046837091446	0.8130953311920166
1.0	0.0	0.7088282108306885	0.2911717891693115
1.0	1.0	0.3932329714298248	0.6067669987678528
1.0	1.0	0.0786710083484649	0.9213289618492126
0.0	1.0	0.0570611096918582	0.9429389238357544
1.0	1.0	0.0150828268378973	0.9849172234535216
1.0	0.0	0.563408613204956	0.4365914165973663
0.0	0.0	0.9486753940582277	0.0513245984911918
1.0	1.0	0.1795302927494049	0.8204697370529175
0.0	0.0	0.9629703164100648	0.0370295979082584
0.0	0.0	0.6227964162826538	0.3772035539150238
0.0	0.0	0.5171229839324951	0.4828770160675049
0.0	1.0	0.1362484395503997	0.8637515306472778
0.0	1.0	0.275528997182846	0.7244710326194763
0.0	1.0	0.248504102230072	0.751495897769928
0.0	1.0	0.3619996905326843	0.6380003094673157
1.0	1.0	0.0362485162913799	0.9637515544891356
0.0	1.0	0.4385216236114502	0.5614783763885498
1.0	0.0	0.6386379599571228	0.3613620102405548
0.0	0.0	0.8696829080581665	0.1303170770406723
0.0	0.0	0.5604329109191895	0.4395670890808105
0.0	1.0	0.4334579408168793	0.5665420293807983
0.0	1.0	0.1191301122307777	0.8808699250221252
1.0	0.0	0.6400434374809265	0.3599565029144287
0.0	1.0	0.1684984564781189	0.8315014839172363
0.0	1.0	0.0755378305912017	0.9244621992111206
0.0	1.0	0.0524347312748432	0.9475653171539308
0.0	0.0	0.9200521111488342	0.0799479261040687
0.0	1.0	0.1001206561923027	0.8998793959617615
0.0	1.0	0.4705261588096618	0.5294738411903381
1.0	0.0	0.7311097979545593	0.2688902020454407
0.0	0.0	0.93196439743042	0.0680356100201606
0.0	0.0	0.939464032649994	0.0605359971523284
0.0	0.0	0.9234468936920166	0.0765531435608863
1.0	1.0	0.0080162240192294	0.9919838309288024
0.0	1.0	0.4237591028213501	0.5762408971786499
0.0	1.0	0.0754750519990921	0.9245249629020692
1.0	0.0	0.5495822429656982	0.4504177272319793
1.0	1.0	0.1108695268630981	0.8891304731369019
1.0	1.0	0.0368132814764976	0.963186740875244
0.0	0.0	0.750901460647583	0.2490984946489334
1.0	1.0	0.4615228772163391	0.5384771227836609
1.0	0.0	0.563444972038269	0.4365550875663757
1.0	0.0	0.8172696232795715	0.1827304363250732
1.0	1.0	0.0334317795932292	0.9665682315826416
1.0	1.0	0.4708239138126373	0.5291761159896851
0.0	0.0	0.8761166930198669	0.1238833144307136
1.0	1.0	0.1551510393619537	0.8448489904403687
1.0	0.0	0.9165043830871582	0.083495557308197
0.0	1.0	0.3736201524734497	0.6263798475265503
1.0	0.0	0.5632249116897583	0.4367750585079193
0.0	1.0	0.0109489671885967	0.989051103591919
0.0	0.0	0.8935367465019226	0.1064632087945938
0.0	1.0	0.4816545248031616	0.5183454751968384
1.0	1.0	0.4574078321456909	0.5425921678543091
1.0	1.0	0.066301055252552	0.9336989521980286
1.0	1.0	0.0745361223816871	0.925463855266571
0.0	1.0	0.0230508670210838	0.976949155330658
0.0	0.0	0.8955962061882019	0.1044037714600563
0.0	0.0	0.8084789514541626	0.1915209889411926
1.0	1.0	0.0054404744878411	0.9945594668388368
1.0	1.0	0.0094297491014003	0.990570306777954
1.0	1.0	0.0540198646485805	0.945980191230774
1.0	1.0	0.016675679013133	0.9833242893218994
1.0	0.0	0.6644231677055359	0.3355768918991089
1.0	0.0	0.5596818327903748	0.4403181374073028
0.0	1.0	0.2730377614498138	0.7269622683525085
0.0	0.0	0.9047900438308716	0.0952099561691284
1.0	1.0	0.1301982998847961	0.8698017597198486
1.0	0.0	0.7285343408584595	0.2714656889438629
0.0	0.0	0.7389175891876221	0.2610824406147003
1.0	0.0	0.8538619875907898	0.1461380720138549
1.0	0.0	0.7818940281867981	0.2181059718132019
1.0	0.0	0.6552354097366333	0.3447645604610443
1.0	1.0	0.1718437373638153	0.8281562924385071
1.0	0.0	0.5103607773780823	0.4896391928195953
0.0	1.0	0.4738425314426422	0.5261574387550354
1.0	1.0	0.2476555556058883	0.7523444890975952
1.0	0.0	0.5389695167541504	0.461030513048172
0.0	1.0	0.1354647278785705	0.8645352721214294
0.0	1.0	0.0838765054941177	0.9161235690116882
0.0	0.0	0.8099849820137024	0.1900150328874588
0.0	1.0	0.4833106100559234	0.5166894197463989
1.0	1.0	0.4419053196907043	0.5580946803092957
1.0	0.0	0.7071895003318787	0.2928104698657989
1.0	1.0	0.1309304684400558	0.8690694570541382
0.0	1.0	0.1098633110523223	0.8901366591453552
0.0	0.0	0.8334965109825134	0.1665034890174865
0.0	0.0	0.6744558215141296	0.3255442380905151
0.0	0.0	0.7372585535049438	0.2627414762973785
0.0	0.0	0.816842794418335	0.183157205581665
1.0	1.0	0.0667637661099433	0.933236300945282
0.0	1.0	0.391152560710907	0.6088474988937378
0.0	1.0	0.112968735396862	0.8870313167572021
0.0	0.0	0.8510236144065857	0.1489763855934143
0.0	0.0	0.5217680335044861	0.4782319664955139
0.0	1.0	0.4760734438896179	0.5239265561103821
1.0	1.0	0.1830813586711883	0.8169186115264893
1.0	1.0	0.0020830251742154	0.9979169964790344
1.0	1.0	0.2072290778160095	0.7927709221839905
1.0	0.0	0.966681718826294	0.0333182662725448
1.0	1.0	0.3422946631908417	0.6577053070068359
1.0	1.0	0.0159777030348777	0.984022319316864
1.0	0.0	0.7144947052001953	0.2855052947998047
1.0	1.0	0.0870475098490715	0.912952482700348
0.0	0.0	0.8110266923904419	0.1889732778072357
1.0	1.0	0.424709290266037	0.5752907395362854
1.0	1.0	0.0663436651229858	0.9336563348770142
