# Supplementary material for: AI-augmented intraoperative decision-making workflows in diffuse midline glioma biopsy using cryosection pathology
Source: Nat Commun. 2025 Nov 26;16:11667. doi: 10.1038/s41467-025-66853-y (PMC12749771; doi:10.1038/s41467-025-66853-y)
Supplement: Supplementary file 4 — Source data [file 41467_2025_66853_MOESM4_ESM.zip › Yuan_SourceData_Fig4/Fig_4b/fold_7.csv]

Y	Y_hat	p_0	p_1
0.0	0.0	0.9104411602020264	0.0895588845014572
0.0	0.0	0.9988821148872375	0.001117895473726
0.0	0.0	0.9919390082359314	0.0080609694123268
0.0	0.0	0.9625495672225952	0.0374504700303077
1.0	0.0	0.621432900428772	0.3785671591758728
1.0	0.0	0.8885180950164795	0.1114819198846817
0.0	0.0	0.9912432432174684	0.0087567213922739
1.0	1.0	0.1786310225725174	0.8213689923286438
1.0	1.0	0.1073006987571716	0.8926993012428284
1.0	1.0	0.1245255172252655	0.8754744529724121
1.0	1.0	0.0040189721621572	0.995980978012085
0.0	0.0	0.9470089077949524	0.0529910214245319
1.0	1.0	0.0065543493255972	0.993445634841919
1.0	1.0	4.699982673628256e-05	0.999953031539917
0.0	1.0	0.2233455926179886	0.7766543626785278
0.0	0.0	0.9874267578125	0.0125732226297259
0.0	0.0	0.5318508148193359	0.468149185180664
0.0	0.0	0.9631215929985046	0.0368783734738826
0.0	0.0	0.5402769446372986	0.4597230851650238
0.0	1.0	0.0687111392617225	0.9312888979911804
1.0	1.0	0.1648577600717544	0.8351422548294067
1.0	1.0	0.2862738072872162	0.7137261629104614
0.0	1.0	0.219406396150589	0.7805935740470886
0.0	1.0	0.0865010842680931	0.9134989380836488
0.0	1.0	0.1601689755916595	0.8398310542106628
0.0	1.0	0.009308218024671	0.9906917214393616
1.0	1.0	0.4884233772754669	0.5115765929222107
1.0	1.0	0.3480768501758575	0.6519231200218201
1.0	1.0	0.0132102603092789	0.9867897629737854
1.0	0.0	0.9742305278778076	0.0257695242762565
0.0	1.0	0.1463431566953659	0.8536568880081177
0.0	1.0	0.000132842149469	0.9998670816421508
1.0	0.0	0.6158924698829651	0.3841075897216797
0.0	1.0	0.3785133063793182	0.6214866638183594
0.0	0.0	0.7298219799995422	0.2701780200004577
0.0	0.0	0.6222352385520935	0.3777647316455841
1.0	0.0	0.6082066893577576	0.3917933404445648
1.0	1.0	0.1760462522506714	0.8239537477493286
1.0	0.0	0.7103998064994812	0.2896001935005188
0.0	0.0	0.7278463840484619	0.2721536159515381
1.0	1.0	0.4891351461410522	0.5108648538589478
0.0	0.0	0.9973045587539672	0.002695431234315
0.0	0.0	0.9889041781425476	0.0110958693549036
0.0	0.0	0.9835394620895386	0.0164605397731065
1.0	1.0	0.238144651055336	0.7618553638458252
1.0	0.0	0.5141399502754211	0.4858599901199341
0.0	1.0	0.0246417466551065	0.9753583073616028
0.0	0.0	0.5775054693222046	0.4224945604801178
1.0	1.0	0.042029745876789	0.9579702019691468
1.0	1.0	0.0577421747148036	0.9422578811645508
1.0	1.0	0.0512311980128288	0.9487688541412354
0.0	0.0	0.9109694957733154	0.0890305489301681
1.0	1.0	0.0750522539019584	0.9249477386474608
0.0	1.0	0.4311135709285736	0.568886399269104
1.0	0.0	0.901826798915863	0.0981731787323951
0.0	0.0	0.6589552164077759	0.3410447537899017
0.0	1.0	0.0001353792176814	0.9998645782470704
0.0	1.0	2.3187874830910005e-05	0.9999767541885376
0.0	1.0	0.0043655377812683	0.9956344962120056
0.0	0.0	0.943562150001526	0.0564379096031188
0.0	0.0	0.8326398134231567	0.1673602163791656
0.0	0.0	0.9807444214820862	0.0192555598914623
0.0	0.0	0.9653505086898804	0.0346495434641838
0.0	0.0	0.9369150400161744	0.0630849078297615
0.0	0.0	0.853995680809021	0.1460043489933014
0.0	1.0	0.166364848613739	0.833635151386261
0.0	0.0	0.8570641279220581	0.1429357975721359
0.0	1.0	0.2044283300638198	0.7955716848373413
0.0	0.0	0.9958712458610536	0.004128789063543
0.0	0.0	0.5435940027236938	0.4564060270786285
1.0	1.0	0.3166567385196686	0.6833432912826538
1.0	1.0	5.929414692218416e-05	0.9999407529830932
0.0	0.0	0.9768933653831482	0.023106575012207
1.0	1.0	0.391977459192276	0.6080225706100464
1.0	1.0	0.0001011808708426	0.9998987913131714
1.0	0.0	0.7196385860443115	0.2803614139556885
0.0	0.0	0.927017092704773	0.0729829668998718
0.0	1.0	0.025291608646512	0.9747083187103271
0.0	1.0	0.4489764273166656	0.551023542881012
0.0	0.0	0.8648717403411865	0.1351282596588134
0.0	0.0	0.943160593509674	0.0568394213914871
0.0	1.0	0.0613596104085445	0.9386404156684875
0.0	0.0	0.9035652875900269	0.0964347124099731
1.0	1.0	0.0981096774339675	0.9018902778625488
0.0	0.0	0.956536054611206	0.0434639602899551
0.0	0.0	0.9710747599601746	0.0289251804351806
0.0	0.0	0.9832136631011964	0.0167863722890615
0.0	0.0	0.9905515909194946	0.0094483587890863
1.0	1.0	0.302237719297409	0.6977623105049133
0.0	0.0	0.6178411841392517	0.3821587860584259
1.0	1.0	0.0002635715936776	0.9997363686561584
1.0	1.0	0.0736477673053741	0.9263522624969482
1.0	1.0	2.108724947902374e-05	0.9999788999557496
1.0	0.0	0.6961879134178162	0.3038121461868286
1.0	0.0	0.9967235922813416	0.0032764363568276
1.0	1.0	0.3771762549877167	0.6228237748146057
1.0	0.0	0.91670960187912	0.0832903757691383
1.0	0.0	0.9753254055976868	0.0246746502816677
0.0	0.0	0.9864460229873656	0.013553999364376
0.0	0.0	0.7051945924758911	0.2948053777217865
1.0	0.0	0.7397319674491882	0.2602680027484894
1.0	1.0	9.137864253716545e-05	0.9999085664749146
0.0	1.0	0.2295240312814712	0.7704759836196899
0.0	0.0	0.925804615020752	0.0741953626275062
0.0	0.0	0.8354439735412598	0.164556011557579
0.0	0.0	0.9782237410545348	0.0217763166874647
1.0	1.0	1.101351790566696e-05	0.9999890327453612
0.0	1.0	0.0845074132084846	0.9154925346374512
0.0	1.0	0.0002636603312566	0.9997363686561584
1.0	1.0	0.0006717485375702	0.9993282556533812
0.0	0.0	0.7406047582626343	0.2593952417373657
1.0	1.0	0.0414992645382881	0.9585007429122924
0.0	0.0	0.7062721252441406	0.2937278747558594
1.0	0.0	0.9940316081047058	0.0059683825820684
1.0	0.0	0.8524445295333862	0.1475554853677749
1.0	1.0	0.4062896370887756	0.5937103033065796
1.0	1.0	1.0416960321890656e-05	0.9999896287918092
1.0	1.0	0.0083018811419606	0.991698145866394
0.0	1.0	0.0916100516915321	0.9083899855613708
0.0	1.0	0.269274890422821	0.7307251691818237
0.0	0.0	0.995152473449707	0.004847512114793
0.0	1.0	0.0017594418022781	0.99824059009552
1.0	1.0	0.0001410874392604	0.999858856201172
1.0	1.0	0.0132256215438246	0.9867743253707886
1.0	1.0	0.0013330348301678	0.9986670017242432
0.0	0.0	0.5797069072723389	0.4202931523323059
1.0	0.0	0.6670960783958435	0.3329038619995117
1.0	0.0	0.8910943269729614	0.1089056581258773
1.0	1.0	0.0010848524980247	0.998915195465088
1.0	1.0	0.0097636766731739	0.9902363419532776
1.0	1.0	0.0001055746397469	0.999894380569458
0.0	0.0	0.9941877126693726	0.0058122663758695
0.0	0.0	0.9928221106529236	0.0071779009886085
1.0	0.0	0.6342920660972595	0.3657078742980957
1.0	1.0	0.379881203174591	0.6201187968254089
1.0	1.0	0.0001175205907202	0.9998824596405028
1.0	1.0	0.0005731389392167	0.9994268417358398
1.0	0.0	0.9319800734519958	0.0680199861526489
1.0	0.0	0.8905093669891357	0.1094906032085418
1.0	0.0	0.529043972492218	0.470956027507782
1.0	1.0	0.2239244431257248	0.776075541973114
0.0	1.0	0.000793760525994	0.999206244945526
1.0	1.0	0.0014216690324246	0.9985783100128174
1.0	1.0	1.870438427431509e-05	0.9999812841415404
0.0	0.0	0.9990859031677246	0.000914140662644
1.0	1.0	0.0008137286058627	0.9991862177848816
0.0	1.0	0.0116219129413366	0.98837810754776
0.0	0.0	0.9028782844543456	0.0971216633915901
0.0	1.0	0.2862686216831207	0.7137313485145569
0.0	0.0	0.769591748714447	0.2304082512855529
0.0	0.0	0.9105748534202576	0.0894251689314842
0.0	0.0	0.9601563811302184	0.0398436188697814
0.0	1.0	0.3822435438632965	0.6177564859390259
1.0	1.0	0.0060629243962466	0.9939370155334472
0.0	1.0	0.2593789398670196	0.7406210899353027
1.0	1.0	0.2249036878347396	0.7750963568687439
0.0	0.0	0.9959543943405152	0.0040456289425492
0.0	0.0	0.8774591088294983	0.1225408911705017
0.0	0.0	0.9728165864944458	0.0271834786981344
0.0	1.0	0.4148100912570953	0.585189938545227
1.0	1.0	0.0127545334398746	0.987245500087738
0.0	0.0	0.975580632686615	0.0244194045662879
0.0	0.0	0.9816471934318542	0.0183528549969196
0.0	1.0	0.2292422801256179	0.7707577347755432
0.0	0.0	0.7816547155380249	0.2183453291654586
0.0	1.0	0.2234580367803573	0.7765418887138367
0.0	1.0	0.0733245834708213	0.9266754388809204
1.0	0.0	0.9820682406425476	0.0179317388683557
0.0	0.0	0.9795081615447998	0.0204918086528778
0.0	0.0	0.7542349100112915	0.2457651048898697
0.0	0.0	0.7755743861198425	0.2244255989789962
1.0	1.0	1.4285679753811564e-05	0.999985694885254
0.0	1.0	0.0082924142479896	0.9917076230049132
0.0	0.0	0.9411707520484924	0.0588292591273784
1.0	1.0	0.1239845305681228	0.8760154843330383
1.0	1.0	0.0282783191651105	0.9717217087745668
1.0	1.0	0.0006233978201635	0.9993765950202942
0.0	0.0	0.5265669822692871	0.4734330177307129
1.0	0.0	0.5204429626464844	0.479557067155838
1.0	1.0	0.3732267320156097	0.6267732381820679
1.0	0.0	0.822289228439331	0.1777108013629913
1.0	1.0	0.0162537842988967	0.9837462902069092
1.0	1.0	0.4009509086608886	0.5990490913391113
0.0	1.0	0.3522724211215973	0.6477276086807251
1.0	1.0	0.0018715612823143	0.9981284737586976
1.0	0.0	0.992045521736145	0.0079544503241777
0.0	0.0	0.9954901337623596	0.0045099081471562
1.0	1.0	0.0165591463446617	0.98344087600708
0.0	1.0	0.2914101779460907	0.7085897922515869
0.0	0.0	0.8777691721916199	0.1222308650612831
0.0	0.0	0.9044081568717957	0.0955918803811073
1.0	1.0	0.0892505124211311	0.9107494354248048
1.0	1.0	0.0015668052947148	0.9984331727027892
1.0	1.0	0.00118075881619	0.9988191723823548
0.0	0.0	0.9988118410110474	0.0011881929822266
0.0	0.0	0.9756213426589966	0.0243786498904228
0.0	0.0	0.9381812810897828	0.0618187114596366
1.0	1.0	1.8386379451840185e-05	0.9999816417694092
1.0	1.0	0.0004933956661261	0.9995065927505492
1.0	1.0	0.0887186080217361	0.911281406879425
1.0	1.0	0.0939168557524681	0.9060831069946288
1.0	0.0	0.7955628633499146	0.2044371217489242
1.0	0.0	0.8587794899940491	0.1412205547094345
0.0	1.0	0.1620577126741409	0.8379422426223755
0.0	0.0	0.9964019060134888	0.0035981440450996
1.0	1.0	0.0101026538759469	0.98989737033844
1.0	1.0	0.4180003702640533	0.5819995999336243
0.0	1.0	0.0091355768963694	0.9908644556999208
1.0	0.0	0.9900492429733276	0.0099507356062531
1.0	0.0	0.9841058850288392	0.0158940721303224
1.0	1.0	0.140747532248497	0.8592525124549866
1.0	1.0	0.0418337956070899	0.9581661820411682
1.0	0.0	0.9244717955589294	0.0755281671881675
0.0	1.0	0.0039475732482969	0.996052384376526
1.0	1.0	0.007174052298069	0.992825984954834
1.0	0.0	0.5203468799591064	0.4796531200408935
0.0	1.0	0.0432303585112094	0.9567696452140808
0.0	0.0	0.9431660771369934	0.0568338595330715
0.0	1.0	0.0798670426011085	0.9201329350471495
0.0	1.0	0.0459015779197216	0.9540984034538268
1.0	1.0	0.091799609363079	0.9082003235816956
1.0	0.0	0.8307743668556213	0.1692256033420562
1.0	0.0	0.5204944014549255	0.4795055985450744
0.0	1.0	0.4542872607707977	0.5457127690315247
0.0	0.0	0.800979733467102	0.1990202367305755
0.0	0.0	0.7868098020553589	0.2131901830434799
0.0	0.0	0.5260574221611023	0.4739425778388977
0.0	0.0	0.6811084747314453	0.3188915252685547
1.0	1.0	0.0011956384405493	0.9988043308258056
0.0	1.0	0.0945305824279785	0.9054694175720216
0.0	1.0	0.0722451135516166	0.9277549386024476
0.0	0.0	0.8100175261497498	0.189982458949089
0.0	0.0	0.773432731628418	0.2265672236680984
0.0	1.0	0.4358111619949341	0.5641888380050659
1.0	1.0	0.0002514954539947	0.9997485280036926
1.0	1.0	0.1077034175395965	0.8922966122627258
1.0	1.0	0.0019504589727148	0.99804949760437
1.0	0.0	0.7216136455535889	0.2783863246440887
1.0	0.0	0.953837752342224	0.0461622662842273
1.0	1.0	0.3032396137714386	0.6967604160308838
1.0	1.0	0.3722521066665649	0.6277478933334351
1.0	1.0	0.4140284657478332	0.5859715342521667
0.0	0.0	0.9806451201438904	0.0193549133837223
1.0	1.0	0.0001305950718233	0.9998693466186525
1.0	1.0	0.0829658284783363	0.9170342087745668
