# Supplementary material for: AI-augmented intraoperative decision-making workflows in diffuse midline glioma biopsy using cryosection pathology
Source: Nat Commun. 2025 Nov 26;16:11667. doi: 10.1038/s41467-025-66853-y (PMC12749771; doi:10.1038/s41467-025-66853-y)
Supplement: Supplementary file 4 — Source data [file 41467_2025_66853_MOESM4_ESM.zip › Yuan_SourceData_Fig4/Fig_4b/fold_8.csv]

Y	Y_hat	p_0	p_1
0.0	0.0	0.9978390336036682	0.0021609931718558
0.0	0.0	0.9997156262397766	0.0002843083057086
0.0	0.0	0.981743097305298	0.018256863579154
0.0	0.0	0.999552309513092	0.0004476261674426
1.0	1.0	0.0493731871247291	0.9506268501281738
1.0	0.0	0.9975121021270752	0.0024879483971744
0.0	0.0	0.7204217314720154	0.279578298330307
1.0	1.0	5.080182745587081e-05	0.9999492168426514
1.0	1.0	0.0366374924778938	0.9633625149726868
1.0	0.0	0.9943882822990416	0.0056116669438779
1.0	1.0	4.511367933446309e-06	0.9999954700469972
0.0	0.0	0.9314842224121094	0.0685157626867294
1.0	1.0	0.0001853495923569	0.9998146891593932
1.0	1.0	6.973478593863547e-05	0.9999302625656128
0.0	1.0	0.0092659210786223	0.9907341003417968
0.0	1.0	3.012739216501359e-05	0.9999698400497437
0.0	0.0	0.8039079904556274	0.1960919648408889
0.0	1.0	0.0580498687922954	0.9419502019882202
0.0	1.0	0.0225763972848653	0.97742360830307
0.0	1.0	0.005706291180104	0.9942936301231384
1.0	1.0	0.3548325896263122	0.645167350769043
1.0	1.0	5.467279152071569e-06	0.9999945163726808
0.0	1.0	0.0001426408853149	0.9998573064804076
0.0	1.0	0.000533812912181	0.9994662404060364
0.0	0.0	0.8708482980728149	0.1291517168283462
0.0	0.0	0.7717882394790649	0.2282117903232574
1.0	0.0	0.9991993308067322	0.0008006456773728
1.0	1.0	5.914866778766736e-05	0.9999408721923828
1.0	1.0	3.966074291383848e-05	0.9999603033065796
1.0	0.0	0.9997809529304504	0.000219088527956
0.0	0.0	0.9827055931091307	0.0172943565994501
0.0	1.0	1.3452072380459867e-05	0.9999865293502808
1.0	1.0	2.3937934656714788e-06	0.999997615814209
0.0	0.0	0.8981029987335205	0.1018969565629959
0.0	1.0	1.7171516446978785e-05	0.9999828338623048
0.0	0.0	0.971019446849823	0.0289805643260478
1.0	1.0	0.0040450426749885	0.9959549903869628
1.0	0.0	0.9746212363243104	0.0253787636756896
1.0	1.0	6.313936319202185e-05	0.999936819076538
0.0	0.0	0.999207079410553	0.0007929123239591
1.0	0.0	0.9991519451141356	0.000848073977977
0.0	0.0	0.992743730545044	0.0072562410496175
0.0	0.0	0.9999006986618042	9.930753731168808e-05
0.0	0.0	0.9998996257781982	0.000100323879451
1.0	1.0	0.0253974068909883	0.9746025800704956
1.0	1.0	8.839921065373346e-05	0.9999115467071532
0.0	1.0	0.0495568066835403	0.9504432082176208
0.0	0.0	0.991926908493042	0.0080730654299259
1.0	1.0	1.084329869627254e-05	0.9999891519546508
1.0	1.0	0.3061866462230682	0.6938133835792542
1.0	1.0	3.455679006947321e-06	0.999996542930603
0.0	0.0	0.8410170078277588	0.1589830219745636
1.0	1.0	3.9010019463603385e-06	0.9999960660934448
0.0	1.0	0.0017782214563339	0.9982218146324158
1.0	1.0	1.404462273058016e-05	0.999985933303833
0.0	1.0	0.0255486592650413	0.9744513034820556
0.0	1.0	5.596989922196372e-06	0.9999943971633912
0.0	1.0	4.576930223265663e-06	0.9999954700469972
0.0	1.0	0.3651842772960663	0.6348157525062561
0.0	0.0	0.997536301612854	0.002463667653501
0.0	0.0	0.9949203133583068	0.005079714115709
0.0	0.0	0.999477207660675	0.0005227653891779
0.0	0.0	0.999901294708252	9.871970542008056e-05
0.0	1.0	0.1804304867982864	0.8195695281028748
0.0	1.0	0.157930701971054	0.8420693278312683
0.0	1.0	5.162798333913088e-05	0.9999483823776244
0.0	0.0	0.8848891854286194	0.1151107922196388
0.0	0.0	0.9061567783355712	0.0938431918621063
0.0	0.0	0.9997451901435852	0.0002548035117797
0.0	0.0	0.9970496892929076	0.0029503272380679
1.0	0.0	0.9888908863067628	0.0111090829595923
1.0	1.0	1.5802561392774805e-05	0.9999841451644896
0.0	0.0	0.9988075494766236	0.001192441326566
1.0	1.0	0.0006777500966563	0.9993222951889038
1.0	1.0	9.742497240949888e-06	0.9999902248382568
1.0	0.0	0.7592716217041016	0.2407284080982208
0.0	0.0	0.9862416982650756	0.0137583464384078
0.0	0.0	0.9995354413986206	0.0004645496956072
0.0	1.0	0.0002018363447859	0.9997982382774352
0.0	1.0	0.1567736566066742	0.8432263731956482
0.0	0.0	0.9998495578765868	0.0001503807288827
0.0	1.0	0.0002194460248574	0.9997805953025818
0.0	0.0	0.9747511744499208	0.0252488441765308
1.0	1.0	0.0082432329654693	0.991756796836853
0.0	0.0	0.9987612962722778	0.0012386939488351
0.0	0.0	0.5633124709129333	0.4366875886917114
0.0	0.0	0.9993382096290588	0.0006617633043788
0.0	0.0	0.7615466713905334	0.2384533286094665
1.0	1.0	2.8537991966004483e-05	0.9999715089797974
0.0	1.0	3.430340484555927e-06	0.999996542930603
1.0	1.0	2.754309753072448e-05	0.9999724626541138
1.0	1.0	0.0007012873538769	0.9992986917495728
1.0	1.0	6.5968097260338254e-06	0.9999934434890748
1.0	0.0	0.9993904829025269	0.0006095041753724
1.0	0.0	0.9999322891235352	6.765098078176379e-05
1.0	1.0	0.0037319455295801	0.996268093585968
1.0	1.0	0.0106364013627171	0.9893635511398317
1.0	0.0	0.7434263825416565	0.2565735578536987
0.0	0.0	0.9867336750030518	0.0132663529366254
0.0	0.0	0.9992877840995787	0.0007122009410522
1.0	1.0	0.000617102428805	0.9993828535079956
1.0	1.0	0.000151834115968	0.9998481273651124
0.0	0.0	0.915604293346405	0.0843957439064979
0.0	0.0	0.9862093329429626	0.0137906428426504
0.0	0.0	0.922637104988098	0.0773629620671272
0.0	1.0	1.4490397916233633e-05	0.9999854564666748
1.0	1.0	0.0076919374987483	0.9923080205917358
0.0	1.0	0.0284797437489032	0.9715202450752258
0.0	0.0	0.9971057772636414	0.0028942259959876
1.0	1.0	5.812037670693826e-06	0.999994158744812
0.0	1.0	8.893306949175894e-05	0.9999110698699952
1.0	1.0	0.0461470484733581	0.9538528919219972
0.0	1.0	0.2661354839801788	0.7338645458221436
1.0	1.0	0.0002940981648862	0.9997058510780334
1.0	0.0	0.9998658895492554	0.00013404051424
1.0	1.0	0.2301525175571441	0.7698475122451782
1.0	1.0	5.721129127778113e-06	0.9999942779541016
1.0	1.0	1.6193680494325235e-05	0.9999837875366212
0.0	1.0	1.716848782962188e-05	0.9999828338623048
0.0	0.0	0.8918651342391968	0.108134888112545
0.0	0.0	0.9999291896820068	7.076116162352264e-05
0.0	1.0	6.094244781706948e-06	0.9999939203262328
1.0	1.0	8.506340236635879e-06	0.999991536140442
1.0	1.0	2.0279116142774e-05	0.9999797344207764
1.0	0.0	0.7935907244682312	0.20640929043293
0.0	1.0	0.4252329468727112	0.5747670531272888
1.0	1.0	9.10324088181369e-05	0.9999089241027832
1.0	0.0	0.9992685914039612	0.0007314123795367
1.0	1.0	0.0041770599782466	0.9958229064941406
1.0	1.0	0.0003697416686918	0.9996302127838136
1.0	1.0	7.394061412924202e-06	0.999992609024048
0.0	0.0	0.9976202845573424	0.0023796579334884
0.0	1.0	0.0061265169642865	0.9938734769821168
1.0	1.0	0.0585093237459659	0.9414907097816468
1.0	0.0	0.998033344745636	0.0019666184671223
1.0	1.0	3.1232721084961668e-06	0.9999969005584716
1.0	1.0	1.3396816939348357e-05	0.9999866485595704
1.0	1.0	0.0033684577792882	0.9966315627098083
1.0	0.0	0.9994639754295348	0.0005360200884751
1.0	1.0	0.0154403550550341	0.9845596551895142
1.0	1.0	2.597342472654418e-06	0.99999737739563
0.0	1.0	8.013606930035166e-06	0.9999920129776
1.0	1.0	6.201866654009791e-06	0.9999938011169434
1.0	0.0	0.9993796348571776	0.0006203800439834
0.0	0.0	0.9968563318252563	0.0031436381395906
1.0	1.0	5.87924159844988e-06	0.999994158744812
0.0	0.0	0.9999691247940063	3.083382034674287e-05
0.0	0.0	0.7151607275009155	0.2848392724990845
0.0	1.0	0.0710877478122711	0.9289122223854064
0.0	0.0	0.9988884329795836	0.0011115379165858
0.0	1.0	0.0002588708302937	0.9997411370277404
0.0	1.0	1.431143937224988e-05	0.999985694885254
0.0	1.0	0.1089056581258773	0.8910943269729614
1.0	1.0	1.9851930119330063e-05	0.999980092048645
0.0	1.0	0.000447000231361	0.9995530247688292
1.0	1.0	0.0066210133954882	0.99337899684906
0.0	0.0	0.9841363430023192	0.0158636197447776
0.0	0.0	0.8800077438354492	0.119992196559906
0.0	0.0	0.9987309575080872	0.0012690840521827
0.0	1.0	2.967684667964932e-05	0.999970316886902
1.0	0.0	0.9890195727348328	0.0109804375097155
0.0	0.0	0.8254661560058594	0.1745338588953018
0.0	0.0	0.7157572507858276	0.2842426896095276
0.0	1.0	3.76984135073144e-05	0.999962329864502
0.0	0.0	0.9736443161964417	0.0263556838035583
0.0	1.0	4.422030997375259e-06	0.9999955892562866
0.0	1.0	6.776740337954834e-05	0.9999321699142456
1.0	1.0	0.1999918967485427	0.8000080585479736
0.0	0.0	0.9998181462287904	0.000181908821105
0.0	0.0	0.998905062675476	0.0010948937851935
0.0	0.0	0.975658655166626	0.0243413187563419
1.0	1.0	3.875046331813792e-06	0.9999960660934448
0.0	0.0	0.9389278888702391	0.061072152107954
0.0	0.0	0.9851898550987244	0.0148101281374692
1.0	1.0	0.0226459428668022	0.9773539900779724
1.0	1.0	5.104106094222516e-06	0.9999948740005492
1.0	1.0	5.763180070061935e-06	0.9999942779541016
0.0	1.0	0.0066734524443745	0.9933265447616576
1.0	1.0	0.0067800218239426	0.9932199716567992
1.0	1.0	4.649170023185434e-06	0.9999953508377076
1.0	0.0	0.999478280544281	0.0005217329598963
1.0	1.0	0.0001333866821369	0.9998666048049928
1.0	1.0	0.0985767021775245	0.9014232754707336
0.0	0.0	0.9972484707832336	0.0027515355031937
1.0	1.0	9.981904440792276e-06	0.9999899864196776
1.0	0.0	0.999085545539856	0.0009144289651885
0.0	0.0	0.915336549282074	0.0846635103225708
1.0	0.0	0.96094411611557	0.0390558987855911
0.0	1.0	0.0004560128436423	0.9995439648628236
0.0	1.0	3.4588803828228265e-05	0.9999654293060304
0.0	0.0	0.822414219379425	0.1775857508182525
1.0	1.0	2.7027099349652417e-06	0.9999972581863404
1.0	1.0	0.0023910403251647	0.9976089000701904
1.0	1.0	4.714944680017652e-06	0.999995231628418
0.0	0.0	0.9854352474212646	0.0145647749304771
0.0	0.0	0.9987723231315612	0.0012276142369955
0.0	0.0	0.988851010799408	0.0111490068957209
1.0	1.0	1.5662864825571887e-05	0.9999843835830688
1.0	1.0	1.963725662790239e-05	0.999980330467224
1.0	1.0	4.057061687490204e-06	0.9999959468841552
1.0	1.0	0.0038352387491613	0.9961647987365724
1.0	1.0	0.1558936685323715	0.8441063165664673
1.0	1.0	0.0004423110221978	0.9995576739311218
0.0	1.0	0.001013250905089	0.9989867806434632
0.0	0.0	0.999895453453064	0.0001045830649673
1.0	1.0	0.0215961430221796	0.978403866291046
1.0	1.0	2.3510498067480512e-05	0.9999765157699584
0.0	1.0	0.0028455210849642	0.9971544742584229
1.0	1.0	0.0034715926740318	0.9965284466743468
1.0	0.0	0.8880390524864197	0.1119609549641609
1.0	1.0	8.709442045073956e-05	0.9999128580093384
1.0	1.0	0.0167378187179565	0.9832621812820436
1.0	1.0	1.662210161157418e-05	0.9999834299087524
0.0	1.0	6.2243711909104604e-06	0.9999938011169434
1.0	1.0	6.04782544542104e-05	0.9999395608901978
1.0	1.0	0.0144194113090634	0.9855806231498718
0.0	1.0	0.0007316709961742	0.999268352985382
0.0	1.0	5.2882760428474285e-06	0.9999947547912598
0.0	0.0	0.6893089413642883	0.3106910586357116
0.0	0.0	0.9986597299575806	0.0013402859913185
1.0	1.0	0.0118944942951202	0.988105535507202
1.0	0.0	0.9916362762451172	0.0083637312054634
1.0	0.0	0.977229118347168	0.0227708555757999
0.0	1.0	9.429081546841188e-05	0.9999057054519652
0.0	0.0	0.9998300075531006	0.0001699039712548
0.0	1.0	7.20272510079667e-05	0.9999279975891112
0.0	0.0	0.9329697489738464	0.0670302510261535
0.0	1.0	0.0236438978463411	0.9763561487197876
1.0	1.0	2.386669984844048e-05	0.9999761581420898
0.0	1.0	3.1287993351725163e-06	0.9999969005584716
0.0	1.0	3.3112453820649534e-05	0.9999668598175048
0.0	0.0	0.999504327774048	0.0004956790362484
0.0	0.0	0.6091345548629761	0.3908654451370239
0.0	0.0	0.9951727986335754	0.004827247466892
1.0	1.0	0.0006555657600983	0.9993444085121156
1.0	1.0	6.978014425840229e-05	0.9999302625656128
1.0	1.0	0.0457024686038494	0.9542974829673768
1.0	1.0	5.020616663387045e-05	0.9999498128890992
1.0	0.0	0.999805986881256	0.0001939816283993
1.0	1.0	7.407867087749764e-06	0.999992609024048
1.0	0.0	0.6608150005340576	0.3391849398612976
1.0	1.0	8.086200978141278e-05	0.9999191761016846
0.0	0.0	0.993270456790924	0.0067295040935277
1.0	1.0	0.1907109171152115	0.8092890381813049
1.0	1.0	0.0193541869521141	0.9806458353996276
