# Supplementary material for: AI-augmented intraoperative decision-making workflows in diffuse midline glioma biopsy using cryosection pathology
Source: Nat Commun. 2025 Nov 26;16:11667. doi: 10.1038/s41467-025-66853-y (PMC12749771; doi:10.1038/s41467-025-66853-y)
Supplement: Supplementary file 4 — Source data [file 41467_2025_66853_MOESM4_ESM.zip › Yuan_SourceData_Fig4/Fig_4b/fold_9.csv]

Y	Y_hat	p_0	p_1
0.0	0.0	0.9865981340408324	0.0134017998352646
0.0	0.0	0.9977589845657348	0.0022410014644265
0.0	0.0	0.9976505637168884	0.0023494097404181
0.0	0.0	0.9896514415740968	0.0103485463187098
1.0	1.0	0.1544991880655288	0.8455008268356323
1.0	0.0	0.9756598472595216	0.0243402328342199
0.0	0.0	0.9998393058776855	0.0001606211444595
1.0	1.0	0.3139660656452179	0.6860339641571045
1.0	1.0	0.0366336889564991	0.9633662700653076
1.0	1.0	0.4846718609333038	0.5153281688690186
1.0	1.0	0.0002087976608891	0.9997912049293518
0.0	0.0	0.9994762539863586	0.0005237404839135
1.0	1.0	0.2518939077854156	0.7481061220169067
1.0	1.0	7.367230136878788e-05	0.9999263286590576
0.0	1.0	0.0004257950931787	0.9995742440223694
0.0	0.0	0.9612812995910645	0.0387186780571937
0.0	0.0	0.9901857376098632	0.0098142176866531
0.0	0.0	0.996162176132202	0.0038378266617655
0.0	0.0	0.9572899341583252	0.0427100509405136
0.0	1.0	0.0058343466371297	0.9941656589508056
1.0	1.0	0.0012520798482	0.998747944831848
1.0	1.0	0.0015012108488008	0.998498797416687
0.0	1.0	0.490455687046051	0.509544312953949
0.0	1.0	0.0079522086307406	0.9920477271080016
0.0	0.0	0.9966417551040648	0.0033582698088139
0.0	1.0	0.3538927137851715	0.6461073160171509
1.0	1.0	0.2880692780017853	0.7119306921958923
1.0	1.0	0.3388633728027344	0.6611366271972656
1.0	1.0	0.0002704719372559	0.999729573726654
1.0	0.0	0.9109936356544496	0.0890063792467117
0.0	0.0	0.7640334963798523	0.2359664589166641
0.0	1.0	0.003250916255638	0.9967490434646606
1.0	0.0	0.7611523270606995	0.2388476729393005
0.0	0.0	0.993937373161316	0.0060625853948295
0.0	1.0	0.0277620237320661	0.9722379446029664
0.0	0.0	0.9993151426315308	0.000684822036419
1.0	1.0	0.00890698377043	0.9910929799079896
1.0	0.0	0.7942474484443665	0.2057525813579559
1.0	0.0	0.9978741407394408	0.0021258136257529
0.0	0.0	0.9954602122306824	0.004539824090898
1.0	0.0	0.9984126091003418	0.0015874035889282
0.0	0.0	0.9989815354347228	0.001018420793116
0.0	0.0	0.9993306398391724	0.0006693354225717
0.0	0.0	0.9919000864028932	0.0080999117344617
1.0	1.0	0.2695335447788238	0.7304664254188538
1.0	0.0	0.9633736610412598	0.0366263687610626
0.0	1.0	0.146035760641098	0.8539642095565796
0.0	0.0	0.8997251391410828	0.1002748161554336
1.0	1.0	0.1343528628349304	0.8656471371650696
1.0	1.0	0.0402691662311553	0.959730863571167
1.0	0.0	0.5454292297363281	0.4545707404613495
0.0	0.0	0.9775261878967284	0.0224738046526908
1.0	1.0	0.0004511495644692	0.9995488524436952
0.0	0.0	0.5698168873786926	0.430183082818985
1.0	0.0	0.999685287475586	0.000314713892294
0.0	0.0	0.5569940805435181	0.4430059492588043
0.0	1.0	4.714522219728679e-05	0.999952793121338
0.0	1.0	0.0002023170382017	0.9997976422309875
0.0	1.0	0.0011517110979184	0.99884831905365
0.0	0.0	0.9644104242324828	0.0355895161628723
0.0	0.0	0.9736116528511048	0.0263882875442504
0.0	0.0	0.9249682426452636	0.0750317871570587
0.0	0.0	0.9954786896705629	0.004521292168647
0.0	0.0	0.999854326248169	0.0001457042526453
0.0	0.0	0.5060730576515198	0.4939269423484802
0.0	1.0	0.0035856564063578	0.996414303779602
0.0	1.0	0.1162716522812843	0.8837283253669739
0.0	0.0	0.9445548057556152	0.0554452538490295
0.0	0.0	0.9998185038566588	0.0001814686111174
0.0	1.0	0.4455772936344147	0.5544226765632629
1.0	1.0	0.047499731183052	0.9525002837181092
1.0	1.0	0.0007976054330356	0.9992024302482604
0.0	0.0	0.9991844296455384	0.0008155209943652
1.0	0.0	0.9997228980064392	0.0002771121507976
1.0	1.0	0.0003442371671553	0.9996557235717772
1.0	0.0	0.9948083758354188	0.0051916558295488
0.0	0.0	0.9994683861732484	0.0005315919406712
0.0	1.0	0.0266088116914033	0.9733911752700806
0.0	1.0	0.353575050830841	0.6464249491691589
0.0	0.0	0.8672193288803101	0.1327806562185287
0.0	0.0	0.9981624484062196	0.0018375560175627
0.0	1.0	0.0006640149513259	0.9993359446525574
0.0	0.0	0.998804807662964	0.0011951721971854
1.0	0.0	0.8020328879356384	0.1979670971632003
0.0	0.0	0.9870697259902954	0.0129302619025111
0.0	0.0	0.9979250431060792	0.0020749024115502
0.0	1.0	0.1277542263269424	0.872245728969574
0.0	0.0	0.9956856966018676	0.0043143234215676
1.0	1.0	0.0006233676103875	0.9993767142295836
0.0	0.0	0.5895857810974121	0.4104141891002655
1.0	1.0	0.0001140846288762	0.9998859167099
1.0	1.0	0.0341305024921894	0.9658695459365844
1.0	1.0	3.780256156460382e-05	0.9999622106552124
1.0	0.0	0.8764869570732117	0.1235130056738853
1.0	0.0	0.985683798789978	0.0143162049353122
1.0	0.0	0.7206733822822571	0.2793265581130981
1.0	0.0	0.99215430021286	0.0078456746414303
1.0	0.0	0.9969295859336852	0.0030703768134117
0.0	0.0	0.9979623556137084	0.0020376036409288
0.0	1.0	0.131032645702362	0.8689674139022827
1.0	0.0	0.8878648281097412	0.112135149538517
1.0	1.0	0.0528227537870407	0.947177231311798
0.0	0.0	0.7014193534851074	0.2985806465148926
0.0	0.0	0.9970778226852416	0.0029221698641777
0.0	0.0	0.969016134738922	0.0309838764369487
0.0	0.0	0.995879292488098	0.0041207028552889
1.0	0.0	0.99850732088089	0.0014926809817552
0.0	1.0	0.3242200016975403	0.6757799983024597
0.0	0.0	0.9621002674102784	0.0378997288644313
1.0	1.0	0.0001554782356834	0.9998445510864258
0.0	0.0	0.9998778104782104	0.0001221850834554
1.0	1.0	0.0051997248083353	0.994800329208374
0.0	1.0	0.0026734585408121	0.9973264932632446
1.0	0.0	0.999283254146576	0.0007167601725086
1.0	0.0	0.975718915462494	0.0242811050266027
1.0	1.0	0.015407558530569	0.9845923781394958
1.0	1.0	0.0001191650808323	0.9998807907104492
1.0	1.0	0.0006332928896881	0.9993667006492616
0.0	1.0	0.0010416423901915	0.9989583492279052
0.0	1.0	0.0008971430943347	0.9991028308868408
0.0	0.0	0.9999419450759888	5.8030309446621686e-05
0.0	1.0	0.0995113253593444	0.9004886150360107
1.0	1.0	5.055053406977095e-05	0.9999494552612304
1.0	1.0	0.0013138834619894	0.998686134815216
1.0	1.0	0.0030678734183311	0.9969321489334106
0.0	0.0	0.9999206066131592	7.938710041344166e-05
1.0	0.0	0.9943408966064452	0.005659092683345
1.0	0.0	0.9931299090385436	0.0068700145930051
1.0	0.0	0.9999366998672484	6.331505574053153e-05
1.0	1.0	0.0010422439081594	0.9989577531814576
1.0	0.0	0.9856841564178468	0.0143158612772822
0.0	0.0	0.9996073842048644	0.0003926546487491
0.0	0.0	0.982040524482727	0.0179594121873378
1.0	1.0	0.0035979046951979	0.996402144432068
1.0	1.0	0.0721312686800956	0.9278687238693236
1.0	1.0	0.0087977424263954	0.9912022352218628
1.0	1.0	0.0015219679335132	0.9984779953956604
1.0	0.0	0.938757061958313	0.0612429939210414
1.0	0.0	0.951404869556427	0.0485951378941535
1.0	0.0	0.8984721899032593	0.1015278622508049
1.0	1.0	0.0083144148811697	0.9916856288909912
0.0	1.0	0.0017168198246508	0.9982832670211792
1.0	1.0	0.0001428476534783	0.9998571872711182
1.0	0.0	0.9992521405220032	0.0007478611660189
0.0	0.0	0.999902606010437	9.739167580846696e-05
1.0	1.0	0.0009704543626867	0.9990295171737672
0.0	1.0	0.3964625597000122	0.6035374402999878
0.0	0.0	0.7837890982627869	0.2162108719348907
0.0	1.0	0.3304526507854461	0.6695473790168762
0.0	0.0	0.9800851941108704	0.0199148561805486
0.0	0.0	0.8815128207206726	0.118487149477005
0.0	0.0	0.9939496517181396	0.0060503920540213
0.0	1.0	0.1474684625864029	0.8525314927101135
1.0	1.0	0.0020179629791527	0.9979820251464844
0.0	1.0	0.0077985576353967	0.9922014474868774
1.0	0.0	0.5416839122772217	0.4583160579204559
0.0	0.0	0.9984001517295836	0.0015998961171135
0.0	0.0	0.999524474143982	0.0004755303089041
0.0	0.0	0.9973660111427308	0.002633947879076
0.0	1.0	0.0141807235777378	0.9858192205429076
1.0	0.0	0.999451220035553	0.0005487694288603
0.0	0.0	0.999842405319214	0.0001575543137732
0.0	0.0	0.9922731518745422	0.0077267843298614
0.0	1.0	0.0051142144948244	0.9948857426643372
0.0	0.0	0.926895797252655	0.0731042101979255
0.0	1.0	0.0006214777822606	0.9993784427642822
0.0	0.0	0.6730257868766785	0.3269742429256439
1.0	0.0	0.99738210439682	0.002617877908051
0.0	0.0	0.930834412574768	0.0691655799746513
0.0	0.0	0.954339861869812	0.0456601493060588
0.0	0.0	0.988634705543518	0.0113653428852558
1.0	1.0	3.955966531066224e-05	0.9999604225158693
0.0	0.0	0.9841042757034302	0.0158956907689571
0.0	0.0	0.988657772541046	0.0113422460854053
1.0	1.0	0.2131793648004531	0.786820650100708
1.0	0.0	0.7812883853912354	0.2187116593122482
1.0	1.0	5.708869502996095e-05	0.9999428987503052
0.0	1.0	0.3288169503211975	0.6711830496788025
1.0	0.0	0.5641915202140808	0.4358084499835968
1.0	1.0	0.2010176330804824	0.7989823222160339
1.0	0.0	0.9638522863388062	0.0361476652324199
1.0	1.0	0.0001392427948303	0.9998607635498048
1.0	0.0	0.9969035983085632	0.0030964056495577
0.0	0.0	0.921388566493988	0.0786114856600761
1.0	1.0	0.0003731246688403	0.999626874923706
1.0	0.0	0.9986920952796936	0.0013079578056931
0.0	0.0	0.9905602335929872	0.0094397580251097
1.0	1.0	0.00822439417243	0.991775631904602
0.0	0.0	0.9436137080192566	0.0563862696290016
0.0	0.0	0.7656870484352112	0.2343129217624664
0.0	0.0	0.9892969727516174	0.0107030030339956
1.0	1.0	0.0515584461390972	0.9484415650367736
1.0	1.0	0.0001058934576576	0.9998941421508788
1.0	1.0	0.0002037177473539	0.9997963309288024
0.0	0.0	0.9998270869255066	0.0001729830983094
0.0	0.0	0.8801970481872559	0.1198029220104217
0.0	1.0	0.4518758356571197	0.5481241345405579
1.0	1.0	4.48173341283109e-05	0.9999551773071288
1.0	1.0	5.2922143368050456e-05	0.9999470710754396
1.0	1.0	5.228785812505521e-05	0.9999476671218872
1.0	1.0	0.0119143538177013	0.9880856275558472
1.0	0.0	0.9377689957618712	0.0622310675680637
1.0	0.0	0.5382740497589111	0.4617259204387665
0.0	0.0	0.93146550655365	0.068534530699253
0.0	0.0	0.9998914003372192	0.0001085417243302
1.0	1.0	0.4532180428504944	0.5467818975448608
1.0	1.0	0.0060145468451082	0.9939854741096495
0.0	1.0	0.0002970621571876	0.9997028708457948
1.0	0.0	0.999446451663971	0.000553541292902
1.0	0.0	0.8948536515235901	0.1051462963223457
1.0	1.0	0.0661747604608535	0.9338251948356628
1.0	0.0	0.9998395442962646	0.0001604394637979
1.0	1.0	0.001149384304881	0.9988505840301514
0.0	0.0	0.9986775517463684	0.0013224391732364
1.0	1.0	0.2954813539981842	0.7045186161994934
1.0	0.0	0.5114062428474426	0.4885937571525574
0.0	1.0	0.159180998802185	0.8408190011978149
0.0	0.0	0.9891418218612672	0.0108582004904747
0.0	0.0	0.8949857354164124	0.105014331638813
0.0	1.0	0.0015553078847005	0.9984447360038756
1.0	1.0	0.0074676694348454	0.9925323128700256
1.0	1.0	0.4489116370677948	0.5510883331298828
1.0	1.0	0.3021709024906158	0.6978291273117065
0.0	0.0	0.9999282360076904	7.181143155321479e-05
0.0	0.0	0.9821057319641112	0.0178943201899528
0.0	1.0	0.3079865276813507	0.6920134425163269
0.0	0.0	0.986879825592041	0.0131201725453138
0.0	0.0	0.952606737613678	0.0473932921886444
1.0	1.0	0.0001550460729049	0.9998449087142944
0.0	0.0	0.9913040399551392	0.0086959358304739
0.0	1.0	0.0006945156492292	0.9993054866790771
0.0	0.0	0.9834716320037842	0.0165283475071191
0.0	0.0	0.9614471197128296	0.0385528802871704
0.0	0.0	0.9009243249893188	0.0990757271647453
1.0	1.0	0.0010409014066681	0.9989590644836426
1.0	1.0	0.0116162290796637	0.9883837699890136
1.0	0.0	0.9961613416671752	0.0038386213127523
1.0	1.0	0.2450193762779235	0.7549806237220764
1.0	0.0	0.9996894598007202	0.0003105045179836
1.0	1.0	0.0087646879255771	0.9912352561950684
1.0	0.0	0.5227397084236145	0.4772602617740631
1.0	1.0	0.0050184684805572	0.994981586933136
0.0	0.0	0.9988413453102112	0.0011587396729737
1.0	0.0	0.9999438524246216	5.6098393542924896e-05
1.0	0.0	0.6443097591400146	0.3556901812553406
