# Supplementary material for: AI-augmented intraoperative decision-making workflows in diffuse midline glioma biopsy using cryosection pathology
Source: Nat Commun. 2025 Nov 26;16:11667. doi: 10.1038/s41467-025-66853-y (PMC12749771; doi:10.1038/s41467-025-66853-y)
Supplement: Supplementary file 4 — Source data [file 41467_2025_66853_MOESM4_ESM.zip › Yuan_SourceData_Fig4/Fig_4b/voting_ind.csv]

Y	Y_hat	p_0	p_1
0	0	0.786968143	0.213031857
0	0	0.801987372	0.198012628
0	0	0.858088177	0.141911823
0	0	0.890329649	0.109670351
1	0	0.59592238	0.40407762
1	0	0.881317099	0.118682901
0	0	0.878052386	0.121947614
1	1	0.235011116	0.764988884
1	1	0.307738115	0.692261885
1	1	0.496275597	0.503724403
1	1	0.188375914	0.811624086
0	0	0.834965907	0.165034093
1	1	0.307747997	0.692252003
1	1	0.152244874	0.847755126
0	1	0.201242787	0.798757213
0	0	0.527490332	0.472509668
0	0	0.590275355	0.409724645
0	0	0.512322262	0.487677738
0	1	0.488280667	0.511719333
0	1	0.297505389	0.702494611
1	1	0.496561558	0.503438442
1	1	0.290196048	0.709803952
0	1	0.347794107	0.652205893
0	1	0.2040259	0.7959741
0	0	0.630386213	0.369613787
0	1	0.405230015	0.594769985
1	0	0.518601819	0.481398181
1	1	0.299412304	0.700587696
1	1	0.115250263	0.884749737
1	0	0.721208566	0.278791434
0	1	0.328670484	0.671329516
0	1	0.086196345	0.913803655
1	0	0.590967843	0.409032157
0	0	0.583938393	0.416061607
0	0	0.548100047	0.451899953
0	0	0.703541067	0.296458933
1	1	0.30082714	0.69917286
1	0	0.515863128	0.484136872
1	0	0.647191186	0.352808814
0	0	0.766851741	0.233148259
1	0	0.689434071	0.310565929
0	0	0.927383242	0.072616758
0	0	0.922698429	0.077301571
0	0	0.923827865	0.076172135
1	0	0.523324088	0.476675912
1	0	0.580271679	0.419728321
0	1	0.325442772	0.674557228
0	0	0.708999663	0.291000337
1	1	0.166042241	0.833957759
1	1	0.339210761	0.660789239
1	1	0.350820709	0.649179291
0	0	0.640156943	0.359843057
1	1	0.110446805	0.889553195
0	1	0.208468923	0.791531077
1	1	0.38814282	0.61185718
0	1	0.33475911	0.66524089
0	1	0.074593371	0.925406629
0	1	0.043208474	0.956791526
0	1	0.173704094	0.826295906
0	0	0.796806618	0.203193382
0	0	0.668846993	0.331153007
0	0	0.750242765	0.249757235
0	0	0.8950831	0.1049169
0	0	0.794949893	0.205050107
0	1	0.37636286	0.62363714
0	1	0.179449224	0.820550776
0	0	0.673764785	0.326235215
0	0	0.604125067	0.395874933
0	0	0.883283553	0.116716447
0	0	0.6379758	0.3620242
1	0	0.542289914	0.457710086
1	1	0.070466036	0.929533964
0	0	0.674123005	0.325876995
1	0	0.54836176	0.45163824
1	1	0.073280215	0.926719785
1	0	0.652169184	0.347830816
0	0	0.822063974	0.177936026
0	0	0.634958065	0.365041935
0	1	0.359522718	0.640477282
0	0	0.744895971	0.255104029
0	0	0.793939773	0.206060227
0	1	0.143171856	0.856828144
0	0	0.813172896	0.186827104
1	1	0.320420258	0.679579742
0	0	0.905597166	0.094402834
0	0	0.814398934	0.185601066
0	0	0.750518082	0.249481918
0	0	0.719675059	0.280324941
1	1	0.382516851	0.617483149
0	1	0.284054595	0.715945405
1	1	0.120473617	0.879526383
1	1	0.212831786	0.787168214
1	1	0.045319444	0.954680556
1	0	0.532362919	0.467637081
1	0	0.9134092	0.0865908
1	1	0.260673198	0.739326802
1	0	0.741705571	0.258294429
1	0	0.581971284	0.418028716
0	0	0.778696685	0.221303315
0	0	0.606066885	0.393933115
1	0	0.677968735	0.322031265
1	1	0.370819024	0.629180976
0	0	0.603851381	0.396148619
0	0	0.856133523	0.143866477
0	0	0.675426033	0.324573967
0	0	0.502830953	0.497169047
1	1	0.381231742	0.618768258
0	1	0.366468734	0.633531266
0	0	0.564686654	0.435313346
1	1	0.087529737	0.912470263
0	0	0.532577459	0.467422541
1	1	0.173902336	0.826097664
0	1	0.360000596	0.639999404
1	1	0.483504363	0.516495637
1	0	0.622590759	0.377409241
1	1	0.374281823	0.625718177
1	1	0.04966706	0.95033294
1	1	0.217680302	0.782319698
0	1	0.301527172	0.698472828
0	1	0.474289086	0.525710914
0	0	0.900216969	0.099783031
0	1	0.118664443	0.881335557
1	1	0.072077912	0.927922088
1	1	0.123659867	0.876340133
1	1	0.46552624	0.53447376
0	0	0.529073002	0.470926998
1	1	0.388648216	0.611351784
1	0	0.897821925	0.102178075
1	1	0.306020539	0.693979461
1	1	0.202133869	0.797866131
1	1	0.256949408	0.743050592
0	0	0.824267329	0.175732671
0	0	0.714042986	0.285957014
1	1	0.355332043	0.644667957
1	0	0.586956945	0.413043055
1	1	0.065203685	0.934796315
1	1	0.074250096	0.925749904
1	0	0.576382462	0.423617538
1	0	0.596443408	0.403556592
1	0	0.689219767	0.310780233
1	1	0.225217646	0.774782354
0	1	0.100768238	0.899231762
1	1	0.080671299	0.919328701
1	0	0.764925061	0.235074939
0	0	0.916459154	0.083540846
1	1	0.147249451	0.852750549
0	0	0.657760298	0.342239702
0	0	0.548357742	0.451642258
0	1	0.381963833	0.618036167
0	0	0.723246445	0.276753555
0	0	0.660171393	0.339828607
0	0	0.671885354	0.328114646
0	1	0.342368925	0.657631075
1	1	0.102001661	0.897998339
0	1	0.4588611	0.5411389
1	0	0.62606475	0.37393525
0	0	0.834380975	0.165619025
0	0	0.630395302	0.369604698
0	0	0.749967574	0.250032426
0	1	0.304367327	0.695632673
1	1	0.449239138	0.550760862
0	0	0.785334971	0.214665029
0	0	0.770361147	0.229638853
0	1	0.166055652	0.833944348
0	0	0.736821955	0.263178045
0	1	0.272417789	0.727582211
0	1	0.411796139	0.588203861
1	0	0.649782474	0.350217526
0	0	0.803074275	0.196925725
0	0	0.676495898	0.323504102
0	0	0.804933737	0.195066263
1	1	0.044722408	0.955277592
0	0	0.577630543	0.422369457
0	0	0.703216807	0.296783193
1	1	0.29019371	0.70980629
1	1	0.198209463	0.801790537
1	1	0.079780978	0.920219022
0	1	0.376249515	0.623750485
1	0	0.545833091	0.454166909
1	1	0.463873908	0.536126092
1	0	0.82650162	0.17349838
1	1	0.19295118	0.80704882
1	0	0.520885441	0.479114559
0	0	0.705825499	0.294174501
1	1	0.136112368	0.863887632
1	0	0.85581325	0.14418675
0	0	0.795902564	0.204097436
1	0	0.552881309	0.447118691
0	0	0.569870638	0.430129362
0	1	0.37369153	0.62630847
0	0	0.8009128	0.1990872
1	1	0.205304223	0.794695777
1	1	0.10210945	0.89789055
1	1	0.183221701	0.816778299
0	0	0.766560769	0.233439231
0	0	0.793658712	0.206341288
0	0	0.838885005	0.161114995
1	1	0.101804304	0.898195696
1	1	0.085601014	0.914398986
1	1	0.108635265	0.891364735
1	1	0.391808232	0.608191768
1	0	0.713133311	0.286866689
1	0	0.590410425	0.409589575
0	1	0.2849094	0.7150906
0	0	0.91904479	0.08095521
1	1	0.299167535	0.700832465
1	0	0.564553041	0.435446959
0	1	0.312399485	0.687600515
1	0	0.80547166	0.19452834
1	0	0.653228558	0.346771442
1	1	0.33988267	0.66011733
1	1	0.413998518	0.586001482
1	1	0.367829014	0.632170986
0	1	0.454445214	0.545554786
1	1	0.239867333	0.760132667
1	0	0.50149979	0.49850021
0	1	0.292303231	0.707696769
0	1	0.418302864	0.581697136
0	1	0.495797733	0.504202267
0	1	0.382670195	0.617329805
1	1	0.412181564	0.587818436
1	0	0.711081911	0.288918089
1	1	0.390635267	0.609364733
0	1	0.399649079	0.600350921
0	0	0.812463121	0.187536879
0	0	0.52451963	0.47548037
0	0	0.679348711	0.320651289
0	0	0.620516568	0.379483432
1	1	0.110962009	0.889037991
0	0	0.514545607	0.485454393
0	1	0.219389076	0.780610924
0	0	0.88510868	0.11489132
0	0	0.744719625	0.255280375
0	0	0.757437212	0.242562788
1	1	0.29029557	0.70970443
1	1	0.153749469	0.846250531
1	1	0.224081705	0.775918295
1	1	0.384921996	0.615078004
1	0	0.703459416	0.296540584
1	1	0.217261365	0.782738635
1	0	0.600044995	0.399955005
1	1	0.34108431	0.65891569
0	0	0.782578269	0.217421731
1	1	0.359060938	0.640939062
1	1	0.344113923	0.655886077
