# Supplementary material for: AI-augmented intraoperative decision-making workflows in diffuse midline glioma biopsy using cryosection pathology
Source: Nat Commun. 2025 Nov 26;16:11667. doi: 10.1038/s41467-025-66853-y (PMC12749771; doi:10.1038/s41467-025-66853-y)
Supplement: Supplementary file 4 — Source data [file 41467_2025_66853_MOESM4_ESM.zip › Yuan_SourceData_Fig4/Fig_4c/fold_0.csv]

Y	Y_hat	p_0	p_1
1.0	0.0	0.9804770946502686	0.0195229686796665
1.0	0.0	0.999908447265625	9.148954268312082e-05
1.0	0.0	0.927603006362915	0.0723969712853431
0.0	1.0	0.0234049446880817	0.976595103740692
0.0	0.0	0.9950249791145324	0.004974992480129
1.0	0.0	0.9973865151405334	0.0026135225780308
0.0	0.0	0.9999423027038574	5.765368405263871e-05
0.0	0.0	0.9668862223625184	0.0331137813627719
0.0	0.0	0.7639529705047607	0.2360470294952392
0.0	1.0	0.096805915236473	0.9031940698623656
0.0	0.0	0.9561034440994264	0.0438965745270252
0.0	0.0	0.9989113807678224	0.0010885905940085
1.0	1.0	2.0593333829310723e-06	0.9999979734420776
1.0	1.0	0.0399505160748958	0.9600494503974916
0.0	1.0	0.3945839703083038	0.6054159998893738
1.0	0.0	0.9829010367393494	0.017098968848586
0.0	0.0	0.99869966506958	0.0013003628700971
0.0	0.0	0.965711236000061	0.0342888310551643
0.0	0.0	0.5170786380767822	0.4829213321208954
0.0	1.0	0.2396454811096191	0.7603545188903809
1.0	0.0	0.9402768015861512	0.0597231797873973
0.0	0.0	0.9988383650779724	0.0011616272386163
0.0	0.0	0.9893682599067688	0.0106317158788442
0.0	0.0	0.9985418319702148	0.0014581463765352
0.0	0.0	0.9988116025924684	0.0011883864644914
1.0	1.0	4.364290361991152e-06	0.9999955892562866
0.0	0.0	0.9995216131210328	0.0004784169432241
1.0	0.0	0.9915905594825744	0.0084094302728772
1.0	0.0	0.9375265836715698	0.0624734498560428
1.0	0.0	0.9980510473251344	0.0019490163540467
0.0	0.0	0.9870545864105223	0.0129454433917999
1.0	1.0	0.0097417244687676	0.9902583360671996
0.0	0.0	0.8334893584251404	0.1665106266736984
0.0	0.0	0.9949920773506165	0.0050079030916094
0.0	0.0	0.999138593673706	0.0008614028338342
0.0	0.0	0.9170709252357484	0.082929141819477
1.0	0.0	0.9896233677864076	0.0103765754029154
1.0	0.0	0.8188397288322449	0.1811602264642715
1.0	0.0	0.9830811619758606	0.0169188473373651
0.0	0.0	0.9994661211967468	0.0005338342161849
0.0	0.0	0.776160478591919	0.2238395661115646
0.0	0.0	0.9996848106384276	0.0003152406425215
0.0	0.0	0.9894186854362488	0.0105813667178154
0.0	0.0	0.9955185651779176	0.0044813929125666
1.0	0.0	0.9306820034980774	0.0693179816007614
1.0	0.0	0.993362545967102	0.0066374074667692
0.0	0.0	0.708219587802887	0.291780412197113
0.0	0.0	0.9172540903091432	0.0827458575367927
1.0	1.0	0.0274255871772766	0.9725744128227234
1.0	0.0	0.9605615735054016	0.0394384823739528
1.0	1.0	2.207778197771404e-05	0.9999779462814332
1.0	0.0	0.9968268275260924	0.0031731566414237
1.0	1.0	0.0088746016845107	0.9911254048347472
0.0	0.0	0.8562633991241455	0.1437365859746933
0.0	0.0	0.659400463104248	0.3405995666980743
0.0	0.0	0.9057275652885436	0.0942724645137786
0.0	1.0	4.115188858122565e-06	0.9999958276748656
0.0	1.0	3.9610738895135e-05	0.9999604225158693
0.0	0.0	0.5416722893714905	0.4583277106285095
0.0	0.0	0.9985389709472656	0.0014609943609684
0.0	1.0	0.4706698656082153	0.5293301343917847
0.0	0.0	0.9153534173965454	0.084646537899971
0.0	0.0	0.9993293285369872	0.0006707499269396
0.0	0.0	0.9997329115867616	0.0002670982503332
0.0	0.0	0.9298536777496338	0.0701463371515274
0.0	1.0	0.0012091606622561	0.9987909197807312
0.0	0.0	0.9994189739227296	0.000580993888434
0.0	0.0	0.9610311985015868	0.0389687269926071
0.0	0.0	0.9996767044067384	0.0003233076131436
0.0	0.0	0.9985558390617372	0.0014441016828641
0.0	1.0	0.0498438812792301	0.9501560926437378
0.0	0.0	0.9842467308044434	0.0157532803714275
0.0	0.0	0.999488115310669	0.0005118107656016
1.0	0.0	0.9998606443405152	0.0001393854472553
1.0	1.0	0.0001048011035891	0.9998952150344848
0.0	0.0	0.9415801167488098	0.0584198981523513
0.0	0.0	0.9998592138290404	0.0001407633099006
0.0	1.0	4.78616721011349e-06	0.999995231628418
0.0	0.0	0.9992528557777404	0.0007471261196769
0.0	0.0	0.9994332194328308	0.0005667798104695
0.0	0.0	0.993049383163452	0.0069506247527897
0.0	0.0	0.927151381969452	0.0728485956788063
0.0	0.0	0.9999569654464722	4.300646105548367e-05
0.0	1.0	1.6227613741648383e-05	0.9999837875366212
0.0	0.0	0.9989805817604064	0.001019352232106
0.0	0.0	0.9963862895965576	0.0036136724520474
0.0	0.0	0.9238023161888124	0.0761977359652519
0.0	0.0	0.9997676014900208	0.0002323737571714
0.0	0.0	0.8015173077583313	0.1984827220439911
1.0	1.0	8.098254329524934e-05	0.999919056892395
1.0	1.0	0.0005960193811915	0.999403953552246
1.0	0.0	0.9986701011657716	0.0013298759004101
0.0	1.0	0.0244767013937234	0.9755233526229858
1.0	0.0	0.998504400253296	0.0014955748338252
1.0	0.0	0.7627156972885132	0.2372843623161316
1.0	1.0	3.91304274671711e-05	0.9999608993530272
0.0	0.0	0.8028563857078552	0.1971435844898224
0.0	0.0	0.9919111132621764	0.0080889202654361
0.0	0.0	0.9992387294769288	0.0007613346097059
0.0	0.0	0.9961232542991638	0.003876760834828
1.0	0.0	0.9971219897270204	0.0028779688291251
0.0	0.0	0.9999667406082152	3.3295258617727086e-05
0.0	0.0	0.7875239849090576	0.2124759554862976
0.0	0.0	0.9971169233322144	0.002883039182052
0.0	0.0	0.9911319613456726	0.0088680302724242
1.0	1.0	0.12607242166996	0.8739275932312012
1.0	0.0	0.9572026133537292	0.0427973605692386
1.0	1.0	0.231241300702095	0.7687587141990662
1.0	1.0	0.1864073425531387	0.8135926723480225
1.0	0.0	0.8603222966194153	0.1396776735782623
0.0	0.0	0.9984923601150512	0.0015076502459123
1.0	1.0	0.430584579706192	0.5694154500961304
0.0	1.0	3.78176337108016e-05	0.9999622106552124
1.0	0.0	0.9992130994796752	0.000786832824815
0.0	0.0	0.9882662892341614	0.0117336474359035
1.0	1.0	0.2582384347915649	0.7417615652084351
0.0	1.0	9.696799679659309e-06	0.9999903440475464
1.0	1.0	0.0099549973383545	0.9900450110435486
0.0	0.0	0.979867696762085	0.0201322957873344
0.0	1.0	0.2316850125789642	0.7683150172233582
0.0	0.0	0.989988386631012	0.0100116906687617
0.0	1.0	0.0870967507362365	0.9129033088684082
1.0	1.0	2.4676737666595727e-05	0.999975323677063
0.0	1.0	0.0001036376634147	0.9998964071273804
1.0	1.0	0.0002800149377435	0.9997199177742004
1.0	0.0	0.999913454055786	8.651028474560007e-05
0.0	0.0	0.9997557997703552	0.0002442220866214
1.0	0.0	0.9991938471794128	0.0008061943226493
1.0	0.0	0.9981826543807985	0.0018174181459471
0.0	1.0	0.1182112395763397	0.8817887306213379
1.0	1.0	9.042607416631654e-06	0.999990940093994
0.0	0.0	0.9996721744537354	0.0003278755175415
0.0	0.0	0.999857783317566	0.000142228018376
0.0	0.0	0.9440284967422484	0.0559714511036872
0.0	0.0	0.9995263814926147	0.0004736569535452
1.0	1.0	2.1187654056120664e-05	0.99997878074646
0.0	0.0	0.999269425868988	0.0007306018960662
0.0	0.0	0.9999240636825562	7.58721143938601e-05
1.0	0.0	0.948293149471283	0.0517068170011043
1.0	0.0	0.7932118773460388	0.2067881673574447
1.0	1.0	1.906899342429824e-05	0.999980926513672
0.0	1.0	0.0002646450011525	0.9997352957725524
1.0	1.0	0.0163486842066049	0.983651340007782
1.0	1.0	0.2404733002185821	0.7595267295837402
0.0	0.0	0.999800741672516	0.0001992720353882
0.0	1.0	0.0078447349369525	0.9921552538871764
0.0	0.0	0.9995965361595154	0.0004034790617879
1.0	0.0	0.8852632641792297	0.1147367060184478
0.0	0.0	0.5235827565193176	0.4764172434806824
0.0	1.0	3.74791375179484e-06	0.999996304512024
0.0	0.0	0.9970495700836182	0.0029504096601158
0.0	1.0	0.0609772428870201	0.9390227794647216
0.0	0.0	0.9721024036407472	0.0278975870460271
1.0	1.0	0.1110288202762603	0.888971209526062
0.0	0.0	0.8951122760772705	0.1048877239227294
0.0	0.0	0.9896873831748962	0.0103126745671033
0.0	0.0	0.9999141693115234	8.579350105719641e-05
0.0	0.0	0.996560037136078	0.0034399288706481
1.0	1.0	0.0461799725890159	0.9538200497627258
1.0	1.0	0.0001360264868708	0.9998639822006226
1.0	1.0	0.0001303655299125	0.9998695850372314
0.0	1.0	0.006088716443628	0.9939112663269044
0.0	1.0	0.0017913730116561	0.9982086420059204
0.0	0.0	0.856238067150116	0.1437619775533676
0.0	0.0	0.9970230460166932	0.0029769341927021
0.0	0.0	0.9104526042938232	0.0895474404096603
0.0	0.0	0.9929314851760864	0.0070685460232198
0.0	0.0	0.9992823004722596	0.000717770832125
0.0	0.0	0.9976117610931396	0.002388265915215
0.0	1.0	0.08249232172966	0.9175077080726624
0.0	0.0	0.9940343499183656	0.0059656645171344
1.0	1.0	8.478173185721971e-06	0.999991536140442
1.0	1.0	0.0007008236716501	0.999299168586731
0.0	0.0	0.9979287385940552	0.0020712022669613
0.0	1.0	0.4468249082565307	0.5531750917434692
1.0	0.0	0.7673416137695312	0.2326583117246627
0.0	1.0	8.843564137350768e-05	0.9999115467071532
0.0	1.0	0.0142810540273785	0.9857189059257508
0.0	0.0	0.995287537574768	0.0047124074772
1.0	1.0	0.2611896991729736	0.7388103008270264
1.0	0.0	0.9836788773536682	0.0163210928440094
0.0	0.0	0.9995595812797546	0.000440444186097
0.0	0.0	0.7037487626075745	0.2962511777877807
1.0	0.0	0.999256670475006	0.0007432770216837
1.0	0.0	0.9926482439041138	0.0073518236167728
0.0	0.0	0.9996054768562316	0.0003945033822674
0.0	1.0	0.3487628996372223	0.6512371301651001
0.0	0.0	0.9990419745445251	0.0009580024634487
0.0	0.0	0.9998078942298888	0.0001921758375829
0.0	0.0	0.9978995323181152	0.0021004504524171
1.0	1.0	2.5747476684045975e-05	0.999974250793457
1.0	1.0	0.0027425689622759	0.99725741147995
1.0	1.0	4.875499598711031e-06	0.9999951124191284
1.0	0.0	0.8550282716751099	0.1449716985225677
0.0	0.0	0.6396961212158203	0.3603039085865021
0.0	0.0	0.9985117316246032	0.0014882498653605
0.0	0.0	0.750546395778656	0.2494536340236663
1.0	1.0	3.92786278098356e-05	0.9999606609344482
1.0	1.0	0.0005223988555371	0.9994776844978333
1.0	1.0	3.1449508242076263e-06	0.9999969005584716
0.0	1.0	0.2263411581516266	0.7736588716506958
1.0	0.0	0.9996495246887208	0.0003504334308672
1.0	0.0	0.9914655089378356	0.0085345357656478
0.0	0.0	0.5570414066314697	0.4429585933685303
0.0	0.0	0.9633535146713256	0.0366464182734489
0.0	0.0	0.9966046810150146	0.0033953618258237
0.0	0.0	0.9981479644775392	0.0018520347075536
0.0	1.0	0.0001437578321201	0.9998562335968018
0.0	0.0	0.9779419302940368	0.0220580101013183
0.0	0.0	0.9996861219406128	0.0003139098989777
0.0	0.0	0.8597232103347778	0.1402768045663833
1.0	1.0	0.0161444563418626	0.9838555455207824
0.0	0.0	0.9940884113311768	0.0059115933254361
0.0	1.0	1.1678181181196123e-05	0.999988317489624
1.0	1.0	0.0004494836030062	0.9995505213737488
1.0	0.0	0.9961315393447876	0.003868498140946
0.0	0.0	0.9950488209724426	0.0049511017277836
1.0	0.0	0.906126856803894	0.0938731804490089
0.0	0.0	0.9979593753814696	0.0020405943505465
0.0	0.0	0.6130319833755493	0.3869679868221283
0.0	1.0	0.0646139681339263	0.9353860020637512
0.0	0.0	0.8125551342964172	0.1874448508024215
0.0	0.0	0.9995794892311096	0.0004205176664981
1.0	1.0	2.1480767827597447e-05	0.9999785423278807
0.0	1.0	0.1233057975769043	0.8766942024230957
0.0	0.0	0.9882937669754028	0.0117062088102102
0.0	1.0	0.0227148178964853	0.9772851467132568
1.0	1.0	0.1840051710605621	0.8159948587417603
0.0	1.0	1.2508708095992915e-05	0.9999874830245972
0.0	1.0	0.4554224908351898	0.5445775389671326
0.0	0.0	0.9993526339530944	0.0006473735556937
0.0	0.0	0.988110899925232	0.0118890516459941
0.0	0.0	0.9850645661354064	0.0149354711174964
0.0	1.0	0.001419116044417	0.9985809326171876
1.0	1.0	0.1363886594772339	0.8636112809181213
1.0	1.0	0.4969395399093628	0.5030604600906372
1.0	1.0	5.025248174206354e-05	0.9999496936798096
1.0	1.0	0.0142539022490382	0.9857461452484132
1.0	1.0	0.0509253181517124	0.949074685573578
1.0	1.0	0.0021173611748963	0.9978826642036438
0.0	0.0	0.9942861199378968	0.0057138497941195
0.0	0.0	0.997717261314392	0.0022827596403658
1.0	0.0	0.5476997494697571	0.4523002803325653
1.0	1.0	0.0001515543699497	0.9998483657836914
1.0	0.0	0.9993007183074952	0.0006992978742346
