# Supplementary material for: AI-augmented intraoperative decision-making workflows in diffuse midline glioma biopsy using cryosection pathology
Source: Nat Commun. 2025 Nov 26;16:11667. doi: 10.1038/s41467-025-66853-y (PMC12749771; doi:10.1038/s41467-025-66853-y)
Supplement: Supplementary file 4 — Source data [file 41467_2025_66853_MOESM4_ESM.zip › Yuan_SourceData_Fig4/Fig_4c/fold_1.csv]

Y	Y_hat	p_0	p_1
1.0	0.0	0.9997681975364684	0.0002317942416993
1.0	1.0	0.0162059664726257	0.9837940335273744
1.0	0.0	0.9735438823699952	0.0264561455696821
0.0	0.0	0.9998390674591064	0.000160857787705
0.0	0.0	0.999861478805542	0.0001385614741593
1.0	0.0	0.9414032697677612	0.0585967749357223
0.0	0.0	0.9990630745887756	0.0009369548060931
0.0	1.0	0.0783268958330154	0.9216731190681458
0.0	1.0	0.1103140115737915	0.8896859884262085
0.0	0.0	0.9998440742492676	0.0001558610383654
0.0	0.0	0.9940802454948424	0.0059196883812546
0.0	0.0	0.999914050102234	8.592130325268954e-05
1.0	1.0	0.4859758019447326	0.5140241980552673
1.0	1.0	0.0068437154404819	0.9931562542915344
0.0	1.0	0.0375934690237045	0.962406575679779
1.0	0.0	0.985926628112793	0.0140733169391751
0.0	0.0	0.9443402886390686	0.0556596405804157
0.0	0.0	0.9998369216918944	0.0001630013284739
0.0	0.0	0.7956154346466064	0.2043846100568771
0.0	0.0	0.9980554580688475	0.0019446044461801
1.0	1.0	0.0003319279931019	0.9996681213378906
0.0	0.0	0.9997377991676332	0.0002621903258841
0.0	0.0	0.9995236396789552	0.0004763314791489
0.0	0.0	0.99844628572464	0.0015537426806986
0.0	0.0	0.9995517134666444	0.0004482158110477
1.0	1.0	0.000210538302781	0.999789535999298
0.0	0.0	0.9978703260421752	0.0021296984050422
1.0	1.0	0.029367096722126	0.9706329703330994
1.0	0.0	0.9997318387031556	0.0002681223850231
1.0	0.0	0.9998644590377808	0.000135553869768
0.0	1.0	0.0001990773744182	0.999800980091095
1.0	1.0	0.0211254674941301	0.9788745045661926
0.0	0.0	0.9998824596405028	0.0001174798017018
0.0	0.0	0.9704890847206116	0.0295109339058399
0.0	0.0	0.9996157884597778	0.0003842362493742
0.0	1.0	3.261126403231174e-05	0.9999673366546632
1.0	0.0	0.9964007139205932	0.0035992758348584
1.0	0.0	0.9997579455375672	0.0002420684322714
1.0	0.0	0.996723473072052	0.003276529489085
0.0	0.0	0.9999126195907592	8.741226338315755e-05
0.0	0.0	0.9900370836257936	0.0099629200994968
0.0	0.0	0.9999676942825316	3.232141170883551e-05
0.0	0.0	0.999910831451416	8.915281796362251e-05
0.0	0.0	0.9999524354934692	4.754080509883352e-05
1.0	0.0	0.9998741149902344	0.0001259079581359
1.0	0.0	0.9918338060379028	0.0081661529839038
0.0	1.0	0.0002804830728564	0.9997194409370422
0.0	0.0	0.976377546787262	0.0236224830150604
1.0	1.0	0.0009956008289009	0.9990044236183168
1.0	0.0	0.6838847398757935	0.3161152601242065
1.0	0.0	0.988438069820404	0.011561875231564
1.0	0.0	0.9998877048492432	0.0001122875182772
1.0	0.0	0.999891996383667	0.0001080137153621
0.0	1.0	0.0003078434383496	0.99969220161438
0.0	0.0	0.999790608882904	0.0002094644733006
0.0	0.0	0.9993707537651062	0.0006292228354141
0.0	1.0	0.0112079121172428	0.98879212141037
0.0	1.0	6.251638114918023e-05	0.9999375343322754
0.0	1.0	0.0013827573275193	0.9986172914505004
0.0	0.0	0.9999558925628662	4.415541116031818e-05
0.0	0.0	0.9812734127044678	0.0187266524881124
0.0	0.0	0.998489260673523	0.0015107084764167
0.0	0.0	0.9893781542778016	0.0106217944994568
0.0	0.0	0.9999351501464844	6.483089964604005e-05
0.0	0.0	0.9384140372276306	0.0615859366953372
0.0	0.0	0.9416387677192688	0.0583611652255058
0.0	0.0	0.99988853931427	0.0001114650076488
0.0	0.0	0.99984610080719	0.0001539095246698
0.0	0.0	0.999264657497406	0.0007353850523941
0.0	0.0	0.9997034668922424	0.0002964581071864
0.0	0.0	0.9999325275421144	6.748198939021677e-05
0.0	1.0	0.0760600641369819	0.9239399433135986
0.0	0.0	0.9997075200080872	0.0002924752770923
1.0	1.0	0.0004308177449274	0.9995691180229188
1.0	1.0	9.247084381058812e-05	0.9999074935913086
0.0	0.0	0.9969446063041688	0.0030553725082427
0.0	0.0	0.9780424237251282	0.0219576135277748
0.0	1.0	0.0010441998019814	0.9989557266235352
0.0	0.0	0.999362051486969	0.0006379088154062
0.0	0.0	0.9999358654022216	6.414766539819539e-05
0.0	0.0	0.9997425675392152	0.0002573902311269
0.0	1.0	0.1967519968748092	0.8032479882240295
0.0	0.0	0.9641162753105164	0.035883679986
0.0	1.0	4.135692506679334e-05	0.999958634376526
0.0	0.0	0.9998594522476196	0.0001404765062034
0.0	0.0	0.999794065952301	0.0002059300168184
0.0	0.0	0.9999120235443116	8.796917973086238e-05
0.0	0.0	0.99943345785141	0.0005664692725986
0.0	0.0	0.9985824823379515	0.0014175835531204
1.0	1.0	0.0005522393621504	0.999447762966156
1.0	1.0	0.0663032531738281	0.933696746826172
1.0	0.0	0.99933522939682	0.0006647567497566
0.0	1.0	0.000117171468446	0.9998828172683716
1.0	0.0	0.9977238774299622	0.0022761423606425
1.0	0.0	0.9998531341552734	0.0001468936243327
1.0	1.0	0.0024775748606771	0.9975224137306212
0.0	0.0	0.9999260902404784	7.392177212750539e-05
0.0	0.0	0.9995552897453308	0.0004447153769433
0.0	0.0	0.999858856201172	0.0001410901313647
0.0	0.0	0.9997255206108092	0.0002744381781667
1.0	0.0	0.9996695518493652	0.0003304187848698
0.0	0.0	0.999931573867798	6.8454843130894e-05
0.0	0.0	0.9179953932762146	0.0820046290755271
0.0	0.0	0.9999058246612548	9.419888374395669e-05
0.0	0.0	0.9287054538726808	0.0712945610284805
1.0	1.0	0.0047658090479671	0.995234191417694
1.0	1.0	0.0652108937501907	0.9347891211509703
1.0	1.0	0.0013075729366391	0.9986924529075624
1.0	0.0	0.8991510272026062	0.100848913192749
1.0	1.0	6.314332858892158e-05	0.999936819076538
0.0	0.0	0.999913454055786	8.65182009874843e-05
1.0	1.0	0.0106471450999379	0.989352822303772
0.0	0.0	0.9997840523719788	0.0002159877185476
1.0	1.0	0.168286994099617	0.831713080406189
0.0	0.0	0.999248206615448	0.0007517202175222
1.0	1.0	0.014030322432518	0.9859696626663208
0.0	1.0	0.0013380857417359	0.9986618757247924
1.0	0.0	0.9975972771644592	0.0024027053732424
0.0	0.0	0.9992176294326782	0.000782404502388
0.0	1.0	0.0038800269830971	0.9961199760437012
0.0	0.0	0.9997746348381042	0.0002253344573546
0.0	1.0	0.0002414585324004	0.9997585415840148
1.0	1.0	5.32128251506947e-05	0.9999468326568604
0.0	0.0	0.9997716546058656	0.0002283041540067
1.0	0.0	0.9998931884765624	0.0001068347846739
1.0	1.0	0.0005877283401787	0.9994122982025146
0.0	0.0	0.999800145626068	0.0001999251835513
1.0	0.0	0.999836564064026	0.0001633730717003
1.0	1.0	0.0011656797723844	0.9988343119621276
0.0	1.0	0.1591294258832931	0.8408705592155457
1.0	1.0	0.0001920104405144	0.9998080134391784
0.0	0.0	0.999882698059082	0.0001172744159703
0.0	0.0	0.999926209449768	7.380745228147134e-05
0.0	0.0	0.9993804693222046	0.0006195501773618
0.0	0.0	0.9999306201934814	6.94218761054799e-05
1.0	0.0	0.981805980205536	0.0181940272450447
0.0	1.0	0.0002595887926872	0.9997404217720032
0.0	1.0	0.012071743607521	0.9879283308982848
1.0	1.0	0.1308255791664123	0.8691744804382324
1.0	0.0	0.9999226331710817	7.732729864073917e-05
1.0	0.0	0.9997422099113464	0.0002577801933512
0.0	1.0	0.040043469518423	0.9599565267562866
1.0	1.0	0.000360015023034	0.9996399879455566
1.0	0.0	0.9752957224845886	0.0247042831033468
0.0	0.0	0.9997175335884094	0.0002824807888828
0.0	0.0	0.9729520678520204	0.0270478930324316
0.0	0.0	0.9999450445175172	5.496344601851888e-05
1.0	0.0	0.990031123161316	0.0099688963964581
0.0	0.0	0.9994341731071472	0.00056578341173
0.0	1.0	1.886564859887585e-05	0.999981164932251
0.0	0.0	0.9999319314956664	6.81141609675251e-05
0.0	0.0	0.9997997879981996	0.0002002852415898
0.0	0.0	0.9996935129165648	0.0003064542543143
1.0	1.0	0.2079689353704452	0.7920309901237488
0.0	0.0	0.5660756826400757	0.4339243173599243
0.0	0.0	0.9966907501220704	0.0033091809600591
0.0	0.0	0.9999313354492188	6.866248440928757e-05
0.0	1.0	0.008087370544672	0.991912603378296
1.0	1.0	0.00018824255676	0.999811828136444
1.0	1.0	5.4010364692658186e-05	0.9999459981918336
1.0	0.0	0.997164785861969	0.0028352041263133
0.0	1.0	0.0001403626811224	0.9998595714569092
0.0	1.0	0.0001069496502168	0.999893069267273
0.0	1.0	0.0002018569066422	0.9997981190681458
0.0	1.0	0.321196973323822	0.6788029670715332
0.0	0.0	0.9997684359550476	0.0002315879246452
0.0	1.0	0.0001040608040057	0.9998959302902222
0.0	0.0	0.9997578263282776	0.0002421194512862
0.0	1.0	0.0021642139181494	0.9978358149528505
0.0	1.0	0.001034976914525	0.99896502494812
0.0	1.0	0.115691065788269	0.8843089938163757
1.0	1.0	4.0279064705828205e-05	0.9999597072601318
1.0	0.0	0.9723542332649232	0.0276457574218511
0.0	0.0	0.92362380027771	0.0763762146234512
0.0	0.0	0.9998600482940674	0.0001399091561324
1.0	1.0	0.000182231888175	0.9998177886009216
0.0	1.0	2.756564390438143e-05	0.9999724626541138
0.0	1.0	0.0009620003402233	0.9990379810333252
0.0	0.0	0.8934550285339355	0.1065450385212898
1.0	0.0	0.9998210072517396	0.0001789871748769
1.0	0.0	0.9852414727211	0.0147585235536098
0.0	0.0	0.99358469247818	0.0064153275452554
0.0	0.0	0.9989497065544128	0.001050378778018
1.0	0.0	0.9994284510612488	0.0005715046427212
1.0	1.0	0.0590592958033084	0.9409407377243042
0.0	0.0	0.9998281002044678	0.0001718901912681
0.0	0.0	0.9998294115066528	0.0001706075854599
0.0	1.0	0.0546266995370388	0.945373237133026
0.0	0.0	0.9999358654022216	6.41841979813762e-05
0.0	0.0	0.9998701810836792	0.0001297726848861
1.0	1.0	0.0389375761151313	0.9610623717308044
1.0	1.0	0.0002840054512489	0.9997159838676452
1.0	1.0	3.007382838404737e-05	0.9999699592590332
1.0	1.0	0.0183026883751153	0.9816972613334656
0.0	1.0	0.000283675850369	0.999716341495514
0.0	0.0	0.9999021291732788	9.781944390852004e-05
0.0	0.0	0.9999278783798218	7.21201067790389e-05
1.0	1.0	5.2057996072107926e-05	0.9999479055404664
1.0	1.0	3.1801671866560355e-05	0.99996817111969
1.0	1.0	0.000466291734483	0.9995337724685668
0.0	0.0	0.9834541082382202	0.0165458358824253
1.0	0.0	0.9998315572738647	0.0001684248709352
1.0	0.0	0.9995461106300354	0.0004538290086202
0.0	1.0	0.0039675133302807	0.9960325360298156
0.0	0.0	0.999691367149353	0.0003086421638727
0.0	0.0	0.9662101864814758	0.0337897539138793
0.0	0.0	0.9990345239639282	0.0009654720779508
0.0	0.0	0.9928510189056396	0.0071490546688437
0.0	0.0	0.997620403766632	0.0023795836605131
0.0	0.0	0.9997487664222716	0.0002512162609491
0.0	0.0	0.999879002571106	0.000121041208331
1.0	1.0	0.1542234271764755	0.8457765579223633
0.0	0.0	0.9998941421508788	0.00010584841948
0.0	0.0	0.9999204874038696	7.952484156703576e-05
1.0	1.0	5.3474392188945785e-05	0.9999464750289916
1.0	0.0	0.9349069595336914	0.0650930106639862
0.0	0.0	0.998011350631714	0.0019885823130607
1.0	0.0	0.8460606932640076	0.1539393067359924
0.0	0.0	0.9105812907218932	0.0894186720252037
0.0	0.0	0.8823557496070862	0.1176442801952362
0.0	1.0	0.0002846549614332	0.999715268611908
0.0	0.0	0.9997207522392272	0.0002792069280985
0.0	1.0	0.0696489736437797	0.9303510785102844
1.0	1.0	0.0102082164958119	0.989791750907898
0.0	0.0	0.9998021721839904	0.0001978437940124
0.0	0.0	0.999919056892395	8.098284888546914e-05
0.0	0.0	0.9999409914016724	5.898869130760431e-05
1.0	0.0	0.9998469352722168	0.0001530858135083
0.0	0.0	0.9980583786964417	0.001941580325365
0.0	1.0	0.0006717520300298	0.9993282556533812
0.0	1.0	2.673112066986505e-05	0.9999732971191406
0.0	0.0	0.9998410940170288	0.0001588523591635
0.0	0.0	0.9982439279556274	0.0017561067361384
0.0	0.0	0.9998072981834412	0.0001927836710819
1.0	0.0	0.9019137024879456	0.0980862826108932
1.0	1.0	0.00193822523579	0.9980617165565492
1.0	1.0	2.077922545140609e-05	0.9999792575836182
1.0	1.0	3.057296999031678e-05	0.999969482421875
1.0	1.0	0.0705801397562027	0.9294198155403136
1.0	0.0	0.9721680879592896	0.0278319306671619
0.0	0.0	0.9997833371162416	0.0002166264457628
0.0	0.0	0.999545156955719	0.0004548144352156
1.0	0.0	0.999914050102234	8.596859697718173e-05
1.0	0.0	0.9973491430282592	0.002650884212926
1.0	0.0	0.999816358089447	0.0001837069721659
