# Supplementary material for: AI-augmented intraoperative decision-making workflows in diffuse midline glioma biopsy using cryosection pathology
Source: Nat Commun. 2025 Nov 26;16:11667. doi: 10.1038/s41467-025-66853-y (PMC12749771; doi:10.1038/s41467-025-66853-y)
Supplement: Supplementary file 4 — Source data [file 41467_2025_66853_MOESM4_ESM.zip › Yuan_SourceData_Fig4/Fig_4c/fold_2.csv]

Y	Y_hat	p_0	p_1
1.0	0.0	0.6789778470993042	0.3210221827030182
1.0	0.0	0.9994558691978456	0.0005441100220195
1.0	0.0	0.9663276076316832	0.0336723290383815
0.0	0.0	0.9999207258224488	7.922510121716186e-05
0.0	0.0	0.9929199814796448	0.0070800413377583
1.0	0.0	0.987375020980835	0.0126249250024557
0.0	0.0	0.9999607801437378	3.92614419979509e-05
0.0	1.0	0.00497651938349	0.9950234889984132
0.0	0.0	0.7055336833000183	0.2944663166999817
0.0	1.0	0.0573634356260299	0.9426366090774536
0.0	0.0	0.7172528505325317	0.2827471792697906
0.0	0.0	0.9999659061431884	3.4069591492880136e-05
1.0	1.0	0.058402307331562	0.9415977001190186
1.0	1.0	0.0027374599594622	0.997262477874756
0.0	0.0	0.9992353916168212	0.0007645957521162
1.0	0.0	0.759373664855957	0.2406263053417205
0.0	0.0	0.9998036026954652	0.000196468696231
0.0	1.0	0.1205076351761818	0.8794924020767212
0.0	1.0	0.1507654041051864	0.8492346405982971
0.0	0.0	0.987864911556244	0.0121350856497883
1.0	0.0	0.9721535444259644	0.0278464313596487
0.0	0.0	0.9990345239639282	0.0009654389577917
0.0	0.0	0.9872686862945556	0.0127313314005732
0.0	0.0	0.9997805953025818	0.0002194680128013
0.0	0.0	0.9892918467521667	0.0107081942260265
1.0	1.0	0.0002126098406733	0.9997873902320862
0.0	0.0	0.9758559465408324	0.024144085124135
1.0	1.0	0.064250111579895	0.9357499480247498
1.0	1.0	0.0102429203689098	0.9897570610046388
1.0	0.0	0.9996108412742616	0.0003891656524501
0.0	0.0	0.9983879327774048	0.0016120417276397
1.0	1.0	0.0629691481590271	0.9370309114456176
0.0	1.0	0.2739551365375519	0.7260448932647705
0.0	0.0	0.9999830722808838	1.6906478776945733e-05
0.0	1.0	0.0106586338952183	0.98934143781662
0.0	0.0	0.8400667905807495	0.1599331945180893
1.0	0.0	0.9827519059181212	0.0172481350600719
1.0	0.0	0.9932010769844056	0.0067989355884492
1.0	1.0	0.0099279088899493	0.9900721311569214
0.0	0.0	0.972737729549408	0.0272622611373662
0.0	0.0	0.841026782989502	0.1589731872081756
0.0	0.0	0.9999823570251464	1.7657537682680413e-05
0.0	0.0	0.997864067554474	0.002135943621397
0.0	0.0	0.9966477751731871	0.0033521975856274
1.0	0.0	0.9969035983085632	0.0030964172910898
1.0	0.0	0.999411940574646	0.0005880236858502
0.0	0.0	0.9954723119735718	0.0045276773162186
0.0	1.0	0.1905817091464996	0.809418261051178
1.0	1.0	0.0111336875706911	0.9888662695884703
1.0	0.0	0.5595983266830444	0.4404016733169555
1.0	1.0	0.0012428594054654	0.9987571239471436
1.0	0.0	0.9979922771453856	0.0020077868830412
1.0	0.0	0.6310787796974182	0.3689211905002594
0.0	0.0	0.9967350363731384	0.0032649671193212
0.0	1.0	0.0152265699580311	0.9847733974456788
0.0	0.0	0.9995378255844116	0.0004622119304258
0.0	1.0	0.0016514904564246	0.9983484745025636
0.0	1.0	0.0043987031094729	0.9956012964248656
0.0	1.0	0.4979568719863891	0.5020431876182556
0.0	0.0	0.9999167919158936	8.323632209794596e-05
0.0	1.0	0.0354196056723594	0.9645803570747375
0.0	0.0	0.9438490867614746	0.0561508648097515
0.0	0.0	0.9994739890098572	0.0005260013276711
0.0	0.0	0.999974012374878	2.5931747586582787e-05
0.0	1.0	0.0208694413304328	0.9791305661201476
0.0	1.0	0.0249410420656204	0.9750589728355408
0.0	0.0	0.9968287348747252	0.0031712416093796
0.0	0.0	0.9998195767402648	0.0001804442290449
0.0	0.0	0.9999544620513916	4.550969970296137e-05
0.0	0.0	0.99978905916214	0.0002109826164087
0.0	0.0	0.524872899055481	0.4751271307468414
0.0	0.0	0.9837644696235656	0.0162355657666921
0.0	0.0	0.9929460883140564	0.0070538716390728
1.0	1.0	0.01078312844038	0.989216923713684
1.0	1.0	0.0005161726730875	0.9994838237762452
0.0	0.0	0.9865259528160096	0.0134740620851516
0.0	0.0	0.9993082284927368	0.0006917731952853
0.0	1.0	0.0028970823623239	0.997102916240692
0.0	0.0	0.9943777918815612	0.0056221364066004
0.0	0.0	0.998529314994812	0.0014706397196277
0.0	0.0	0.9998952150344848	0.0001048263875418
0.0	0.0	0.9741103649139404	0.025889579206705
0.0	0.0	0.9963563680648804	0.0036436389200389
0.0	1.0	0.0001181261613965	0.9998818635940552
0.0	0.0	0.996996521949768	0.003003497608006
0.0	0.0	0.999969482421875	3.0468796467175707e-05
0.0	0.0	0.9986419081687928	0.0013581423554569
0.0	0.0	0.9983904361724854	0.001609543338418
0.0	0.0	0.9747364521026612	0.0252635907381773
1.0	1.0	0.0030408566817641	0.9969592094421388
1.0	1.0	0.0942361056804657	0.905763864517212
1.0	0.0	0.7960782647132874	0.203921690583229
0.0	1.0	0.0018663149094209	0.9981337189674376
1.0	0.0	0.9984285235404968	0.0015714924084022
1.0	0.0	0.9996269941329956	0.00037301107659
1.0	1.0	0.4499132633209228	0.5500867366790771
0.0	0.0	0.999891757965088	0.0001081868831533
0.0	0.0	0.9873166084289552	0.0126834427937865
0.0	0.0	0.999948024749756	5.19569257448893e-05
0.0	0.0	0.9999829530715942	1.7104133803513832e-05
1.0	0.0	0.9774611592292786	0.0225388072431087
0.0	1.0	0.4120118319988251	0.5879881381988525
0.0	1.0	0.0093200234696269	0.990679919719696
0.0	0.0	0.989262044429779	0.0107379173859953
0.0	0.0	0.9648616909980774	0.0351383425295352
1.0	1.0	0.0716965124011039	0.9283034801483154
1.0	1.0	0.0732638090848922	0.9267361164093018
1.0	0.0	0.6079002618789673	0.3920997381210327
1.0	1.0	0.0039182947948575	0.9960817694664
1.0	1.0	0.0005211271345615	0.9994788765907288
0.0	0.0	0.9927102327346802	0.0072897188365459
1.0	1.0	0.0118897082284092	0.9881103038787842
0.0	1.0	0.0678615495562553	0.9321385025978088
1.0	0.0	0.855290949344635	0.144709050655365
0.0	1.0	0.1837573498487472	0.8162426352500916
1.0	1.0	0.0543782003223896	0.9456217885017396
0.0	0.0	0.9002873301506042	0.0997126996517181
1.0	0.0	0.9288237690925598	0.0711762309074401
0.0	0.0	0.9601314663887024	0.0398685708642005
0.0	0.0	0.9984241724014282	0.0015758301597088
0.0	0.0	0.9999212026596068	7.876078598201275e-05
0.0	1.0	0.0317371822893619	0.9682628512382508
1.0	1.0	0.0044985148124396	0.9955014586448668
0.0	1.0	0.3845478892326355	0.6154521703720093
1.0	1.0	0.0056139640510082	0.9943860769271852
1.0	1.0	0.0012304730480536	0.998769462108612
0.0	0.0	0.7668280005455017	0.2331720292568206
1.0	0.0	0.9999109506607056	8.90907904249616e-05
1.0	1.0	0.0250520724803209	0.9749479293823242
0.0	0.0	0.9980081915855408	0.0019918251782655
1.0	1.0	0.0235195662826299	0.9764804840087892
0.0	0.0	0.9999847412109376	1.529013752588071e-05
0.0	0.0	0.9971482157707214	0.0028517895843833
0.0	0.0	0.9995577931404114	0.0004422237689141
0.0	0.0	0.9998013377189636	0.0001987198920687
1.0	1.0	0.0008844487019814	0.999115526676178
0.0	0.0	0.5665915012359619	0.4334084689617157
0.0	0.0	0.9978954792022704	0.0021044521126896
1.0	0.0	0.9831562638282776	0.0168436653912067
1.0	0.0	0.9670842885971068	0.0329157672822475
1.0	1.0	0.0004086622502654	0.9995912909507751
0.0	0.0	0.8961026668548584	0.1038973703980445
1.0	1.0	0.3158374726772308	0.6841624975204468
1.0	1.0	0.0123855182901024	0.9876145124435424
0.0	0.0	0.9999473094940186	5.272764610708691e-05
0.0	0.0	0.7120159864425659	0.2879839837551117
0.0	0.0	0.9999619722366332	3.806098175118677e-05
1.0	1.0	0.4801196455955505	0.5198804140090942
0.0	0.0	0.9995334148406982	0.0004665651358664
0.0	1.0	0.0002734795853029	0.9997264742851256
0.0	0.0	0.9998798370361328	0.0001202067287522
0.0	0.0	0.6455543041229248	0.3544456958770752
0.0	0.0	0.996315062046051	0.003684900002554
1.0	1.0	0.1406193822622299	0.8593806624412537
0.0	1.0	0.012017429806292	0.9879825115203856
0.0	0.0	0.9630166888237	0.0369833111763
0.0	0.0	0.999864935874939	0.0001350218662992
0.0	0.0	0.9925056099891664	0.0074943900108337
1.0	1.0	0.0009145858930423	0.9990854263305664
1.0	1.0	0.0009069398511201	0.9990930557250975
1.0	1.0	0.0003705359704326	0.9996294975280762
0.0	0.0	0.9710349440574646	0.0289649739861488
0.0	1.0	0.009232310578227	0.9907676577568054
0.0	1.0	0.2444837689399719	0.7555162310600281
0.0	0.0	0.9991936087608336	0.0008063409477472
0.0	0.0	0.9920499920845032	0.0079500349238514
0.0	0.0	0.9805068969726562	0.0194930788129568
0.0	0.0	0.884765088558197	0.1152349710464477
0.0	0.0	0.999961256980896	3.877996641676873e-05
0.0	0.0	0.998823344707489	0.001176691497676
0.0	0.0	0.9952661991119384	0.0047338502481579
1.0	1.0	0.0006127438391558	0.999387264251709
1.0	1.0	0.0003113027487415	0.9996887445449828
0.0	0.0	0.9990891218185424	0.0009108306840062
0.0	0.0	0.9693158864974976	0.0306840687990188
1.0	1.0	0.1013771519064903	0.8986228108406067
0.0	1.0	0.0016813112888485	0.9983186721801758
0.0	1.0	0.0211442951112985	0.9788556694984436
0.0	1.0	0.0049179256893694	0.995082139968872
1.0	0.0	0.8985315561294556	0.1014683917164802
1.0	0.0	0.9947147965431212	0.0052851601503789
0.0	0.0	0.9998233914375304	0.0001766548230079
0.0	0.0	0.7365585565567017	0.2634413838386535
1.0	0.0	0.9452515840530396	0.0547484047710895
1.0	0.0	0.9781892895698548	0.0218107253313064
0.0	0.0	0.9998785257339478	0.000121456956549
0.0	0.0	0.9996541738510132	0.0003458445426076
0.0	0.0	0.6657740473747253	0.3342258930206299
0.0	0.0	0.9998369216918944	0.0001630817132536
0.0	0.0	0.6866590976715088	0.3133409023284912
1.0	1.0	0.0021246455144137	0.9978753328323364
1.0	1.0	0.0523792318999767	0.9476207494735718
1.0	1.0	0.0172086153179407	0.9827913641929626
1.0	1.0	0.0087980171665549	0.9912019968032836
0.0	1.0	0.0268946774303913	0.9731053709983826
0.0	0.0	0.9999746084213256	2.538532135076821e-05
0.0	0.0	0.9997277855873108	0.0002722571371123
1.0	1.0	0.0002849381417036	0.9997150301933287
1.0	1.0	0.0007546278066001	0.9992454051971436
1.0	1.0	0.0792347267270088	0.9207652807235718
0.0	0.0	0.975145936012268	0.024854127317667
1.0	0.0	0.999707043170929	0.0002929876791313
1.0	0.0	0.999902844429016	9.720250818645582e-05
0.0	0.0	0.998668909072876	0.0013311272487044
0.0	0.0	0.9973911046981812	0.0026088666636496
0.0	0.0	0.9943655729293824	0.0056344447657465
0.0	0.0	0.9855831861495972	0.0144167682155966
0.0	1.0	0.0460158362984657	0.9539842009544371
0.0	0.0	0.9287397861480712	0.0712602362036705
0.0	0.0	0.9993071556091307	0.0006928608636371
0.0	0.0	0.9999562501907348	4.372961848275736e-05
1.0	0.0	0.9985914826393129	0.001408479292877
0.0	0.0	0.999594271183014	0.0004057518672198
0.0	0.0	0.999984860420227	1.5146948499022985e-05
1.0	1.0	0.0220184307545423	0.9779816269874572
1.0	1.0	0.18480184674263	0.8151981234550476
0.0	0.0	0.9995344877243042	0.0004655102675314
1.0	0.0	0.9972518086433412	0.002748244209215
0.0	0.0	0.8534300327301025	0.1465699672698974
0.0	1.0	0.0014501109253615	0.9985498785972596
0.0	0.0	0.8536725044250488	0.1463274508714676
0.0	0.0	0.998779594898224	0.0012204173253849
0.0	0.0	0.9948766827583312	0.0051233423873782
1.0	1.0	0.1967339962720871	0.8032659888267517
0.0	0.0	0.990198850631714	0.0098011316731572
0.0	0.0	0.9270477890968324	0.0729521885514259
0.0	0.0	0.9993316531181335	0.0006682818639092
1.0	0.0	0.8600113987922668	0.1399886012077331
0.0	1.0	0.1313612759113311	0.8686386942863464
0.0	0.0	0.9420478343963624	0.0579521246254444
0.0	0.0	0.9996296167373656	0.0003703586990013
0.0	0.0	0.5649189352989197	0.4350810050964355
0.0	0.0	0.9034151434898376	0.0965848788619041
0.0	1.0	0.008394731208682	0.991605281829834
1.0	0.0	0.7970922589302063	0.2029077410697937
1.0	0.0	0.9609571099281312	0.0390428863465786
1.0	1.0	0.0002054981159744	0.9997945427894592
1.0	1.0	0.0579808168113231	0.9420191645622252
1.0	0.0	0.9878830313682556	0.0121169099584221
1.0	1.0	0.0707270056009292	0.929273009300232
0.0	0.0	0.5917088389396667	0.4082911908626556
0.0	0.0	0.9999094009399414	9.05404958757572e-05
1.0	1.0	0.4295764565467834	0.5704235434532166
1.0	0.0	0.9986379742622375	0.0013620185200124
1.0	0.0	0.9853142499923706	0.0146857043728232
