# Supplementary material for: AI-augmented intraoperative decision-making workflows in diffuse midline glioma biopsy using cryosection pathology
Source: Nat Commun. 2025 Nov 26;16:11667. doi: 10.1038/s41467-025-66853-y (PMC12749771; doi:10.1038/s41467-025-66853-y)
Supplement: Supplementary file 4 — Source data [file 41467_2025_66853_MOESM4_ESM.zip › Yuan_SourceData_Fig4/Fig_4c/fold_3.csv]

Y	Y_hat	p_0	p_1
1.0	0.0	0.9359058141708374	0.0640941560268402
1.0	0.0	0.8802109360694885	0.1197890639305114
1.0	0.0	0.674165666103363	0.3258343338966369
0.0	0.0	0.9603601694107056	0.039639763534069
0.0	0.0	0.9729511737823486	0.0270488280802965
1.0	0.0	0.8783405423164368	0.1216595023870468
0.0	0.0	0.7746144533157349	0.2253855466842651
0.0	0.0	0.927858591079712	0.0721414312720298
0.0	0.0	0.8146630525588989	0.185337021946907
0.0	0.0	0.919191837310791	0.0808081477880477
0.0	0.0	0.8197324872016907	0.1802675127983093
0.0	0.0	0.9464267492294312	0.0535732731223106
1.0	0.0	0.7434556484222412	0.256544291973114
1.0	1.0	0.2211517840623855	0.7788482308387756
0.0	0.0	0.8307809829711914	0.1692190468311309
1.0	0.0	0.9448893666267396	0.0551105961203575
0.0	0.0	0.6492182612419128	0.3507817685604095
0.0	0.0	0.5761563777923584	0.4238436222076416
0.0	0.0	0.7336192727088928	0.2663807272911072
0.0	0.0	0.9129065871238708	0.0870934352278709
1.0	0.0	0.8317297101020813	0.1682702302932739
0.0	0.0	0.7946730256080627	0.2053269743919372
0.0	0.0	0.9072000980377196	0.0927999392151832
0.0	0.0	0.8257655501365662	0.1742344349622726
0.0	0.0	0.946633279323578	0.0533666871488094
1.0	1.0	0.4022522866725921	0.5977477431297302
0.0	0.0	0.8425912857055664	0.1574087440967559
1.0	0.0	0.7960399985313416	0.203960046172142
1.0	0.0	0.8656229376792908	0.1343770921230316
1.0	0.0	0.8065217137336731	0.1934782713651657
0.0	0.0	0.5584425330162048	0.4415574371814728
1.0	0.0	0.5630955100059509	0.4369044899940491
0.0	0.0	0.9169042110443116	0.0830958411097526
0.0	0.0	0.9293180108070374	0.0706819295883178
0.0	0.0	0.8808310031890869	0.1191689595580101
0.0	0.0	0.9570162296295166	0.0429837889969348
1.0	0.0	0.8826451897621155	0.1173548176884651
1.0	0.0	0.874119758605957	0.1258802711963653
1.0	0.0	0.8294597268104553	0.1705403476953506
0.0	0.0	0.96848863363266	0.0315113365650177
0.0	0.0	0.9167575240135192	0.0832425355911254
0.0	0.0	0.985832929611206	0.0141671448945999
0.0	0.0	0.9591614007949828	0.0408385768532753
0.0	0.0	0.9639800190925598	0.0360200107097625
1.0	0.0	0.9011282920837402	0.0988716557621955
1.0	0.0	0.90125173330307	0.0987482443451881
0.0	0.0	0.8158329129219055	0.1841670274734497
0.0	0.0	0.5012288689613342	0.4987711310386657
1.0	0.0	0.6166391372680664	0.3833608627319336
1.0	0.0	0.8571403622627258	0.1428596377372741
1.0	0.0	0.5371414422988892	0.462858498096466
1.0	0.0	0.8780959844589233	0.1219040378928184
1.0	0.0	0.6911372542381287	0.3088627755641937
0.0	0.0	0.6109574437141418	0.3890425264835357
0.0	0.0	0.7141035795211792	0.2858964502811432
0.0	0.0	0.8731021881103516	0.1268977969884872
0.0	1.0	0.3970979452133178	0.6029020547866821
0.0	1.0	0.3780421614646911	0.6219578385353088
0.0	0.0	0.8653906583786011	0.1346093416213989
0.0	0.0	0.9601734280586244	0.0398265868425369
0.0	0.0	0.8399761319160461	0.1600238978862762
0.0	0.0	0.8510729074478149	0.1489270478487014
0.0	0.0	0.8894022107124329	0.1105977222323417
0.0	0.0	0.9245560765266418	0.0754439383745193
0.0	0.0	0.9206589460372924	0.0793410837650299
0.0	0.0	0.9143123030662536	0.0856877267360687
0.0	0.0	0.9132314324378968	0.0867685675621032
0.0	0.0	0.9143453240394592	0.0856547206640243
0.0	0.0	0.9335790276527404	0.0664209872484207
0.0	0.0	0.9672145247459412	0.0327854603528976
0.0	1.0	0.3463368713855743	0.653663158416748
0.0	0.0	0.7342979311943054	0.2657020986080169
0.0	0.0	0.9106389284133912	0.0893610566854476
1.0	1.0	0.4427685737609863	0.5572314262390137
1.0	1.0	0.204360231757164	0.7956397533416748
0.0	0.0	0.8299232721328735	0.170076698064804
0.0	0.0	0.9308351278305054	0.0691649168729782
0.0	1.0	0.1819758415222168	0.8180241584777832
0.0	0.0	0.7561156153678894	0.2438844144344329
0.0	0.0	0.9802133440971376	0.019786637276411
0.0	0.0	0.9510735869407654	0.0489263571798801
0.0	0.0	0.8654749989509583	0.1345249712467193
0.0	0.0	0.8319263458251953	0.1680735945701599
0.0	1.0	0.1553975492715835	0.8446024060249329
0.0	0.0	0.9636397361755372	0.0363602899014949
0.0	0.0	0.9718940258026124	0.0281059872359037
0.0	0.0	0.9608356356620787	0.0391644388437271
0.0	0.0	0.940670907497406	0.0593290403485298
0.0	0.0	0.961247742176056	0.0387522540986537
1.0	0.0	0.8083921074867249	0.1916079223155975
1.0	0.0	0.6370768547058105	0.3629231452941894
1.0	0.0	0.9230022430419922	0.0769977048039436
0.0	1.0	0.3232170343399048	0.6767829060554504
1.0	0.0	0.9283114075660706	0.0716886073350906
1.0	0.0	0.9739897847175598	0.0260101556777954
1.0	0.0	0.6349097490310669	0.3650902509689331
0.0	0.0	0.7197847366333008	0.2802152633666992
0.0	0.0	0.823397696018219	0.176602303981781
0.0	0.0	0.950254499912262	0.0497455149888992
0.0	0.0	0.9027642011642456	0.0972357988357544
1.0	0.0	0.947420299053192	0.0525796748697757
0.0	0.0	0.6138916015625	0.3861083686351776
0.0	0.0	0.8435362577438354	0.1564637124538421
0.0	0.0	0.9345099329948424	0.0654900968074798
0.0	0.0	0.8190179467201233	0.1809820830821991
1.0	0.0	0.7729986906051636	0.2270013689994812
1.0	1.0	0.2807478606700897	0.7192521095275879
1.0	0.0	0.7850944399833679	0.2149055004119873
1.0	0.0	0.7507418990135193	0.2492581754922866
1.0	1.0	0.4143129289150238	0.5856871008872986
0.0	0.0	0.9363714456558228	0.0636285468935966
1.0	0.0	0.5634105801582336	0.4365893900394439
0.0	0.0	0.8343733549118042	0.1656266450881958
1.0	0.0	0.7430225014686584	0.2569774687290191
0.0	0.0	0.8712894916534424	0.1287104487419128
1.0	0.0	0.6934216022491455	0.3065784573554992
0.0	0.0	0.6253907680511475	0.3746092617511749
1.0	0.0	0.8466209173202515	0.1533790528774261
0.0	0.0	0.9196224808692932	0.0803775042295456
0.0	0.0	0.8264456987380981	0.1735542714595794
0.0	0.0	0.952399730682373	0.047600332647562
0.0	0.0	0.6917097568511963	0.3082902133464813
1.0	0.0	0.5651386380195618	0.4348613917827606
0.0	0.0	0.9326469302177428	0.0673530250787735
1.0	0.0	0.6543748378753662	0.3456251323223114
1.0	0.0	0.675803542137146	0.324196457862854
0.0	0.0	0.914975881576538	0.0850240960717201
1.0	0.0	0.9802331924438475	0.0197668857872486
1.0	0.0	0.737309455871582	0.2626905143260956
0.0	1.0	0.3859202563762665	0.6140797138214111
1.0	1.0	0.4498350322246551	0.5501649975776672
0.0	0.0	0.8415662050247192	0.1584338545799255
0.0	0.0	0.9399563074111938	0.06004374101758
0.0	0.0	0.9389024376869202	0.0610975250601768
0.0	0.0	0.966143786907196	0.0338562317192554
1.0	1.0	0.4135268926620483	0.5864731073379517
0.0	0.0	0.5595363974571228	0.4404635429382324
0.0	0.0	0.8512009978294373	0.1487990319728851
1.0	0.0	0.59869784116745	0.4013021886348724
1.0	0.0	0.9474452137947084	0.0525547489523887
1.0	1.0	0.4294125735759735	0.5705873966217041
0.0	0.0	0.5850395560264587	0.4149604439735412
1.0	1.0	0.4109542965888977	0.5890457034111023
1.0	0.0	0.91659414768219	0.0834058448672294
0.0	0.0	0.960743486881256	0.0392565391957759
0.0	0.0	0.8485565185546875	0.1514434814453125
0.0	0.0	0.9474892020225524	0.0525108203291893
1.0	0.0	0.7957109212875366	0.2042890638113021
0.0	0.0	0.8984770178794861	0.1015230119228363
0.0	1.0	0.1830561608076095	0.8169438242912292
0.0	0.0	0.9506716728210448	0.0493282750248909
0.0	0.0	0.9193803071975708	0.0806197151541709
0.0	0.0	0.7426425218582153	0.2573574185371399
1.0	0.0	0.7177603244781494	0.2822396457195282
0.0	0.0	0.7362488508224487	0.2637511789798736
0.0	0.0	0.9392547607421876	0.0607452616095542
0.0	0.0	0.9724940061569214	0.0275059733539819
0.0	0.0	0.773796558380127	0.2262034267187118
1.0	1.0	0.2278458774089813	0.7721540927886963
1.0	0.0	0.6112627387046814	0.3887372612953186
1.0	0.0	0.9119623303413392	0.0880376920104026
0.0	0.0	0.905082643032074	0.0949173346161842
0.0	0.0	0.8521531820297241	0.1478467881679535
0.0	1.0	0.3764070272445678	0.6235930323600769
0.0	0.0	0.899242103099823	0.1007579118013382
0.0	0.0	0.93693608045578	0.0630638897418975
0.0	0.0	0.7574514746665955	0.2425484806299209
0.0	0.0	0.8608945608139038	0.1391054391860962
0.0	0.0	0.8728773593902588	0.127122700214386
0.0	0.0	0.8748727440834045	0.1251272410154342
0.0	0.0	0.8709191679954529	0.1290808767080307
1.0	1.0	0.2444041967391967	0.7555958032608032
1.0	0.0	0.7136600017547607	0.2863400280475616
0.0	0.0	0.8325549364089966	0.167445033788681
0.0	0.0	0.915648341178894	0.0843516886234283
1.0	0.0	0.6918018460273743	0.3081981837749481
0.0	0.0	0.6901737451553345	0.3098262250423431
0.0	0.0	0.5853464603424072	0.4146535098552704
0.0	0.0	0.7703813910484314	0.2296186089515686
1.0	0.0	0.9506727457046508	0.0493272021412849
1.0	0.0	0.8549563884735107	0.1450435668230056
0.0	0.0	0.7779216170310974	0.2220783829689026
0.0	0.0	0.7559583783149719	0.2440416067838668
1.0	0.0	0.935013234615326	0.0649867355823516
1.0	0.0	0.9090105295181274	0.0909894481301307
0.0	0.0	0.9784166812896729	0.0215832777321338
0.0	0.0	0.8142842650413513	0.1857157200574875
0.0	0.0	0.9479175806045532	0.0520824566483497
0.0	0.0	0.9685531854629515	0.0314468815922737
0.0	0.0	0.8571869134902954	0.142813041806221
1.0	0.0	0.829278826713562	0.1707212030887603
1.0	0.0	0.7407271265983582	0.2592728435993194
1.0	1.0	0.4426403343677521	0.5573596954345703
1.0	0.0	0.739618182182312	0.260381817817688
0.0	0.0	0.8180010914802551	0.1819988638162613
0.0	0.0	0.9741464853286744	0.0258535891771316
0.0	0.0	0.9502055048942566	0.0497944466769695
1.0	1.0	0.1892064809799194	0.8107934594154358
1.0	1.0	0.1711269915103912	0.8288730382919312
1.0	1.0	0.4365764260292053	0.5634236335754395
0.0	0.0	0.8985675573348999	0.1014323905110359
1.0	0.0	0.962394654750824	0.0376053750514984
1.0	0.0	0.9620088934898376	0.0379910357296466
0.0	0.0	0.7333199381828308	0.2666800618171692
0.0	0.0	0.9424465894699096	0.0575534217059612
0.0	0.0	0.8390330672264099	0.1609669029712677
0.0	0.0	0.8059046864509583	0.1940952688455581
0.0	0.0	0.7389562726020813	0.2610437572002411
0.0	0.0	0.8262710571289062	0.1737289130687713
0.0	0.0	0.9599580764770508	0.0400418750941753
0.0	0.0	0.89720618724823	0.102793775498867
1.0	0.0	0.6669722199440002	0.333027720451355
0.0	0.0	0.9555068612098694	0.0444931648671627
0.0	0.0	0.7273923754692078	0.2726076245307922
1.0	0.0	0.6495808362960815	0.350419133901596
1.0	0.0	0.8974390029907227	0.1025610417127609
0.0	0.0	0.6303606033325195	0.3696394562721252
1.0	0.0	0.8664774894714355	0.1335225254297256
0.0	0.0	0.94654643535614	0.0534535758197307
0.0	0.0	0.8153318166732788	0.1846682280302047
0.0	1.0	0.3999100625514984	0.6000899076461792
0.0	0.0	0.8030019402503967	0.1969980299472808
0.0	1.0	0.4893031418323517	0.5106968879699707
1.0	1.0	0.3310882747173309	0.6689117550849915
0.0	0.0	0.9695994853973388	0.030400563031435
0.0	0.0	0.9747631549835204	0.0252368170768022
0.0	0.0	0.9437691569328308	0.056230891495943
1.0	0.0	0.8904979228973389	0.1095020323991775
0.0	1.0	0.3063690960407257	0.6936308741569519
0.0	0.0	0.933707058429718	0.0662929490208625
0.0	0.0	0.7916980981826782	0.2083019465208053
0.0	0.0	0.9302668571472168	0.069733165204525
0.0	0.0	0.8653318285942078	0.134668231010437
0.0	0.0	0.9723917841911316	0.0276082661002874
1.0	0.0	0.7697517275810242	0.2302482724189758
1.0	0.0	0.7470608949661255	0.2529391348361969
1.0	1.0	0.1082232818007469	0.8917766809463501
1.0	0.0	0.8905937671661377	0.1094062551856041
1.0	0.0	0.8781957030296326	0.1218042969703674
1.0	0.0	0.9131262898445128	0.086873784661293
0.0	0.0	0.9601950645446776	0.0398049391806125
0.0	0.0	0.9458218812942504	0.0541780516505241
1.0	0.0	0.9583663940429688	0.0416335463523864
1.0	0.0	0.6735787987709045	0.3264212310314178
1.0	0.0	0.768451452255249	0.2315485924482345
