# Supplementary material for: AI-augmented intraoperative decision-making workflows in diffuse midline glioma biopsy using cryosection pathology
Source: Nat Commun. 2025 Nov 26;16:11667. doi: 10.1038/s41467-025-66853-y (PMC12749771; doi:10.1038/s41467-025-66853-y)
Supplement: Supplementary file 4 — Source data [file 41467_2025_66853_MOESM4_ESM.zip › Yuan_SourceData_Fig4/Fig_4c/fold_4.csv]

Y	Y_hat	p_0	p_1
1.0	0.0	0.6157459020614624	0.3842541575431824
1.0	0.0	0.7430933117866516	0.2569067180156708
1.0	1.0	0.1043001562356948	0.8956998586654663
0.0	0.0	0.9357233047485352	0.0642766430974006
0.0	0.0	0.7280206084251404	0.2719793915748596
1.0	1.0	0.2542584240436554	0.7457415461540222
0.0	0.0	0.5226571559906006	0.4773428440093994
0.0	0.0	0.5438088774681091	0.4561911225318908
0.0	0.0	0.7020319104194641	0.2979680895805359
0.0	0.0	0.6094056963920593	0.390594333410263
0.0	0.0	0.55951327085495	0.4404867589473724
0.0	0.0	0.7612755298614502	0.2387244701385498
1.0	0.0	0.5060932040214539	0.4939068257808685
1.0	1.0	0.0646076872944831	0.9353923797607422
0.0	1.0	0.1457501500844955	0.8542498350143433
1.0	0.0	0.7906322479248047	0.2093678116798401
0.0	1.0	0.1565365344285965	0.8434634208679199
0.0	1.0	0.1926925331354141	0.8073074221611023
0.0	1.0	0.1250903308391571	0.8749096989631653
0.0	1.0	0.136252224445343	0.863747775554657
1.0	1.0	0.3620648384094238	0.637935221195221
0.0	0.0	0.7220510244369507	0.2779490351676941
0.0	1.0	0.3016391098499298	0.6983609199523926
0.0	1.0	0.4005248844623565	0.599475085735321
0.0	0.0	0.663061797618866	0.3369382619857788
1.0	1.0	0.0706303939223289	0.929369568824768
0.0	0.0	0.8350906372070312	0.1649093925952911
1.0	1.0	0.1363366693258285	0.8636633157730103
1.0	1.0	0.3963867723941803	0.6036132574081421
1.0	0.0	0.8365702033042908	0.1634298264980316
0.0	1.0	0.2280004173517227	0.7719995975494385
1.0	1.0	0.1296948492527008	0.8703051805496216
0.0	0.0	0.5819982290267944	0.4180018305778503
0.0	0.0	0.6307810544967651	0.3692189157009125
0.0	1.0	0.4011444449424743	0.5988555550575256
0.0	0.0	0.569808840751648	0.4301911890506744
1.0	1.0	0.4120104908943176	0.5879895091056824
1.0	1.0	0.4552676081657409	0.544732391834259
1.0	0.0	0.7039234638214111	0.2960765063762665
0.0	0.0	0.8021853566169739	0.1978146284818649
0.0	0.0	0.5722818970680237	0.4277180731296539
0.0	0.0	0.9313291907310486	0.0686707347631454
0.0	0.0	0.8769572377204895	0.1230427995324134
0.0	0.0	0.8763195276260376	0.1236805096268653
1.0	0.0	0.7460670471191406	0.2539329528808594
1.0	0.0	0.8445953726768494	0.155404657125473
0.0	0.0	0.6277223825454712	0.3722776472568512
0.0	1.0	0.3426348865032196	0.657365083694458
1.0	0.0	0.719667375087738	0.2803325951099396
1.0	0.0	0.7528770565986633	0.2471229285001754
1.0	1.0	0.1212141364812851	0.8787859082221985
1.0	0.0	0.6181602478027344	0.3818397223949432
1.0	1.0	0.4031797349452972	0.5968202948570251
0.0	1.0	0.1482739001512527	0.8517261147499084
0.0	1.0	0.2751711905002594	0.724828839302063
0.0	0.0	0.5906177163124084	0.4093822836875915
0.0	1.0	0.0983258485794067	0.9016741514205932
0.0	1.0	0.1081583574414253	0.8918416500091553
0.0	1.0	0.2404718697071075	0.7595281004905701
0.0	0.0	0.7253934741020203	0.2746064960956573
0.0	1.0	0.2562474906444549	0.7437525391578674
0.0	1.0	0.3243973553180694	0.6756026148796082
0.0	0.0	0.7477174401283264	0.2522825896739959
0.0	0.0	0.919878363609314	0.080121599137783
0.0	0.0	0.7573046088218689	0.2426953762769699
0.0	1.0	0.3974484503269195	0.6025515198707581
0.0	0.0	0.9171459078788756	0.0828541293740272
0.0	0.0	0.7324956655502319	0.2675042748451233
0.0	0.0	0.7287381291389465	0.2712619006633758
0.0	0.0	0.8982180953025818	0.10178192704916
0.0	1.0	0.2232201695442199	0.77677983045578
0.0	1.0	0.2259731292724609	0.7740268707275391
0.0	1.0	0.3765056431293487	0.6234943866729736
1.0	1.0	0.1040779799222946	0.895922064781189
1.0	1.0	0.0200878605246543	0.9799121022224426
0.0	1.0	0.3111374080181122	0.6888626217842102
0.0	0.0	0.8442365527153015	0.1557634174823761
0.0	1.0	0.0819560661911964	0.9180439114570618
0.0	1.0	0.2716780304908752	0.72832190990448
0.0	0.0	0.8398703932762146	0.1601296067237854
0.0	0.0	0.6985107064247131	0.3014892637729645
0.0	1.0	0.4808737635612488	0.5191261768341064
0.0	0.0	0.7231744527816772	0.2768255472183227
0.0	1.0	0.0185884162783622	0.981411635875702
0.0	0.0	0.8867090344429016	0.1132909879088401
0.0	0.0	0.8359127044677734	0.1640872508287429
0.0	0.0	0.6912283301353455	0.3087716996669769
0.0	0.0	0.8212729692459106	0.1787270009517669
0.0	0.0	0.7468447685241699	0.2531552314758301
1.0	1.0	0.0667710602283477	0.9332289099693298
1.0	1.0	0.3708501756191253	0.6291497945785522
1.0	0.0	0.8084622025489807	0.1915377676486969
0.0	1.0	0.0646861344575882	0.9353138208389282
1.0	1.0	0.4393826425075531	0.5606173276901245
1.0	0.0	0.871218204498291	0.1287817955017089
1.0	1.0	0.3466342091560364	0.6533657908439636
0.0	0.0	0.8007932305335999	0.1992067396640777
0.0	0.0	0.6496832370758057	0.3503167629241943
0.0	0.0	0.8267924189567566	0.173207551240921
0.0	0.0	0.5404746532440186	0.459525316953659
1.0	0.0	0.6412147879600525	0.3587851524353027
0.0	1.0	0.2009420543909073	0.7990579605102539
0.0	1.0	0.074037455022335	0.9259625673294068
0.0	0.0	0.6765361428260803	0.3234638273715973
0.0	1.0	0.3482258319854736	0.6517741084098816
1.0	0.0	0.5835192203521729	0.4164808094501495
1.0	1.0	0.1495236307382583	0.8504763245582581
1.0	1.0	0.452256292104721	0.5477437376976013
1.0	1.0	0.3085747957229614	0.6914252042770386
1.0	1.0	0.3229526579380035	0.6770473122596741
0.0	0.0	0.5127007961273193	0.4872992038726806
1.0	1.0	0.15446338057518	0.8455366492271423
0.0	1.0	0.3446133434772491	0.6553866267204285
1.0	1.0	0.3014981746673584	0.6985018253326416
0.0	0.0	0.6364901661872864	0.3635098338127136
1.0	0.0	0.8882262110710144	0.1117738112807273
0.0	1.0	0.1145537346601486	0.8854462504386902
1.0	1.0	0.4030267298221588	0.5969732403755188
0.0	0.0	0.7193603515625	0.2806396186351776
0.0	1.0	0.2873576283454895	0.7126423716545105
0.0	0.0	0.8302613496780396	0.1697386503219604
0.0	1.0	0.202895849943161	0.7971041798591614
1.0	1.0	0.1013919934630394	0.8986079692840576
0.0	0.0	0.7609460949897766	0.2390538901090622
1.0	1.0	0.2931447625160217	0.706855297088623
1.0	1.0	0.0501365326344966	0.9498634338378906
0.0	0.0	0.6338285803794861	0.3661714196205139
1.0	0.0	0.9067415595054626	0.0932584777474403
1.0	1.0	0.1281272023916244	0.8718727827072144
0.0	1.0	0.1047833189368248	0.8952166438102722
1.0	1.0	0.1278444081544876	0.8721556067466736
0.0	1.0	0.328153133392334	0.671846866607666
0.0	0.0	0.517277717590332	0.4827223122119903
0.0	0.0	0.6703246235847473	0.3296753764152527
0.0	0.0	0.9232154488563538	0.076784573495388
1.0	1.0	0.0613007843494415	0.9386992454528807
0.0	1.0	0.1744296699762344	0.825570285320282
0.0	1.0	0.4894807934761047	0.5105192065238953
1.0	1.0	0.0541403405368328	0.945859670639038
1.0	0.0	0.8576737642288208	0.1423261910676956
1.0	1.0	0.072770670056343	0.9272294044494628
0.0	1.0	0.0783008933067321	0.9216991662979126
1.0	1.0	0.0842548534274101	0.9157451391220092
1.0	1.0	0.475249320268631	0.5247506499290466
0.0	0.0	0.6994563341140747	0.3005436956882477
0.0	1.0	0.2945208549499511	0.705479085445404
0.0	0.0	0.5653989315032959	0.4346010982990265
1.0	1.0	0.2840927541255951	0.7159072160720825
0.0	0.0	0.7334176301956177	0.2665823400020599
0.0	1.0	0.0058177085593342	0.994182288646698
0.0	0.0	0.8568382263183594	0.1431618183851242
0.0	0.0	0.8445989489555359	0.1554010808467865
0.0	0.0	0.8539175987243652	0.1460824012756347
1.0	1.0	0.0995141714811325	0.9004858136177063
0.0	1.0	0.3037302792072296	0.696269690990448
0.0	0.0	0.8504640460014343	0.1495359688997268
0.0	0.0	0.7328721284866333	0.2671278715133667
0.0	1.0	0.1717355698347091	0.8282644152641296
1.0	1.0	0.009686934761703	0.9903130531311036
1.0	1.0	0.2295923382043838	0.7704076766967773
1.0	0.0	0.5679389834403992	0.432060956954956
0.0	0.0	0.6793150901794434	0.3206848800182342
0.0	0.0	0.6566117405891418	0.3433881998062134
0.0	1.0	0.0667763352394104	0.9332237243652344
0.0	0.0	0.6045811176300049	0.3954188525676727
0.0	0.0	0.6763732433319092	0.3236268162727356
0.0	1.0	0.0907962098717689	0.909203827381134
0.0	0.0	0.6127128005027771	0.3872872292995453
0.0	0.0	0.6177210807800293	0.3822789490222931
0.0	0.0	0.6347463130950928	0.3652536571025848
0.0	1.0	0.4864051342010498	0.5135948657989502
1.0	1.0	0.0537484772503376	0.9462515711784364
1.0	1.0	0.0453267320990562	0.9546732902526855
0.0	0.0	0.9253808856010436	0.0746190994977951
0.0	0.0	0.6678817868232727	0.3321182131767273
1.0	1.0	0.3700150549411773	0.629984974861145
0.0	1.0	0.1935588419437408	0.8064411282539368
0.0	1.0	0.1264817416667938	0.8735182285308838
0.0	1.0	0.1886540651321411	0.8113459348678589
1.0	0.0	0.8027313947677612	0.1972686350345611
1.0	1.0	0.2243909388780594	0.7756090760231018
0.0	0.0	0.5543411374092102	0.4456589221954345
0.0	1.0	0.1795013695955276	0.8204985857009888
1.0	0.0	0.8307514786720276	0.1692485213279724
1.0	0.0	0.5268087387084961	0.4731912910938263
0.0	0.0	0.6979730129241943	0.302027016878128
0.0	1.0	0.028285814449191	0.9717141389846802
0.0	0.0	0.7423501014709473	0.2576498985290527
0.0	0.0	0.8523702025413513	0.1476298123598098
0.0	1.0	0.3052325844764709	0.694767415523529
1.0	1.0	0.4244272708892822	0.5755727291107178
1.0	1.0	0.1712876260280609	0.8287124037742615
1.0	1.0	0.0557216927409172	0.944278359413147
1.0	0.0	0.5719617009162903	0.4280382990837097
0.0	1.0	0.2354300171136856	0.7645699977874756
0.0	0.0	0.9188770651817322	0.0811228901147842
0.0	0.0	0.8990272879600525	0.1009726896882057
1.0	1.0	0.0249966736882925	0.9750033617019652
1.0	1.0	0.0198077652603387	0.980192244052887
1.0	1.0	0.0955084338784217	0.9044916033744812
0.0	0.0	0.6144101023674011	0.3855898976325989
1.0	0.0	0.8622978925704956	0.1377021074295044
1.0	0.0	0.9329357147216796	0.0670643150806427
0.0	1.0	0.2923776507377624	0.7076223492622375
0.0	0.0	0.8331894278526306	0.1668105721473693
0.0	1.0	0.2471756786108017	0.7528243660926819
0.0	0.0	0.8755775094032288	0.1244224309921264
0.0	1.0	0.2822354733943939	0.7177645564079285
0.0	0.0	0.663577675819397	0.3364223539829254
0.0	0.0	0.7458595633506775	0.2541404664516449
0.0	0.0	0.8457618951797485	0.154238075017929
1.0	1.0	0.0921019464731216	0.9078980684280396
0.0	0.0	0.7356699705123901	0.2643299996852875
0.0	1.0	0.1366876065731048	0.8633124232292175
1.0	1.0	0.091152437031269	0.9088476300239564
1.0	1.0	0.1116134524345398	0.8883865475654602
0.0	0.0	0.5546716451644897	0.4453283250331878
1.0	1.0	0.2654258608818054	0.7345741391181946
0.0	1.0	0.4287093877792358	0.5712906122207642
0.0	1.0	0.1938896775245666	0.8061103224754333
0.0	1.0	0.2016936242580413	0.7983063459396362
0.0	0.0	0.7667633891105652	0.2332365661859512
0.0	1.0	0.0371341258287429	0.9628658890724182
1.0	1.0	0.0098310345783829	0.9901689291000366
0.0	0.0	0.7770563960075378	0.2229436486959457
0.0	0.0	0.8168166875839233	0.183183267712593
0.0	1.0	0.1790949702262878	0.8209049701690674
1.0	1.0	0.1301130801439285	0.8698868751525879
0.0	1.0	0.2121405452489853	0.7878594398498535
0.0	0.0	0.8135708570480347	0.1864291727542877
0.0	0.0	0.5511668920516968	0.4488330781459808
0.0	0.0	0.8422360420227051	0.1577639281749725
0.0	0.0	0.6811277866363525	0.3188721537590027
0.0	0.0	0.8511186838150024	0.1488813012838363
1.0	1.0	0.3385158181190491	0.6614841818809509
1.0	1.0	0.4371912181377411	0.5628088116645813
1.0	1.0	0.007074361667037	0.9929256439208984
1.0	1.0	0.2732197046279907	0.7267802953720093
1.0	1.0	0.4853225946426391	0.5146774053573608
1.0	1.0	0.4176014959812164	0.5823984742164612
0.0	0.0	0.8966631293296814	0.1033369079232215
0.0	0.0	0.8160318732261658	0.1839681416749954
1.0	0.0	0.7402392029762268	0.2597607672214508
1.0	1.0	0.2875916957855224	0.7124083042144775
1.0	0.0	0.5335187911987305	0.4664812088012695
