# Supplementary material for: AI-augmented intraoperative decision-making workflows in diffuse midline glioma biopsy using cryosection pathology
Source: Nat Commun. 2025 Nov 26;16:11667. doi: 10.1038/s41467-025-66853-y (PMC12749771; doi:10.1038/s41467-025-66853-y)
Supplement: Supplementary file 4 — Source data [file 41467_2025_66853_MOESM4_ESM.zip › Yuan_SourceData_Fig4/Fig_4c/fold_5.csv]

Y	Y_hat	p_0	p_1
1.0	0.0	0.9982516169548036	0.0017483222763985
1.0	0.0	0.9999788999557496	2.115105598932132e-05
1.0	1.0	1.2796844202966897e-05	0.999987244606018
0.0	0.0	0.9999688863754272	3.1070932891452685e-05
0.0	0.0	0.9999643564224244	3.568563988665119e-05
1.0	1.0	0.003462120424956	0.9965379238128662
0.0	0.0	0.9999176263809204	8.233078551711515e-05
0.0	0.0	0.9999666213989258	3.34094038407784e-05
0.0	0.0	0.9999746084213256	2.5432134862057865e-05
0.0	1.0	0.1098851636052131	0.8901148438453674
0.0	0.0	0.99951434135437	0.0004856527666561
0.0	0.0	0.999929428100586	7.057073526084423e-05
1.0	1.0	0.0017894990742206	0.9982105493545532
1.0	0.0	0.999537229537964	0.0004627853049896
0.0	0.0	0.594761848449707	0.4052381813526153
1.0	0.0	0.9999843835830688	1.5572055417578667e-05
0.0	1.0	0.0005872832844033	0.9994127750396729
0.0	1.0	7.38606759114191e-05	0.9999260902404784
0.0	1.0	4.457280738279224e-05	0.999955415725708
0.0	1.0	0.4413240551948547	0.5586758852005005
1.0	0.0	0.9999722242355348	2.772413972707e-05
0.0	0.0	0.9999897480010986	1.0245764315186534e-05
0.0	0.0	0.9999440908432008	5.586605766438879e-05
0.0	0.0	0.9999126195907592	8.739475742913783e-05
0.0	0.0	0.9999557733535768	4.423029895406216e-05
1.0	1.0	2.2536889446200803e-05	0.9999774694442748
0.0	0.0	0.999972939491272	2.7032489015255123e-05
1.0	1.0	2.7642405257211067e-05	0.9999723434448242
1.0	1.0	0.0108182346448302	0.9891818165779114
1.0	1.0	0.0195285063236951	0.9804714918136596
0.0	0.0	0.9999887943267822	1.1169299796165433e-05
1.0	0.0	0.9999048709869384	9.50877438299358e-05
0.0	0.0	0.9999370574951172	6.290725286817178e-05
0.0	0.0	0.9999829530715942	1.7043170373653993e-05
0.0	0.0	0.9999738931655884	2.608368595247157e-05
0.0	0.0	0.9999752044677734	2.4795252102194357e-05
1.0	0.0	0.9973057508468628	0.0026941907126456
1.0	0.0	0.9990934133529664	0.0009065475314855
1.0	1.0	0.0005332611617632	0.9994667172431946
0.0	0.0	0.9999819993972778	1.805204556148965e-05
0.0	0.0	0.9999672174453736	3.28134156006854e-05
0.0	0.0	0.9999771118164062	2.287232018716168e-05
0.0	0.0	0.999974250793457	2.5693463612697087e-05
0.0	0.0	0.9997826218605042	0.0002174171095248
1.0	0.0	0.9999301433563232	6.990029942244291e-05
1.0	0.0	0.9735095500946044	0.0264905076473951
0.0	0.0	0.9992571473121644	0.00074286601739
0.0	1.0	2.686598054424394e-05	0.9999731779098512
1.0	0.0	0.9178608059883118	0.0821391493082046
1.0	0.0	0.9999673366546632	3.2682131859473884e-05
1.0	0.0	0.9993060827255248	0.0006938636070117
1.0	0.0	0.999948024749756	5.195855555939488e-05
1.0	1.0	4.329285729909316e-05	0.9999567270278932
0.0	1.0	0.0728665366768837	0.9271334409713744
0.0	0.0	0.9971804618835448	0.0028195208869874
0.0	0.0	0.9998300075531006	0.0001699201820883
0.0	1.0	0.0003581357304938	0.9996418952941896
0.0	1.0	0.0528788566589355	0.9471210837364196
0.0	0.0	0.9961727261543274	0.0038273150566965
0.0	0.0	0.9999665021896362	3.352004932821728e-05
0.0	1.0	8.499028626829386e-05	0.9999150037765504
0.0	0.0	0.9998681545257568	0.0001318570284638
0.0	0.0	0.8758171200752258	0.1241828277707099
0.0	0.0	0.9999897480010986	1.0261409443046432e-05
0.0	1.0	0.1314464807510376	0.8685535192489624
0.0	1.0	0.0098906280472874	0.9901094436645508
0.0	0.0	0.999941110610962	5.8846260799327865e-05
0.0	0.0	0.9751386642456056	0.0248613022267818
0.0	0.0	0.9999822378158568	1.771167262631934e-05
0.0	0.0	0.999931573867798	6.84741826262325e-05
0.0	1.0	1.4649157492385712e-05	0.9999853372573853
0.0	0.0	0.9999583959579468	4.1564977436792105e-05
0.0	0.0	0.9886201620101928	0.0113798268139362
1.0	1.0	0.1289173066616058	0.8710826635360718
1.0	0.0	0.9967074394226074	0.0032925631385296
0.0	0.0	0.999932050704956	6.79711447446607e-05
0.0	0.0	0.999985694885254	1.4319808542495592e-05
0.0	1.0	1.5474113752134144e-05	0.9999845027923584
0.0	0.0	0.9998668432235718	0.0001331437233602
0.0	0.0	0.999982476234436	1.75630375451874e-05
0.0	0.0	0.999980926513672	1.905892167997081e-05
0.0	0.0	0.999976396560669	2.354475691390689e-05
0.0	0.0	0.9999793767929076	2.058477366517764e-05
0.0	1.0	5.875996794202365e-05	0.9999412298202516
0.0	0.0	0.999881625175476	0.0001183541389764
0.0	0.0	0.999976634979248	2.3362672436633147e-05
0.0	0.0	0.999750792980194	0.0002491919149179
0.0	0.0	0.9999334812164308	6.651166040683165e-05
0.0	0.0	0.9998875856399536	0.0001123768524848
1.0	1.0	4.117680509807542e-05	0.999958872795105
1.0	1.0	0.0029721765313297	0.9970278143882751
1.0	0.0	0.999975323677063	2.46858016907936e-05
0.0	1.0	0.3332825303077698	0.6667174696922302
1.0	0.0	0.9906683564186096	0.0093316398561
1.0	0.0	0.9999709129333496	2.91033647954464e-05
1.0	1.0	8.187113417079672e-05	0.9999181032180786
0.0	0.0	0.9999748468399048	2.513824620109517e-05
0.0	0.0	0.9999696016311646	3.044492405024357e-05
0.0	0.0	0.9999725818634032	2.7436504751676694e-05
0.0	0.0	0.9998652935028076	0.0001347472862107
1.0	0.0	0.999942183494568	5.781108848168515e-05
0.0	1.0	9.329277236247437e-05	0.9999066591262816
0.0	0.0	0.9995273351669312	0.0004726944607682
0.0	0.0	0.999962329864502	3.767523230635561e-05
0.0	1.0	0.0006043454632163	0.9993956089019777
1.0	0.0	0.8445912599563599	0.1554087251424789
1.0	1.0	0.0058794631622731	0.9941205382347108
1.0	1.0	3.93794834963046e-05	0.9999606609344482
1.0	0.0	0.9997000694274902	0.0002999696298502
1.0	1.0	0.3232538998126983	0.676746129989624
0.0	1.0	0.001041016425006	0.998958945274353
1.0	1.0	0.0002392626047367	0.9997606873512268
0.0	0.0	0.5393126606941223	0.4606873691082001
1.0	1.0	0.0026329585816711	0.9973670840263368
0.0	0.0	0.9996628761291504	0.0003370729391463
1.0	0.0	0.9774226546287536	0.0225772745907306
0.0	1.0	0.0230283215641975	0.9769716858863832
1.0	0.0	0.9999810457229614	1.8990958778886124e-05
0.0	0.0	0.9999752044677734	2.473899075994268e-05
0.0	0.0	0.9967881441116332	0.0032118842937052
0.0	0.0	0.9999721050262452	2.791321458062157e-05
0.0	1.0	0.0013246615417301	0.9986752867698668
1.0	1.0	7.43064665584825e-05	0.99992573261261
0.0	0.0	0.999984860420227	1.51263348016073e-05
1.0	1.0	0.1888878345489502	0.8111121654510498
1.0	1.0	3.970260149799287e-05	0.9999603033065796
0.0	0.0	0.999983549118042	1.6450430848635733e-05
1.0	0.0	0.9998086094856262	0.0001913708838401
1.0	0.0	0.999761998653412	0.0002380341611569
0.0	1.0	0.0113879898563027	0.9886119961738586
1.0	1.0	0.002040741732344	0.9979592561721802
0.0	0.0	0.999419331550598	0.0005807015695609
0.0	0.0	0.9999579191207886	4.209122562315315e-05
0.0	1.0	0.0001341955066891	0.9998657703399658
0.0	0.0	0.9999414682388306	5.8584508224157616e-05
1.0	0.0	0.9947437047958374	0.0052562728524208
0.0	1.0	0.2975562512874603	0.7024437189102173
0.0	0.0	0.9999880790710448	1.1910315151908437e-05
1.0	1.0	0.0001427683891961	0.9998571872711182
1.0	0.0	0.9998553991317748	0.0001445381349185
1.0	1.0	1.2586378943524323e-05	0.9999873638153076
0.0	1.0	5.814647374791093e-05	0.9999418258666992
1.0	1.0	0.1068023368716239	0.8931976556777954
1.0	0.0	0.9990649819374084	0.0009349816828034
0.0	0.0	0.99997878074646	2.11793103517266e-05
0.0	0.0	0.9963782429695128	0.0036217959132045
0.0	0.0	0.9999738931655884	2.608542854432017e-05
1.0	1.0	0.0175082869827747	0.9824917912483216
0.0	0.0	0.9999510049819946	4.901496140519157e-05
0.0	1.0	9.60684337769635e-06	0.9999903440475464
0.0	0.0	0.999857783317566	0.0001422239438397
0.0	0.0	0.9999839067459106	1.6044004951254465e-05
0.0	0.0	0.9999163150787354	8.372351294383407e-05
1.0	1.0	0.0001739198487484	0.9998261332511902
0.0	0.0	0.9948528409004213	0.0051471209153532
0.0	0.0	0.999947428703308	5.259772660792805e-05
0.0	0.0	0.9999831914901732	1.680559216765687e-05
0.0	1.0	0.0001752384123392	0.9998248219490052
1.0	1.0	1.1647437531792091e-05	0.999988317489624
1.0	1.0	4.125671330257319e-05	0.9999587535858154
1.0	1.0	0.0363072790205478	0.9636927247047424
0.0	0.0	0.9999823570251464	1.7630833099246956e-05
0.0	0.0	0.81578129529953	0.1842187196016311
0.0	1.0	0.0003068044607061	0.9996932744979858
0.0	1.0	0.0172104705125093	0.9827895164489746
0.0	0.0	0.9999790191650392	2.0922911062370982e-05
0.0	1.0	0.2776294648647308	0.7223705053329468
0.0	0.0	0.9998124241828918	0.0001876408205134
0.0	0.0	0.9995036125183104	0.0004963726969435
0.0	0.0	0.9999502897262572	4.974422336090356e-05
0.0	0.0	0.9961071610450744	0.0038928550202399
1.0	1.0	0.0293236039578914	0.9706764221191406
1.0	1.0	0.0001948463759617	0.9998051524162292
0.0	0.0	0.9996840953826904	0.0003158801991958
0.0	0.0	0.9999606609344482	3.938462759833783e-05
1.0	0.0	0.9998698234558104	0.0001301984593737
0.0	1.0	0.0003050056402571	0.9996950626373292
0.0	0.0	0.7108416557312012	0.2891583144664764
0.0	1.0	0.0001211362396134	0.9998788833618164
1.0	0.0	0.9978076815605164	0.0021923605818301
1.0	0.0	0.7401089668273926	0.259891003370285
0.0	0.0	0.9999889135360718	1.105746650864603e-05
0.0	1.0	4.2961331928381696e-05	0.9999570846557616
1.0	0.0	0.999958038330078	4.190350591670722e-05
1.0	0.0	0.999946355819702	5.368531856220216e-05
0.0	0.0	0.999977707862854	2.22814705921337e-05
0.0	1.0	3.68183791579213e-05	0.9999631643295288
0.0	0.0	0.9997791647911072	0.0002208822843385
0.0	0.0	0.9999525547027588	4.741426164400764e-05
0.0	0.0	0.9993900060653688	0.0006099891616031
1.0	1.0	0.0878684148192405	0.9121316075325012
1.0	0.0	0.9998924732208252	0.0001075247491826
1.0	1.0	0.0005011780885979	0.9994988441467284
1.0	0.0	0.7721160054206848	0.2278840392827987
0.0	1.0	1.729545147099998e-05	0.9999827146530152
0.0	0.0	0.999975562095642	2.439501986373216e-05
0.0	0.0	0.999975562095642	2.4493956516380425e-05
1.0	1.0	0.0029074409976601	0.9970924854278564
1.0	1.0	0.0162727367132902	0.983727216720581
1.0	1.0	3.146726521663368e-05	0.9999685287475586
0.0	0.0	0.9999874830245972	1.248894477612339e-05
1.0	0.0	0.9213815927505492	0.0786184668540954
1.0	0.0	0.9999836683273317	1.636187698750291e-05
0.0	0.0	0.9462485909461976	0.0537514463067054
0.0	0.0	0.9999314546585084	6.850951467640698e-05
0.0	0.0	0.9355350732803344	0.0644648820161819
0.0	0.0	0.9999678134918212	3.218238998670131e-05
0.0	0.0	0.9870498776435852	0.0129501353949308
0.0	0.0	0.9984820485115052	0.001517953001894
0.0	0.0	0.9999854564666748	1.4568131518899465e-05
0.0	0.0	0.999990463256836	9.547831723466516e-06
1.0	0.0	0.9540725946426392	0.0459273941814899
0.0	0.0	0.999971866607666	2.8133314117440023e-05
0.0	1.0	1.3077251423965208e-05	0.9999868869781494
1.0	1.0	0.0012043599272146	0.9987956285476683
1.0	1.0	0.1698090434074401	0.8301909565925598
0.0	0.0	0.9999231100082396	7.691310747759417e-05
1.0	0.0	0.9999892711639404	1.0736674084910192e-05
0.0	0.0	0.9998455047607422	0.0001544800034025
0.0	1.0	0.0004941783845424	0.9995057582855223
0.0	1.0	3.622554140747525e-05	0.9999637603759766
0.0	0.0	0.9998620748519896	0.0001378850574837
0.0	1.0	4.372444527689368e-05	0.9999562501907348
1.0	1.0	0.0013396958820521	0.9986603260040284
0.0	0.0	0.9998868703842164	0.0001131232129409
0.0	0.0	0.9999270439147948	7.293135422514752e-05
0.0	1.0	0.3747953176498413	0.6252047419548035
1.0	1.0	0.0097988555207848	0.99020117521286
0.0	0.0	0.9998481273651124	0.0001518949429737
0.0	0.0	0.999981164932251	1.8845668819267303e-05
0.0	1.0	0.0002938999969046	0.9997060894966124
0.0	0.0	0.999664068222046	0.0003359850670676
0.0	1.0	0.0254251472651958	0.9745748043060304
0.0	0.0	0.9995098114013672	0.0004902262007817
1.0	0.0	0.5160754323005676	0.48392453789711
1.0	0.0	0.5866053104400635	0.4133946895599365
1.0	1.0	1.3834522178512998e-05	0.999986171722412
1.0	1.0	2.2237674784264527e-05	0.999977707862854
1.0	1.0	0.1527561098337173	0.8472438454627991
1.0	0.0	0.996357262134552	0.0036427699960768
0.0	0.0	0.967333972454071	0.0326660387217998
0.0	0.0	0.9999691247940063	3.082964394707233e-05
1.0	0.0	0.9995879530906676	0.0004120585799682
1.0	1.0	0.2976376414299011	0.7023623585700989
1.0	0.0	0.953079879283905	0.0469200648367404
