# Supplementary material for: AI-augmented intraoperative decision-making workflows in diffuse midline glioma biopsy using cryosection pathology
Source: Nat Commun. 2025 Nov 26;16:11667. doi: 10.1038/s41467-025-66853-y (PMC12749771; doi:10.1038/s41467-025-66853-y)
Supplement: Supplementary file 4 — Source data [file 41467_2025_66853_MOESM4_ESM.zip › Yuan_SourceData_Fig4/Fig_4c/fold_6.csv]

Y	Y_hat	p_0	p_1
1.0	0.0	0.9643490314483644	0.035650935024023
1.0	0.0	0.999550759792328	0.000449190614745
1.0	1.0	0.0220563448965549	0.9779436588287354
0.0	1.0	0.0029971045441925	0.997002899646759
0.0	0.0	0.987579882144928	0.0124201001599431
1.0	0.0	0.9992142915725708	0.0007857071468606
0.0	0.0	0.9997342228889464	0.0002658105222508
0.0	1.0	0.2026406824588775	0.7973593473434448
0.0	1.0	0.2193386554718017	0.7806613445281982
0.0	0.0	0.9226846694946288	0.0773153379559516
0.0	0.0	0.9988765120506288	0.0011234543053433
0.0	0.0	0.9981256127357484	0.0018743996042758
1.0	1.0	0.0030206767842173	0.9969793558120728
1.0	1.0	0.0149635737761855	0.9850364923477172
0.0	0.0	0.999743640422821	0.0002563048619776
1.0	0.0	0.9999792575836182	2.069866968668066e-05
0.0	1.0	0.0153300100937485	0.9846699237823486
0.0	1.0	0.37164506316185	0.6283549070358276
0.0	0.0	0.8977044224739075	0.1022956073284149
0.0	0.0	0.611930251121521	0.388069748878479
1.0	0.0	0.9993423819541932	0.0006576364394277
0.0	0.0	0.9999171495437622	8.28430856927298e-05
0.0	0.0	0.7494251132011414	0.2505748867988586
0.0	0.0	0.9979325532913208	0.0020674879197031
0.0	0.0	0.9988357424736024	0.0011642759200185
1.0	1.0	0.0062423474155366	0.9937576055526732
0.0	0.0	0.9927486777305604	0.0072513446211814
1.0	1.0	0.0022715653758496	0.9977284073829652
1.0	0.0	0.9137208461761476	0.0862791910767555
1.0	0.0	0.9981448650360109	0.0018551384564489
0.0	0.0	0.5036494731903076	0.4963505864143371
1.0	1.0	0.0118203805759549	0.9881795644760132
0.0	0.0	0.9987629652023317	0.0012370923068374
0.0	0.0	0.9999769926071168	2.301873428223189e-05
0.0	1.0	0.2048759758472442	0.7951240539550781
0.0	0.0	0.9999657869338988	3.419435233809054e-05
1.0	0.0	0.9961297512054444	0.0038702252786606
1.0	0.0	0.8083624839782715	0.1916375160217285
1.0	0.0	0.995660960674286	0.0043389853090047
0.0	0.0	0.9999725818634032	2.7392085030442104e-05
0.0	0.0	0.9998308420181274	0.0001691784564172
0.0	0.0	0.9999572038650512	4.283696398488246e-05
0.0	0.0	0.999698281288147	0.0003017773269675
0.0	0.0	0.9933019876480104	0.0066980039700865
1.0	0.0	0.9984012246131896	0.0015988332452252
1.0	1.0	0.0032252070959657	0.9967747330665588
0.0	0.0	0.8712503910064697	0.128749594092369
0.0	1.0	0.0489832833409309	0.9510166645050048
1.0	0.0	0.7367150187492371	0.2632849514484405
1.0	0.0	0.9764068126678468	0.0235932096838951
1.0	1.0	0.0032863831147551	0.996713638305664
1.0	0.0	0.9983245730400084	0.0016753855161368
1.0	1.0	0.0446632504463195	0.9553368091583252
0.0	1.0	0.0007785934139974	0.9992214441299438
0.0	1.0	0.002558838808909	0.9974411725997924
0.0	1.0	0.0115539450198411	0.9884461164474488
0.0	1.0	0.0026934146881103	0.9973065853118896
0.0	1.0	0.0198500342667102	0.9801499843597412
0.0	1.0	0.0945453569293022	0.9054546356201172
0.0	0.0	0.9999510049819946	4.8957128456095234e-05
0.0	1.0	0.0588240288197994	0.941175937652588
0.0	1.0	0.4272923469543457	0.5727076530456543
0.0	0.0	0.999906063079834	9.39606034080498e-05
0.0	0.0	0.9999668598175048	3.3174186683027074e-05
0.0	0.0	0.9607633948326112	0.0392366200685501
0.0	1.0	0.1293341964483261	0.8706657886505127
0.0	0.0	0.9989475607872008	0.001052483334206
0.0	0.0	0.99809330701828	0.0019066972890868
0.0	0.0	0.999975085258484	2.4925742764025927e-05
0.0	0.0	0.9998948574066162	0.0001050904975272
0.0	1.0	0.0004187970189377	0.9995811581611632
0.0	1.0	0.0231649968773126	0.9768350124359132
0.0	0.0	0.5205298066139221	0.4794701933860779
1.0	1.0	0.4535731375217438	0.5464268922805786
1.0	1.0	0.0006345731089822	0.9993653893470764
0.0	0.0	0.9967381358146667	0.0032618618570268
0.0	0.0	0.9964840412139891	0.003516003023833
0.0	1.0	0.0765085518360138	0.9234914183616638
0.0	1.0	0.0007224056753329	0.999277651309967
0.0	0.0	0.5132775902748108	0.4867224097251892
0.0	0.0	0.9854090809822084	0.0145909329876303
0.0	1.0	0.0007905908278189	0.9992094039916992
0.0	0.0	0.987686574459076	0.0123133696615695
0.0	1.0	0.000406791572459	0.999593198299408
0.0	0.0	0.9983097314834596	0.001690320437774
0.0	0.0	0.999974012374878	2.602636413939763e-05
0.0	0.0	0.9998823404312134	0.0001176241785287
0.0	0.0	0.9999605417251588	3.940521492040716e-05
0.0	0.0	0.9949814677238464	0.0050185420550405
1.0	1.0	0.0013488426338881	0.9986512064933776
1.0	1.0	0.382348358631134	0.6176517009735107
1.0	0.0	0.9726942777633668	0.027305718511343
0.0	1.0	0.0038587898015975	0.996141254901886
1.0	0.0	0.9995506405830384	0.0004493051674216
1.0	0.0	0.9999121427536012	8.782726945355535e-05
1.0	1.0	0.0062244129367172	0.9937756061553956
0.0	0.0	0.9999182224273682	8.182930469047278e-05
0.0	0.0	0.8517956733703613	0.1482043266296386
0.0	0.0	0.9999727010726928	2.7250895072938874e-05
0.0	0.0	0.9984777569770812	0.0015221952926367
1.0	0.0	0.9924638271331788	0.0075361700728535
0.0	0.0	0.9288552403450012	0.0711447596549987
0.0	1.0	0.0614065714180469	0.9385933876037598
0.0	0.0	0.999806582927704	0.0001934118627104
0.0	1.0	0.0714343637228012	0.9285656213760376
1.0	1.0	0.0064787473529577	0.9935212731361388
1.0	1.0	0.0025739781558513	0.9974259734153748
1.0	1.0	0.0222536418586969	0.9777463674545288
1.0	1.0	0.0066200192086398	0.9933799505233764
1.0	1.0	0.0506431758403778	0.9493567943572998
0.0	0.0	0.9235635995864868	0.0764364227652549
1.0	1.0	0.0137131782248616	0.9862868189811708
0.0	1.0	0.035519003868103	0.964480996131897
1.0	1.0	0.0251251887530088	0.9748748540878296
0.0	1.0	0.3491127789020538	0.6508872509002686
1.0	0.0	0.9998303651809692	0.0001696611434454
0.0	1.0	0.028142787516117	0.971857249736786
1.0	1.0	0.0249345377087593	0.9750654697418212
0.0	1.0	0.028900146484375	0.971099853515625
0.0	1.0	0.0015498336870223	0.9984501600265504
0.0	0.0	0.9999531507492064	4.689994239015505e-05
0.0	0.0	0.9779750108718872	0.0220250394195318
1.0	1.0	0.0043083424679934	0.99569171667099
0.0	0.0	0.985230267047882	0.0147697031497955
1.0	1.0	0.0039833048358559	0.9960166811943054
1.0	1.0	0.1254313886165619	0.8745685815811157
0.0	0.0	0.999941110610962	5.88469956710469e-05
1.0	0.0	0.997076153755188	0.0029238515999168
1.0	0.0	0.9984683394432068	0.0015316462377086
0.0	1.0	0.000619089405518	0.9993808269500732
1.0	1.0	0.0563302747905254	0.9436697363853456
0.0	1.0	0.1884883642196655	0.8115116357803345
0.0	0.0	0.9647858142852784	0.0352141968905925
0.0	0.0	0.9998722076416016	0.0001278031704714
0.0	0.0	0.99995219707489	4.77491739729885e-05
1.0	1.0	0.0085586672648787	0.9914413690567015
0.0	1.0	0.1891629844903946	0.8108369708061218
0.0	0.0	0.9997001886367798	0.0002998664276674
1.0	0.0	0.9546894431114196	0.0453105643391609
1.0	1.0	0.0160165186971426	0.9839835166931152
1.0	1.0	0.0125929806381464	0.9874070286750792
0.0	1.0	0.0002935074153356	0.9997064471244812
1.0	1.0	0.0004464760131668	0.9995535016059875
1.0	1.0	0.2570416629314422	0.7429583072662354
0.0	0.0	0.999717891216278	0.0002820571826305
0.0	1.0	0.0167637765407562	0.9832362532615662
0.0	0.0	0.9999696016311646	3.0431105187744837e-05
1.0	0.0	0.9153695702552797	0.0846303552389144
0.0	0.0	0.974737584590912	0.0252624973654747
0.0	1.0	0.0003948958474211	0.999605119228363
0.0	0.0	0.999947190284729	5.2834755479125306e-05
0.0	0.0	0.9181793928146362	0.0818205922842025
0.0	0.0	0.9965873956680298	0.0034125435631722
1.0	1.0	0.2317622005939483	0.7682377696037292
0.0	1.0	0.1067478209733963	0.8932521939277649
0.0	0.0	0.9946948885917664	0.0053051654249429
0.0	0.0	0.9998990297317504	0.0001009913685265
0.0	0.0	0.9989122152328492	0.0010877883760258
1.0	1.0	0.0004624763969331	0.9995375871658324
1.0	1.0	0.002115341136232	0.9978846907615662
1.0	1.0	0.00064734055195	0.9993526339530944
0.0	0.0	0.9995439648628236	0.0004559484950732
0.0	0.0	0.99543297290802	0.004567093681544
0.0	1.0	0.0153572279959917	0.9846428036689758
0.0	0.0	0.988882839679718	0.0111171528697013
0.0	0.0	0.9986324906349182	0.0013674781657755
0.0	1.0	0.0738266482949256	0.9261733889579772
0.0	0.0	0.5925708413124084	0.4074291288852691
0.0	0.0	0.9971670508384703	0.0028329445049166
0.0	0.0	0.9998138546943665	0.0001862156495917
0.0	0.0	0.999881386756897	0.0001186144509119
1.0	1.0	0.0034149414859712	0.9965850114822388
1.0	1.0	0.0047378237359225	0.9952621459960938
0.0	0.0	0.999800145626068	0.0001998741063289
0.0	0.0	0.7064067125320435	0.2935932576656341
1.0	1.0	0.0024973882827907	0.997502624988556
0.0	1.0	0.0042552640661597	0.99574476480484
0.0	1.0	0.0676252841949462	0.9323747158050536
0.0	1.0	0.1948762238025665	0.8051238059997559
1.0	0.0	0.9998513460159302	0.0001486799010308
1.0	0.0	0.98908793926239	0.010912106372416
0.0	1.0	0.0632711872458458	0.936728835105896
0.0	1.0	0.2949359118938446	0.7050641179084778
1.0	0.0	0.9987414479255676	0.001258632983081
1.0	0.0	0.850092887878418	0.149907112121582
0.0	0.0	0.9994307160377502	0.0005692327977158
0.0	1.0	0.0008529258193448	0.9991470575332642
0.0	0.0	0.9997144341468812	0.0002855111088138
0.0	0.0	0.999909281730652	9.0673980594147e-05
0.0	0.0	0.9973088502883912	0.0026911636814475
1.0	1.0	0.1690590381622314	0.8309409618377686
1.0	1.0	0.0019995844922959	0.99800044298172
1.0	1.0	0.0016885614022612	0.9983114004135132
1.0	1.0	0.0205932892858982	0.9794067740440368
0.0	1.0	0.1275188475847244	0.8724811673164368
0.0	0.0	0.9999525547027588	4.7491419536527246e-05
0.0	0.0	0.999316930770874	0.0006830419879406
1.0	1.0	0.0046604331582784	0.9953395128250122
1.0	1.0	0.0046480493620038	0.9953519105911256
1.0	1.0	0.000652527611237	0.9993475079536438
0.0	0.0	0.9988534450531006	0.0011465882416814
1.0	0.0	0.999961256980896	3.8780523027526215e-05
1.0	0.0	0.9999781847000122	2.186532037740108e-05
0.0	1.0	0.0034244447015225	0.9965755343437196
0.0	0.0	0.9989429116249084	0.0010571259772405
0.0	0.0	0.9239540100097656	0.0760460048913955
0.0	0.0	0.9984509944915771	0.0015490340301766
0.0	0.0	0.9954759478569032	0.004524050746113
0.0	0.0	0.99820876121521	0.0017912621842697
0.0	0.0	0.9455031752586364	0.0544968023896217
0.0	0.0	0.9985842704772948	0.0014158034464344
1.0	1.0	0.0163085833191871	0.9836914539337158
0.0	0.0	0.9989099502563475	0.0010900024790316
0.0	1.0	0.0035860450007021	0.9964140057563782
1.0	1.0	0.0516707189381122	0.9483292698860168
1.0	0.0	0.651850700378418	0.3481492698192596
0.0	0.0	0.9995192289352416	0.0004807492659892
1.0	0.0	0.9998306035995485	0.0001693230442469
0.0	0.0	0.9952871799468994	0.004712819121778
0.0	1.0	0.0010861166520044	0.9989138841629028
0.0	1.0	0.2250093817710876	0.7749906182289124
0.0	0.0	0.70924973487854	0.2907502651214599
0.0	0.0	0.9752113223075868	0.0247887037694454
1.0	1.0	0.0007794099510647	0.999220609664917
0.0	0.0	0.984531819820404	0.0154681634157896
0.0	0.0	0.999970316886902	2.967520777019672e-05
0.0	1.0	0.0030808001756668	0.9969192743301392
1.0	0.0	0.8779179453849792	0.1220820844173431
0.0	1.0	0.0778423622250557	0.9221576452255248
0.0	0.0	0.9999370574951172	6.292897887760773e-05
0.0	0.0	0.999875545501709	0.0001244308223249
0.0	0.0	0.9205088019371032	0.0794911459088325
0.0	0.0	0.9478538632392884	0.0521460957825183
0.0	0.0	0.9482046365737916	0.0517953485250473
1.0	1.0	0.00544707570225	0.9945529103279114
1.0	0.0	0.9216398000717164	0.0783601626753807
1.0	1.0	0.0037077355664223	0.9962922930717468
1.0	0.0	0.9481095671653748	0.0518904700875282
1.0	1.0	0.0523210689425468	0.9476789832115172
1.0	1.0	0.0586160570383071	0.9413838982582092
0.0	0.0	0.9998836517333984	0.0001163598935818
0.0	1.0	0.3021638691425323	0.6978361010551453
1.0	0.0	0.9974768757820128	0.0025230650790035
1.0	1.0	0.0007113699102774	0.9992885589599608
1.0	0.0	0.7358881235122681	0.2641118764877319
