# Supplementary material for: AI-augmented intraoperative decision-making workflows in diffuse midline glioma biopsy using cryosection pathology
Source: Nat Commun. 2025 Nov 26;16:11667. doi: 10.1038/s41467-025-66853-y (PMC12749771; doi:10.1038/s41467-025-66853-y)
Supplement: Supplementary file 4 — Source data [file 41467_2025_66853_MOESM4_ESM.zip › Yuan_SourceData_Fig4/Fig_4c/fold_7.csv]

Y	Y_hat	p_0	p_1
1.0	0.0	0.9932481050491332	0.0067518516443669
1.0	1.0	0.1168477535247802	0.8831523060798645
1.0	0.0	0.805651068687439	0.1943489015102386
0.0	0.0	0.9994102716445924	0.0005897748633287
0.0	0.0	0.999577820301056	0.0004222010902594
1.0	0.0	0.9990597367286682	0.000940290512517
0.0	0.0	0.9999672174453736	3.280509190517478e-05
0.0	1.0	0.0002824999392032	0.9997175335884094
0.0	0.0	0.9928086996078492	0.0071913502179086
0.0	1.0	0.0017443599645048	0.9982556700706482
0.0	1.0	0.0302385445684194	0.9697614312171936
0.0	0.0	0.9999918937683104	8.12932921689935e-06
1.0	1.0	0.0817501619458198	0.9182498455047609
1.0	1.0	0.0002706481027416	0.999729335308075
0.0	0.0	0.998789608478546	0.0012103641638532
1.0	0.0	0.5345495939254761	0.4654503464698791
0.0	0.0	0.9999462366104126	5.378057176130824e-05
0.0	1.0	0.0846854001283645	0.915314555168152
0.0	1.0	0.3459977805614471	0.6540022492408752
0.0	1.0	0.0005641228053718	0.9994358420372008
1.0	1.0	0.0128145469352602	0.9871854186058044
0.0	0.0	0.9984082579612732	0.0015917365672066
0.0	0.0	0.8872397541999817	0.1127602234482765
0.0	0.0	0.6697887778282166	0.3302112519741058
0.0	0.0	0.999135673046112	0.0008643264882266
1.0	1.0	3.372757419128902e-05	0.9999662637710572
0.0	0.0	0.9877448678016664	0.0122550744563341
1.0	0.0	0.9891112446784972	0.0108887450769543
1.0	0.0	0.8969423174858093	0.103057749569416
1.0	0.0	0.999974250793457	2.5727693355293013e-05
0.0	0.0	0.9370497465133668	0.0629502683877945
1.0	1.0	0.0004213756183162	0.9995786547660828
0.0	1.0	0.0183268673717975	0.9816731214523317
0.0	0.0	0.9998767375946044	0.0001232262002304
0.0	0.0	0.998143196105957	0.0018567973747849
0.0	0.0	0.9112555980682372	0.0887443721294403
1.0	1.0	0.0383710674941539	0.9616288542747498
1.0	1.0	0.0186173543334007	0.9813826680183412
1.0	0.0	0.9996830224990844	0.0003169855335727
0.0	0.0	0.9999604225158693	3.963095514336601e-05
0.0	1.0	0.0015779621899127	0.9984220266342164
0.0	0.0	0.9999929666519164	7.078346243361011e-06
0.0	0.0	0.9999668598175048	3.311804175609723e-05
0.0	1.0	0.2838505804538727	0.7161494493484497
1.0	1.0	0.0553132444620132	0.944686770439148
1.0	0.0	0.9741985201835632	0.025801470503211
0.0	0.0	0.76189124584198	0.23810875415802
0.0	1.0	0.0018069398356601	0.998193085193634
1.0	1.0	0.4260556697845459	0.5739443898200989
1.0	0.0	0.9859479665756226	0.0140520287677645
1.0	1.0	0.0001287779159611	0.9998712539672852
1.0	0.0	0.9997881054878236	0.0002118776756105
1.0	1.0	0.0058701732195913	0.9941298961639404
0.0	1.0	0.0134141752496361	0.9865858554840088
0.0	1.0	7.287309563253075e-05	0.9999271631240844
0.0	0.0	0.9995380640029908	0.0004619148385245
0.0	1.0	7.507467671530321e-05	0.999924898147583
0.0	1.0	0.0006660281796939	0.999333918094635
0.0	0.0	0.9899865984916688	0.0100134201347827
0.0	0.0	0.9994895458221436	0.0005104214069433
0.0	1.0	0.0376979261636734	0.962302029132843
0.0	1.0	0.2962230741977691	0.7037769556045532
0.0	0.0	0.9999871253967284	1.2866214092355222e-05
0.0	0.0	0.9527284502983092	0.0472715385258197
0.0	1.0	0.0138437002897262	0.9861562252044678
0.0	1.0	0.0048842397518455	0.9951157569885254
0.0	0.0	0.9935469031333924	0.0064530749805271
0.0	0.0	0.9810075163841248	0.0189924500882625
0.0	0.0	0.9972673654556274	0.0027326557319611
0.0	0.0	0.9999425411224364	5.7428325817454606e-05
0.0	1.0	0.0003687173593789	0.9996312856674194
0.0	0.0	0.9941852688789368	0.0058148084208369
0.0	0.0	0.9999949932098388	5.060209787188796e-06
1.0	0.0	0.995677888393402	0.0043220771476626
1.0	1.0	0.0001697041734587	0.9998302459716796
0.0	0.0	0.9816228151321412	0.0183771532028913
0.0	0.0	0.9999592304229736	4.081008228240535e-05
0.0	1.0	0.0003033344110008	0.9996967315673828
0.0	1.0	0.006201353855431	0.9937986731529236
0.0	0.0	0.999991774559021	8.249238817370497e-06
0.0	0.0	0.999369204044342	0.0006308197625912
0.0	1.0	0.0275987274944782	0.9724012613296508
0.0	1.0	0.3763777315616607	0.6236222982406616
0.0	1.0	9.719211811898276e-05	0.999902844429016
0.0	0.0	0.9920768737792968	0.0079232063144445
0.0	0.0	0.9999833106994628	1.668983168201521e-05
0.0	0.0	0.999503254890442	0.0004967006389051
0.0	0.0	0.9999138116836548	8.61616208567284e-05
0.0	0.0	0.9995912909507751	0.00040875072591
1.0	1.0	0.0005297064199112	0.9994702935218812
1.0	1.0	0.0064666415564715	0.9935333728790284
1.0	1.0	0.022105922922492	0.9778940677642822
0.0	1.0	0.0002444730198476	0.999755561351776
1.0	1.0	0.0400912463665008	0.9599087238311768
1.0	0.0	0.9998212456703186	0.0001787756627891
1.0	1.0	0.0203977283090353	0.9796023368835448
0.0	1.0	0.1102185398340225	0.8897814750671387
0.0	1.0	0.1140649393200874	0.8859350681304932
0.0	0.0	0.9998433589935304	0.0001566082792123
0.0	0.0	0.999885320663452	0.0001146186041296
1.0	1.0	0.0367415770888328	0.9632583856582642
0.0	0.0	0.9999849796295166	1.4963632565923037e-05
0.0	1.0	6.8393383116927e-05	0.999931573867798
0.0	0.0	0.999881148338318	0.00011878026271
0.0	1.0	0.0020898103248327	0.99791020154953
1.0	1.0	0.0017797804903239	0.9982202649116516
1.0	1.0	0.0002000588428927	0.999799907207489
1.0	1.0	0.0074516092427074	0.992548406124115
1.0	1.0	0.0034235559869557	0.9965763688087464
1.0	1.0	0.1784830093383789	0.8215169310569763
0.0	0.0	0.964669108390808	0.0353308767080307
1.0	0.0	0.9998633861541748	0.0001366059441352
0.0	0.0	0.996968686580658	0.0030313420575112
1.0	1.0	0.0113187804818153	0.9886811971664428
0.0	1.0	0.4159992039203644	0.5840007662773132
1.0	1.0	0.0001309346116613	0.9998689889907836
0.0	0.0	0.8133469223976135	0.1866530776023864
1.0	1.0	0.0012473844690248	0.9987525939941406
0.0	0.0	0.9962051510810852	0.0037949099205434
0.0	0.0	0.9674891829490662	0.0325108058750629
0.0	0.0	0.9993999004364014	0.0006000992725603
0.0	0.0	0.9996650218963624	0.0003350296465214
1.0	1.0	0.003869802923873	0.9961302280426024
0.0	1.0	0.3441739976406097	0.6558259725570679
1.0	1.0	9.55100476858206e-05	0.9999045133590698
1.0	0.0	0.9999535083770752	4.652503776014783e-05
0.0	0.0	0.9989804625511168	0.0010195393115282
1.0	0.0	0.999980330467224	1.964838520507328e-05
1.0	1.0	0.0001580020179972	0.9998419284820556
0.0	1.0	5.374770626076497e-05	0.9999462366104126
1.0	1.0	0.0020032639149576	0.997996747493744
0.0	0.0	0.9998183846473694	0.0001816521107684
0.0	0.0	0.999991536140442	8.475747563352343e-06
0.0	0.0	0.9998549222946168	0.0001450258714612
0.0	0.0	0.999991536140442	8.42335430206731e-06
1.0	1.0	0.0228907130658626	0.9771092534065248
0.0	0.0	0.987457811832428	0.0125422580167651
0.0	0.0	0.9998699426651	0.0001300686562899
1.0	1.0	0.0039291940629482	0.9960708618164062
1.0	0.0	0.9999063014984132	9.37333024921827e-05
1.0	1.0	0.0008943339344114	0.9991056323051452
0.0	1.0	0.0091452077031135	0.9908547401428224
1.0	1.0	0.0004874113947153	0.9995125532150269
1.0	0.0	0.9777365326881408	0.0222634002566337
0.0	0.0	0.9998666048049928	0.0001334077969659
0.0	1.0	0.0061047268100082	0.9938952326774596
0.0	0.0	0.9995551705360411	0.0004448476829566
1.0	1.0	0.030268220230937	0.9697318077087402
0.0	0.0	0.8766632080078125	0.1233367398381233
0.0	1.0	0.0011875490890815	0.9988124370574952
0.0	0.0	0.999405026435852	0.000594939047005
0.0	1.0	0.1607724577188491	0.839227557182312
0.0	1.0	0.0952899828553199	0.904710054397583
1.0	1.0	0.0059230951592326	0.9940768480300904
0.0	1.0	0.0015906299231573	0.9984094500541688
0.0	1.0	0.2420421540737152	0.7579578161239624
0.0	0.0	0.999971866607666	2.810443220369052e-05
0.0	0.0	0.9999802112579346	1.9836432329611853e-05
1.0	1.0	0.0009438327979296	0.9990561604499816
1.0	1.0	7.05272686900571e-05	0.999929428100586
1.0	1.0	0.088701494038105	0.9112985730171204
0.0	1.0	0.0006764650461263	0.9993236064910888
0.0	0.0	0.99990975856781	9.026377665577456e-05
0.0	1.0	0.0003108169767074	0.9996892213821412
0.0	1.0	0.0033655199222266	0.9966345429420472
0.0	0.0	0.999160647392273	0.000839308660943
0.0	1.0	0.0019720420241355	0.9980279803276062
0.0	1.0	0.0026485100388526	0.9973515272140504
0.0	0.0	0.9998661279678344	0.0001338116562692
0.0	1.0	0.009198403917253	0.9908016324043274
0.0	0.0	0.9996606111526488	0.0003393692022655
1.0	1.0	6.767208833480254e-05	0.9999322891235352
1.0	1.0	0.0018139388412237	0.9981860518455504
0.0	1.0	0.0095494538545608	0.9904505610466005
0.0	0.0	0.7436568140983582	0.2563432157039642
1.0	1.0	0.0005150795914232	0.9994848966598512
0.0	0.0	0.9864375591278076	0.0135623784735798
0.0	1.0	0.001936154672876	0.998063862323761
0.0	0.0	0.9985698461532592	0.0014301417395472
1.0	1.0	0.2047261446714401	0.7952739000320435
1.0	1.0	0.0148494197055697	0.9851505160331726
0.0	0.0	0.9840869307518004	0.0159130804240703
0.0	1.0	0.0074398396536707	0.9925601482391356
1.0	0.0	0.997850775718689	0.0021492959931492
1.0	0.0	0.992400884628296	0.0075991172343492
0.0	0.0	0.9964744448661804	0.0035255653783679
0.0	1.0	0.4477556943893432	0.5522443056106567
0.0	0.0	0.999566376209259	0.000433581037214
0.0	0.0	0.9996987581253052	0.0003013202222064
0.0	0.0	0.9995580315589904	0.0004418996686581
1.0	1.0	0.0069217439740896	0.9930781722068788
1.0	1.0	0.0002062575949821	0.9997937083244324
1.0	1.0	0.0063052880577743	0.9936947226524352
1.0	1.0	0.3573130369186401	0.6426869034767151
0.0	0.0	0.9999231100082396	7.689322956139222e-05
0.0	0.0	0.9999815225601196	1.8450929928803816e-05
0.0	0.0	0.999943733215332	5.623974720947445e-05
1.0	1.0	2.1778456357424147e-05	0.9999781847000122
1.0	1.0	2.496075649105478e-05	0.999975085258484
1.0	1.0	0.000335721677402	0.999664306640625
0.0	1.0	0.0018943272298201	0.9981056451797484
1.0	0.0	0.9999388456344604	6.119957834016532e-05
1.0	0.0	0.9999815225601196	1.8490634829504412e-05
0.0	1.0	0.0103800920769572	0.9896199107170104
0.0	1.0	0.3043322265148163	0.6956677436828613
0.0	0.0	0.9933701753616332	0.0066297692246735
0.0	1.0	0.3423825204372406	0.657617449760437
0.0	1.0	0.0001355483109364	0.9998644590377808
0.0	0.0	0.9980006814002992	0.0019992722664028
0.0	0.0	0.9988061189651488	0.0011939075775444
0.0	0.0	0.8408154249191284	0.1591845750808715
1.0	0.0	0.9901174902915956	0.0098825376480817
0.0	0.0	0.9999614953994752	3.85320236091502e-05
0.0	1.0	6.716074130963534e-05	0.9999328851699828
1.0	1.0	0.0001767818903317	0.999823272228241
1.0	0.0	0.9075198769569396	0.0924801230430603
0.0	0.0	0.9998125433921814	0.0001874351582955
1.0	0.0	0.8618572354316711	0.1381427943706512
0.0	1.0	0.3116301596164703	0.6883698105812073
0.0	1.0	0.014541495591402	0.985458493232727
0.0	1.0	0.0828898921608924	0.9171100854873656
0.0	1.0	0.0094191627576947	0.9905808568000792
0.0	0.0	0.9999295473098756	7.048397674225271e-05
1.0	1.0	0.0002535377861931	0.9997465014457704
0.0	1.0	0.4346663355827331	0.5653337240219116
0.0	0.0	0.995392680168152	0.0046073631383478
0.0	0.0	0.9999895095825196	1.048057310981676e-05
1.0	1.0	0.4580017924308777	0.5419982075691223
0.0	1.0	0.0017244400223717	0.9982755184173584
0.0	0.0	0.9925347566604614	0.0074652167968451
0.0	0.0	0.9999274015426636	7.256583194248378e-05
0.0	0.0	0.999882698059082	0.0001172803458757
0.0	0.0	0.8798573017120361	0.1201427280902862
0.0	1.0	0.0261963736265897	0.9738035798072816
1.0	1.0	0.0005427823634818	0.9994571805000304
1.0	0.0	0.8348596692085266	0.1651403605937957
1.0	1.0	0.0001435994490748	0.9998563528060912
1.0	1.0	3.4260130632901564e-05	0.9999657869338988
1.0	1.0	9.38259472604841e-05	0.9999061822891236
1.0	1.0	0.0010685622692108	0.9989314675331116
0.0	0.0	0.9987961053848268	0.0012039068387821
0.0	0.0	0.9999560117721558	4.404535138746724e-05
1.0	0.0	0.9998691082000732	0.0001308857026742
1.0	1.0	0.3374573588371277	0.6625427007675171
1.0	1.0	0.0305688325315713	0.9694311618804932
