# Supplementary material for: AI-augmented intraoperative decision-making workflows in diffuse midline glioma biopsy using cryosection pathology
Source: Nat Commun. 2025 Nov 26;16:11667. doi: 10.1038/s41467-025-66853-y (PMC12749771; doi:10.1038/s41467-025-66853-y)
Supplement: Supplementary file 4 — Source data [file 41467_2025_66853_MOESM4_ESM.zip › Yuan_SourceData_Fig4/Fig_4c/fold_8.csv]

Y	Y_hat	p_0	p_1
1.0	0.0	0.9987340569496156	0.0012659390922635
1.0	0.0	0.5633430480957031	0.4366569519042969
1.0	0.0	0.9980358481407166	0.0019641586113721
0.0	0.0	0.99989116191864	0.0001088591307052
0.0	0.0	0.9998955726623536	0.0001043837910401
1.0	0.0	0.9913749098777772	0.0086251460015773
0.0	0.0	0.97584468126297	0.0241552554070949
0.0	0.0	0.9995772242546082	0.0004227219906169
0.0	0.0	0.997154951095581	0.0028450654353946
0.0	0.0	0.9466354250907898	0.0533645339310169
0.0	0.0	0.9033473134040833	0.0966526791453361
0.0	0.0	0.9998798370361328	0.0001201153863803
1.0	1.0	0.0139677235856652	0.986032247543335
1.0	1.0	0.0137238763272762	0.986276149749756
0.0	0.0	0.9988769888877868	0.0011230054078623
1.0	0.0	0.6357942223548889	0.3642058074474334
0.0	0.0	0.7112117409706116	0.288788229227066
0.0	1.0	0.1629406958818435	0.8370592594146729
0.0	1.0	0.239309936761856	0.7606900930404663
0.0	1.0	0.2250537723302841	0.7749462127685547
1.0	0.0	0.9983863830566406	0.001613637432456
0.0	0.0	0.9997593760490416	0.0002406708808848
0.0	0.0	0.8769768476486206	0.1230231523513794
0.0	0.0	0.9490125179290771	0.0509875230491161
0.0	0.0	0.9998185038566588	0.0001814831339288
1.0	1.0	0.0020650473888963	0.9979349374771118
0.0	0.0	0.979688823223114	0.0203111786395311
1.0	1.0	0.3684188425540924	0.63158118724823
1.0	0.0	0.9996104836463928	0.0003895438858307
1.0	0.0	0.9952285289764404	0.0047715120017528
0.0	0.0	0.9976813793182372	0.0023185715544968
1.0	1.0	0.194536343216896	0.8054636716842651
0.0	0.0	0.9969025254249572	0.0030974906403571
0.0	0.0	0.9996670484542848	0.0003329237224534
0.0	0.0	0.775582492351532	0.2244174778461456
0.0	0.0	0.9989043474197388	0.001095623592846
1.0	1.0	0.0438965857028961	0.9561034440994264
1.0	0.0	0.9708338975906372	0.0291660297662019
1.0	0.0	0.9934831261634828	0.0065169185400009
0.0	0.0	0.9998549222946168	0.0001450554846087
0.0	0.0	0.999596893787384	0.0004031670687254
0.0	0.0	0.9999668598175048	3.309512248961255e-05
0.0	0.0	0.9995653033256532	0.0004347314243204
0.0	0.0	0.9999139308929444	8.606726623838767e-05
1.0	1.0	0.3106007277965545	0.689399242401123
1.0	0.0	0.99941086769104	0.0005891759647056
0.0	0.0	0.7264349460601807	0.2735650539398193
0.0	0.0	0.9432069063186646	0.0567930825054645
1.0	0.0	0.6192602515220642	0.3807397782802582
1.0	0.0	0.796498715877533	0.2035013288259506
1.0	1.0	0.2144263386726379	0.7855736613273621
1.0	0.0	0.9987046718597412	0.0012952657416462
1.0	0.0	0.9589843153953552	0.0410157293081283
0.0	0.0	0.9977614879608154	0.0022384524345397
0.0	0.0	0.5318207740783691	0.4681792259216308
0.0	1.0	0.0014548045583069	0.9985451698303224
0.0	1.0	0.2628474831581116	0.7371524572372437
0.0	1.0	0.0975009575486183	0.9024990797042848
0.0	0.0	0.9976587295532228	0.0023412380833178
0.0	0.0	0.6726602911949158	0.3273397386074066
0.0	0.0	0.9988957643508912	0.0011042245896533
0.0	0.0	0.905095875263214	0.0949040874838829
0.0	0.0	0.9997792840003968	0.0002206900826422
0.0	0.0	0.9999655485153198	3.4467040677554905e-05
0.0	0.0	0.9995133876800536	0.0004866365925408
0.0	1.0	0.0846199542284011	0.91538006067276
0.0	0.0	0.9998605251312256	0.0001394202699884
0.0	0.0	0.9980313181877136	0.0019686822779476
0.0	0.0	0.9979791045188904	0.0020209730137139
0.0	0.0	0.9998793601989746	0.0001206658635055
0.0	1.0	0.0446185879409313	0.9553813934326172
0.0	0.0	0.9887901544570924	0.0112098520621657
0.0	0.0	0.998242735862732	0.0017573160585016
1.0	0.0	0.9928826093673706	0.0071174041368067
1.0	1.0	0.2178257405757904	0.782174289226532
0.0	0.0	0.9992528557777404	0.0007471367716789
0.0	0.0	0.973134458065033	0.0268655028194189
0.0	1.0	0.0004658787511289	0.9995341300964355
0.0	0.0	0.9908792972564696	0.0091206366196274
0.0	0.0	0.999446451663971	0.0005535729578696
0.0	0.0	0.9999152421951294	8.476342190988362e-05
0.0	0.0	0.9723446369171144	0.0276553332805633
0.0	0.0	0.9996010661125184	0.0003989433462265
0.0	1.0	0.0709481611847877	0.9290518760681152
0.0	0.0	0.9999313354492188	6.871719233458862e-05
0.0	0.0	0.999819815158844	0.000180229981197
0.0	0.0	0.9986295700073242	0.0013704957673326
0.0	0.0	0.9995529055595398	0.000447026832262
0.0	1.0	0.0816312581300735	0.9183687567710876
1.0	0.0	0.9527726769447328	0.0472272634506225
1.0	1.0	0.0259950906038284	0.9740049839019777
1.0	0.0	0.9979846477508544	0.0020153124351054
0.0	1.0	0.0084803896024823	0.9915196299552916
1.0	0.0	0.9959916472434998	0.0040083988569676
1.0	0.0	0.9998378753662108	0.0001620963303139
1.0	1.0	0.1973384767770767	0.8026615381240845
0.0	0.0	0.999723494052887	0.0002764550445135
0.0	0.0	0.640191912651062	0.359808087348938
0.0	0.0	0.9831635355949402	0.0168364569544792
0.0	0.0	0.9948602318763732	0.005139737855643
1.0	0.0	0.9994879961013794	0.0005119401030242
0.0	1.0	0.1084768325090408	0.8915231823921204
0.0	1.0	0.1657522022724151	0.8342478275299072
0.0	0.0	0.997341811656952	0.0026581743732094
0.0	0.0	0.9565950632095336	0.0434048920869827
1.0	0.0	0.5917724967002869	0.4082274734973907
1.0	1.0	0.183669701218605	0.8163303136825562
1.0	0.0	0.5218410491943359	0.478158950805664
1.0	1.0	0.0119954831898212	0.988004505634308
1.0	1.0	0.0014927769079804	0.9985072016716005
0.0	0.0	0.9997276663780212	0.0002723448851611
1.0	1.0	0.0092854062095284	0.9907145500183104
0.0	0.0	0.9997548460960388	0.0002451024483889
1.0	0.0	0.9922460913658142	0.0077539701014757
0.0	0.0	0.999845027923584	0.0001548923901282
1.0	0.0	0.997275412082672	0.0027246053796261
0.0	0.0	0.8261751532554626	0.1738248318433761
1.0	0.0	0.9989251494407654	0.0010748308850452
0.0	0.0	0.9996472597122192	0.0003527110384311
0.0	0.0	0.9644691348075868	0.0355308838188648
0.0	0.0	0.9996024966239928	0.000397508352762
0.0	0.0	0.9820846915245056	0.0179152805358171
1.0	0.0	0.9975329637527466	0.002466995967552
0.0	0.0	0.9937762022018432	0.0062237572856247
1.0	1.0	0.0034123167861253	0.9965876340866088
1.0	0.0	0.9964325428009032	0.0035674106329679
0.0	0.0	0.9990893602371216	0.0009106459328904
1.0	0.0	0.9758607149124146	0.0241392888128757
1.0	1.0	0.2131303995847702	0.7868696451187134
0.0	1.0	0.0129334395751357	0.9870665669441224
1.0	1.0	0.0758436024188995	0.924156367778778
0.0	0.0	0.9993846416473388	0.0006153164431452
0.0	0.0	0.9997316002845764	0.0002684237260837
0.0	0.0	0.9988077878952026	0.0011922682169824
0.0	0.0	0.9996997117996216	0.0003003330493811
1.0	1.0	0.4003884494304657	0.5996115207672119
0.0	0.0	0.8785611391067505	0.1214388683438301
0.0	0.0	0.9981411695480348	0.0018588063539937
1.0	1.0	0.3545674085617065	0.6454325318336487
1.0	0.0	0.9997637867927552	0.0002362603554502
1.0	1.0	0.0005494736833497	0.9994505047798156
0.0	0.0	0.986256182193756	0.0137438206002116
1.0	0.0	0.8867443799972534	0.1132556647062301
1.0	1.0	0.153338685631752	0.8466612696647644
0.0	0.0	0.9997463822364808	0.0002536320826038
0.0	0.0	0.7757479548454285	0.2242520898580551
0.0	1.0	0.0010243409778922	0.99897563457489
1.0	1.0	0.4909065365791321	0.5090934634208679
0.0	0.0	0.9947698712348938	0.0052301348187029
0.0	1.0	0.0001354076375719	0.9998645782470704
0.0	0.0	0.9996861219406128	0.0003138886240776
0.0	0.0	0.9995206594467164	0.0004793808620888
0.0	0.0	0.9987063407897948	0.0012936888961121
1.0	0.0	0.9973715543746948	0.0026283843908458
0.0	1.0	0.0196612160652875	0.9803388118743896
0.0	0.0	0.9996731281280518	0.0003269129083491
0.0	0.0	0.9998843669891356	0.0001156372672994
0.0	0.0	0.9870042204856871	0.0129957990720868
1.0	1.0	0.0167602226138114	0.9832397103309632
1.0	1.0	0.1509252190589904	0.8490748405456543
1.0	0.0	0.9945736527442932	0.0054263253696262
0.0	0.0	0.6470085382461548	0.3529914915561676
0.0	1.0	0.3323203027248382	0.6676796674728394
0.0	1.0	0.0892841219902038	0.9107159376144408
0.0	0.0	0.9940243363380432	0.0059756715781986
0.0	0.0	0.999714195728302	0.0002858049992937
0.0	0.0	0.8190305233001709	0.1809695065021515
0.0	0.0	0.9960915446281432	0.0039084958843886
0.0	0.0	0.9994310736656188	0.0005689309909939
0.0	0.0	0.9997580647468568	0.0002419833181193
0.0	0.0	0.8249123692512512	0.1750876903533935
1.0	1.0	0.0007793296827003	0.999220609664917
1.0	1.0	0.0064907600171864	0.9935092329978944
0.0	0.0	0.9953672885894777	0.0046327100135385
0.0	0.0	0.9988564252853394	0.0011435283813625
1.0	0.0	0.834592342376709	0.165407657623291
0.0	0.0	0.9817067980766296	0.0182932391762733
0.0	1.0	0.0998806431889534	0.9001193046569824
0.0	1.0	0.0028214883059263	0.997178554534912
1.0	0.0	0.9838665127754213	0.0161335691809654
1.0	0.0	0.8937376141548157	0.1062623858451843
0.0	0.0	0.9937922358512878	0.0062077520415186
0.0	1.0	0.0242232494056224	0.975776731967926
1.0	0.0	0.9997480511665344	0.0002519579138606
1.0	0.0	0.9993268251419068	0.0006732418551109
0.0	0.0	0.9999306201934814	6.936152203707024e-05
0.0	0.0	0.5279260873794556	0.4720739424228668
0.0	0.0	0.9998181462287904	0.0001819128228817
0.0	0.0	0.999541401863098	0.0004586555878631
0.0	0.0	0.9989385008811952	0.0010615158826112
1.0	1.0	0.0036628523375838	0.9963371753692628
1.0	0.0	0.998551070690155	0.0014489569002762
1.0	1.0	0.0854518413543701	0.91454815864563
1.0	1.0	0.1154009699821472	0.884598970413208
0.0	1.0	0.114784762263298	0.8852152824401855
0.0	0.0	0.999836802482605	0.0001632270141271
0.0	0.0	0.9999545812606812	4.543906106846407e-05
1.0	1.0	0.002782610245049	0.9972174167633056
1.0	1.0	0.0008373085292987	0.9991626739501952
1.0	1.0	0.0104286279529333	0.9895713329315186
0.0	0.0	0.9951543807983398	0.0048456159420311
1.0	0.0	0.9964954257011414	0.0035046287812292
1.0	0.0	0.999894380569458	0.0001055848042597
0.0	0.0	0.9704737067222596	0.0295262783765792
0.0	0.0	0.9996299743652344	0.000370031571947
0.0	1.0	0.2593445777893066	0.7406554222106934
0.0	0.0	0.9995183944702148	0.0004816695000045
0.0	0.0	0.9988055229187012	0.001194532145746
0.0	1.0	0.3803553879261017	0.6196445822715759
0.0	0.0	0.9627371430397034	0.0372628569602966
0.0	0.0	0.996448278427124	0.0035516989883035
1.0	0.0	0.9408128261566162	0.0591871701180934
0.0	0.0	0.9998810291290284	0.0001190086113638
0.0	1.0	0.1705121845006942	0.8294878602027893
1.0	0.0	0.9630306959152222	0.0369693301618099
1.0	0.0	0.9962430000305176	0.0037570556160062
0.0	1.0	0.1270706504583358	0.8729293346405029
1.0	0.0	0.834130048751831	0.1658700108528137
0.0	0.0	0.9996976852416992	0.0003023054741788
0.0	1.0	0.33952596783638	0.6604740023612976
0.0	0.0	0.928145706653595	0.0718543231487274
0.0	0.0	0.5521390438079834	0.4478608965873718
0.0	0.0	0.998815894126892	0.0011841763043776
1.0	0.0	0.6768561601638794	0.3231438100337982
0.0	0.0	0.9907930493354796	0.0092069692909717
0.0	0.0	0.997057318687439	0.0029426936525851
0.0	0.0	0.9615806937217712	0.0384192653000354
1.0	1.0	0.0197149775922298	0.9802850484848022
0.0	0.0	0.5107932686805725	0.4892067015171051
0.0	0.0	0.9998815059661864	0.0001185182409244
0.0	0.0	0.9995682835578918	0.0004317436250858
0.0	0.0	0.9994507431983948	0.0005492116324603
0.0	0.0	0.9914480447769164	0.0085519356653094
0.0	0.0	0.9993185997009276	0.000681466597598
1.0	0.0	0.8310543894767761	0.168945625424385
1.0	1.0	0.0010299240238964	0.9989700317382812
1.0	1.0	0.0059158848598599	0.9940841794013976
1.0	0.0	0.6569047570228577	0.3430952429771423
1.0	1.0	0.0003146491071674	0.9996854066848756
1.0	0.0	0.9930393099784852	0.0069607198238372
0.0	0.0	0.9982953667640686	0.0017046412685886
0.0	0.0	0.997252881526947	0.0027471596840769
1.0	1.0	0.4204647243022918	0.5795352458953857
1.0	1.0	0.0137044480070471	0.986295521259308
1.0	0.0	0.9996408224105836	0.0003591162676457
