# Supplementary material for: AI-augmented intraoperative decision-making workflows in diffuse midline glioma biopsy using cryosection pathology
Source: Nat Commun. 2025 Nov 26;16:11667. doi: 10.1038/s41467-025-66853-y (PMC12749771; doi:10.1038/s41467-025-66853-y)
Supplement: Supplementary file 4 — Source data [file 41467_2025_66853_MOESM4_ESM.zip › Yuan_SourceData_Fig4/Fig_4c/fold_9.csv]

Y	Y_hat	p_0	p_1
1.0	0.0	0.6814186573028564	0.3185813128948211
1.0	0.0	0.7244304418563843	0.2755695879459381
1.0	1.0	0.2330189347267151	0.7669810056686401
0.0	0.0	0.8036607503890991	0.1963392049074173
0.0	0.0	0.753787100315094	0.2462129145860672
1.0	0.0	0.7412580847740173	0.2587419152259826
0.0	0.0	0.6290878057479858	0.3709121346473694
0.0	1.0	0.4746873080730438	0.5253126621246338
0.0	0.0	0.5419977903366089	0.4580021798610687
0.0	0.0	0.6461504101753235	0.3538495898246765
0.0	0.0	0.5955661535263062	0.4044338166713714
0.0	0.0	0.7087521553039551	0.2912477850914001
1.0	1.0	0.4729016721248626	0.5270983576774597
1.0	1.0	0.3514498472213745	0.6485500931739807
0.0	1.0	0.4966402351856231	0.5033597946166992
1.0	0.0	0.671670138835907	0.3283298015594482
0.0	1.0	0.3541964292526245	0.6458035707473755
0.0	1.0	0.3807223439216614	0.6192777156829834
0.0	0.0	0.6599997878074646	0.3400001525878906
0.0	0.0	0.5401808023452759	0.4598192274570465
1.0	0.0	0.5379654169082642	0.4620346128940582
0.0	0.0	0.6102001070976257	0.3897998929023742
0.0	0.0	0.6316509246826172	0.3683490753173828
0.0	0.0	0.6040060520172119	0.3959939181804657
0.0	0.0	0.7181786894798279	0.2818212807178497
1.0	1.0	0.2807501256465912	0.7192498445510864
0.0	0.0	0.6866311430931091	0.3133687973022461
1.0	0.0	0.5723918676376343	0.4276081621646881
1.0	0.0	0.7183750867843628	0.2816249430179596
1.0	0.0	0.6973859071731567	0.3026140630245209
0.0	0.0	0.5330857634544373	0.4669141769409179
1.0	1.0	0.4439962208271026	0.556003749370575
0.0	0.0	0.6987466216087341	0.3012534379959106
0.0	0.0	0.7224980592727661	0.2775019109249115
0.0	0.0	0.5426041483879089	0.4573958814144134
0.0	0.0	0.5118653774261475	0.4881346225738525
1.0	0.0	0.5702365636825562	0.4297634363174438
1.0	0.0	0.6844661831855774	0.3155338168144226
1.0	0.0	0.5710942149162292	0.4289057850837707
0.0	0.0	0.7440828084945679	0.2559171617031097
0.0	0.0	0.6731604933738708	0.3268394768238067
0.0	0.0	0.8123714923858643	0.1876285523176193
0.0	0.0	0.7689109444618225	0.2310890257358551
0.0	0.0	0.6957638263702393	0.3042361736297607
1.0	0.0	0.7655753493309021	0.2344246655702591
1.0	0.0	0.7905898094177246	0.209410160779953
0.0	0.0	0.6727346777915955	0.3272652924060821
0.0	1.0	0.4766095280647278	0.523390531539917
1.0	0.0	0.5252658724784851	0.4747341573238373
1.0	0.0	0.5575459599494934	0.4424540400505066
1.0	1.0	0.4471662640571594	0.5528337359428406
1.0	0.0	0.6907541751861572	0.3092458248138428
1.0	0.0	0.5336389541625977	0.4663610458374023
0.0	1.0	0.4815217852592468	0.5184782147407532
0.0	1.0	0.465330421924591	0.5346695184707642
0.0	0.0	0.6274828314781189	0.3725171685218811
0.0	1.0	0.4012472331523895	0.5987527966499329
0.0	1.0	0.4789302051067352	0.5210698246955872
0.0	1.0	0.4672750532627105	0.5327249765396118
0.0	0.0	0.7193581461906433	0.2806418836116791
0.0	0.0	0.632026731967926	0.367973268032074
0.0	0.0	0.5296364426612854	0.4703634977340698
0.0	0.0	0.5895152688026428	0.4104846715927124
0.0	1.0	0.3246730864048004	0.675326943397522
0.0	0.0	0.7221708297729492	0.277829110622406
0.0	0.0	0.6551465392112732	0.3448534905910492
0.0	0.0	0.790381908416748	0.2096180915832519
0.0	0.0	0.7332185506820679	0.2667814791202545
0.0	0.0	0.6876049041748047	0.3123951256275177
0.0	0.0	0.7851580381393433	0.2148420214653015
0.0	1.0	0.4873412549495697	0.5126587748527527
0.0	0.0	0.5151844620704651	0.4848155677318573
0.0	0.0	0.6860146522521973	0.3139852881431579
1.0	1.0	0.3180406987667084	0.6819592714309692
1.0	1.0	0.3268441259860992	0.6731559038162231
0.0	0.0	0.7097762823104858	0.2902237176895141
0.0	0.0	0.7289959788322449	0.2710039615631103
0.0	1.0	0.2687701880931854	0.7312297821044922
0.0	0.0	0.591334879398346	0.4086651504039764
0.0	0.0	0.7672189474105835	0.2327810376882553
0.0	0.0	0.7316283583641052	0.2683716714382171
0.0	0.0	0.6261967420578003	0.3738032579421997
0.0	0.0	0.5285874605178833	0.4714125394821167
0.0	1.0	0.320677638053894	0.679322361946106
0.0	0.0	0.7981132864952087	0.2018866837024688
0.0	0.0	0.8291429281234741	0.170857086777687
0.0	0.0	0.7261224389076233	0.2738775908946991
0.0	0.0	0.7246989607810974	0.2753010392189026
0.0	0.0	0.7201160788536072	0.2798839509487152
1.0	1.0	0.4865732491016388	0.5134267807006836
1.0	0.0	0.5827372074127197	0.4172627627849579
1.0	0.0	0.6932384967803955	0.3067615032196045
0.0	1.0	0.3937069773674011	0.6062929630279541
1.0	0.0	0.664943277835846	0.335056722164154
1.0	0.0	0.706554114818573	0.2934459149837494
1.0	0.0	0.5065866112709045	0.4934134185314178
0.0	0.0	0.7323799729347229	0.2676199972629547
0.0	0.0	0.6646034717559814	0.3353964984416961
0.0	0.0	0.6765770316123962	0.3234229981899261
0.0	0.0	0.6164101362228394	0.3835898637771606
1.0	0.0	0.752587080001831	0.2474129050970077
0.0	1.0	0.4677137732505798	0.5322862863540649
0.0	1.0	0.4500928223133087	0.5499072074890137
0.0	0.0	0.642778217792511	0.357221782207489
0.0	0.0	0.6521639227867126	0.3478360474109649
1.0	0.0	0.5943623781204224	0.4056376218795776
1.0	1.0	0.3831633627414703	0.6168366074562073
1.0	0.0	0.5996334552764893	0.4003665149211883
1.0	0.0	0.6120111346244812	0.3879888355731964
1.0	1.0	0.4028068482875824	0.59719318151474
0.0	0.0	0.6217494606971741	0.3782504796981811
1.0	1.0	0.439118355512619	0.5608816146850586
0.0	0.0	0.5014743804931641	0.4985256195068359
1.0	0.0	0.5317753553390503	0.4682247042655945
0.0	0.0	0.6063550114631653	0.3936449885368347
1.0	0.0	0.6563175916671753	0.3436824381351471
0.0	1.0	0.4540213942527771	0.5459785461425781
1.0	0.0	0.5227036476135254	0.4772964119911194
0.0	0.0	0.6983858942985535	0.3016141057014465
0.0	0.0	0.6468091607093811	0.3531908094882965
0.0	0.0	0.728076159954071	0.2719238400459289
0.0	0.0	0.511203408241272	0.488796591758728
1.0	0.0	0.5416761636734009	0.4583238959312439
0.0	0.0	0.7456530332565308	0.2543469667434692
1.0	0.0	0.5034719705581665	0.4965280890464782
1.0	1.0	0.2810977399349212	0.7189022898674011
0.0	0.0	0.6964113712310791	0.3035886287689209
1.0	0.0	0.7240341305732727	0.2759658992290497
1.0	1.0	0.4562875628471374	0.5437124371528625
0.0	0.0	0.5426130890846252	0.4573869407176971
1.0	1.0	0.4262187778949737	0.5737811923027039
0.0	1.0	0.382527619600296	0.6174723505973816
0.0	0.0	0.6231870055198669	0.376812994480133
0.0	0.0	0.69849693775177	0.3015030920505523
0.0	0.0	0.7524122595787048	0.2475877553224563
1.0	1.0	0.4485744535923004	0.551425576210022
0.0	0.0	0.5825828313827515	0.4174171984195709
0.0	0.0	0.6262789368629456	0.3737210929393768
1.0	1.0	0.4028737545013428	0.597126305103302
1.0	0.0	0.6590866446495056	0.3409133851528168
1.0	0.0	0.565693736076355	0.434306263923645
0.0	1.0	0.4579817950725555	0.5420181751251221
1.0	1.0	0.3383801877498626	0.6616197824478149
1.0	0.0	0.6119625568389893	0.3880374133586883
0.0	0.0	0.7954208254814148	0.2045792490243911
0.0	0.0	0.5809201002120972	0.4190799593925476
0.0	0.0	0.6754198670387268	0.3245801329612732
1.0	0.0	0.5820382833480835	0.4179617464542389
0.0	0.0	0.6757814884185791	0.3242185115814209
0.0	1.0	0.4288338124752044	0.5711661577224731
0.0	0.0	0.7912934422492981	0.2087064981460571
0.0	0.0	0.6728289723396301	0.3271710872650146
0.0	0.0	0.697593629360199	0.3024064004421234
1.0	0.0	0.5700564384460449	0.4299435615539551
0.0	1.0	0.4643351137638092	0.5356648564338684
0.0	0.0	0.742577314376831	0.2574226260185241
0.0	0.0	0.7651448845863342	0.2348551452159881
0.0	0.0	0.5904237031936646	0.4095762372016907
1.0	1.0	0.210972249507904	0.7890276908874512
1.0	1.0	0.3166501820087433	0.6833498477935791
1.0	0.0	0.5126942992210388	0.4873056411743164
0.0	0.0	0.770442545413971	0.229557454586029
0.0	0.0	0.6124284863471985	0.3875714838504791
0.0	1.0	0.3743554055690765	0.6256446242332458
0.0	0.0	0.7354165315628052	0.2645834386348724
0.0	0.0	0.6965788006782532	0.3034211993217468
0.0	0.0	0.5993756651878357	0.4006243050098419
0.0	0.0	0.6379183530807495	0.3620816469192505
0.0	0.0	0.7660114169120789	0.2339886128902435
0.0	0.0	0.7277360558509827	0.2722638845443725
0.0	0.0	0.7477380037307739	0.2522620260715484
1.0	1.0	0.3539178967475891	0.6460821032524109
1.0	1.0	0.2422465085983276	0.7577534317970276
0.0	0.0	0.517373263835907	0.4826267659664154
0.0	0.0	0.6661927103996277	0.3338072597980499
1.0	0.0	0.5761237740516663	0.4238762259483337
0.0	0.0	0.5378355383872986	0.4621644616127014
0.0	0.0	0.5505896210670471	0.4494104087352752
0.0	0.0	0.6820224523544312	0.3179775774478912
1.0	0.0	0.7534446120262146	0.2465554475784301
1.0	0.0	0.6621737480163574	0.3378261923789978
0.0	1.0	0.4824406802654266	0.517559289932251
0.0	0.0	0.6328250765800476	0.3671749532222748
1.0	0.0	0.77403324842453	0.2259667515754699
1.0	0.0	0.705380380153656	0.2946195900440216
0.0	0.0	0.7633598446846008	0.2366401702165603
0.0	1.0	0.292195200920105	0.707804799079895
0.0	0.0	0.717910647392273	0.2820893824100494
0.0	0.0	0.7411549091339111	0.2588450610637665
0.0	0.0	0.6890079379081726	0.3109920918941498
1.0	0.0	0.537663996219635	0.4623359739780426
1.0	0.0	0.5404260754585266	0.4595739245414734
1.0	1.0	0.3202807307243347	0.6797192692756653
1.0	0.0	0.6730553507804871	0.3269446790218353
0.0	0.0	0.5978335738182068	0.4021663963794708
0.0	0.0	0.8247690200805664	0.1752309203147888
0.0	0.0	0.7943494915962219	0.2056505233049392
1.0	1.0	0.2298272103071212	0.7701727747917175
1.0	1.0	0.2275871485471725	0.772412896156311
1.0	1.0	0.4643769860267639	0.5356230735778809
0.0	0.0	0.581618070602417	0.4183818995952606
1.0	0.0	0.7653957009315491	0.2346042841672897
1.0	0.0	0.7929508686065674	0.2070491313934326
0.0	0.0	0.534270167350769	0.4657298028469085
0.0	0.0	0.8099786043167114	0.1900213658809662
0.0	0.0	0.6642255187034607	0.3357744216918945
0.0	0.0	0.6952729225158691	0.3047271370887756
0.0	0.0	0.5411348938941956	0.4588651359081268
0.0	0.0	0.5485135912895203	0.4514864385128021
0.0	0.0	0.7110376954078674	0.2889623343944549
0.0	0.0	0.6657416820526123	0.3342583179473877
1.0	1.0	0.3453120291233063	0.6546880006790161
0.0	0.0	0.7172925472259521	0.2827074825763702
0.0	1.0	0.4334908127784729	0.5665092468261719
1.0	1.0	0.4714874029159546	0.5285125970840454
1.0	0.0	0.6667656302452087	0.3332343697547912
0.0	0.0	0.6244293451309204	0.3755706548690796
1.0	0.0	0.6164475679397583	0.3835524320602417
0.0	1.0	0.4932636022567749	0.5067363381385803
0.0	1.0	0.472027838230133	0.5279721617698669
0.0	0.0	0.5345004200935364	0.4654995799064636
0.0	0.0	0.5942897796630859	0.4057101905345917
0.0	1.0	0.3925800621509552	0.6074199676513672
1.0	1.0	0.3662735819816589	0.6337264180183411
0.0	0.0	0.7290008068084717	0.2709991633892059
0.0	0.0	0.7610983848571777	0.2389016300439834
0.0	0.0	0.6123394966125488	0.3876604437828064
1.0	0.0	0.6508929133415222	0.3491071164608001
0.0	1.0	0.3672596216201782	0.6327404379844666
0.0	0.0	0.6898152828216553	0.3101847171783447
0.0	0.0	0.6963332295417786	0.3036668002605438
0.0	0.0	0.7983638048171997	0.2016361504793167
0.0	0.0	0.6396970748901367	0.3603029251098633
0.0	0.0	0.727592408657074	0.2724075615406036
1.0	1.0	0.291731059551239	0.7082688808441162
1.0	0.0	0.578513503074646	0.4214864671230316
1.0	1.0	0.1725989431142807	0.8274010419845581
1.0	0.0	0.5427752733230591	0.4572247266769409
1.0	0.0	0.5674778819084167	0.4325221180915832
1.0	0.0	0.5673262476921082	0.4326737523078918
0.0	0.0	0.7607236504554749	0.2392763048410415
0.0	0.0	0.634273886680603	0.3657261729240417
1.0	0.0	0.7061663269996643	0.2938336133956909
1.0	1.0	0.4892942011356354	0.510705828666687
1.0	1.0	0.4490431845188141	0.5509568452835083
