# Supplementary material for: AI-augmented intraoperative decision-making workflows in diffuse midline glioma biopsy using cryosection pathology
Source: Nat Commun. 2025 Nov 26;16:11667. doi: 10.1038/s41467-025-66853-y (PMC12749771; doi:10.1038/s41467-025-66853-y)
Supplement: Supplementary file 4 — Source data [file 41467_2025_66853_MOESM4_ESM.zip › Yuan_SourceData_Fig4/Fig_4c/voting_ind.csv]

Y	Y_hat	p_0	p_1
1	0	0.884687638	0.115312362
1	0	0.70430254	0.29569746
1	1	0.570471539	0.429528461
0	0	0.77251766	0.22748234
0	0	0.94295829	0.05704171
1	0	0.779313275	0.220686725
0	0	0.89007894	0.10992106
0	1	0.519901138	0.480098862
0	0	0.684777018	0.315222982
0	1	0.5309711	0.4690289
0	0	0.757422525	0.242577475
0	0	0.941317268	0.058682732
1	1	0.236735865	0.763264135
1	1	0.171523635	0.828476365
0	0	0.64967563	0.35032437
1	0	0.830570077	0.169429923
0	1	0.582987006	0.417012994
0	1	0.385497219	0.614502781
0	1	0.446522547	0.553477453
0	1	0.509377766	0.490622234
1	0	0.665503779	0.334496221
0	0	0.912260934	0.087739066
0	0	0.833023656	0.166976344
0	0	0.844371155	0.155628845
0	0	0.931327466	0.068672534
1	1	0.076242405	0.923757595
0	0	0.929771624	0.070228376
1	1	0.394980544	0.605019456
1	0	0.674897777	0.325102223
1	0	0.835088023	0.164911977
0	0	0.674353973	0.325646027
1	1	0.243730585	0.756269415
0	0	0.731890528	0.268109472
0	0	0.924756529	0.075243471
0	0	0.681256811	0.318743189
0	0	0.770596174	0.229403826
1	0	0.690937154	0.309062846
1	0	0.762255953	0.237744047
1	0	0.708357025	0.291642975
0	0	0.948664324	0.051335676
0	0	0.777039706	0.222960294
0	0	0.972906247	0.027093753
0	0	0.959142781	0.040857219
0	0	0.880503124	0.119496876
1	0	0.770447567	0.229552433
1	0	0.847138947	0.152861053
0	0	0.717909623	0.282090377
0	1	0.439871064	0.560128936
1	1	0.460101901	0.539898099
1	0	0.813042873	0.186957127
1	1	0.33123725	0.66876275
1	0	0.91784827	0.08215173
1	1	0.427736211	0.572263789
0	1	0.41788802	0.58211198
0	1	0.466065568	0.533934432
0	0	0.700821573	0.299178427
0	1	0.117550874	0.882449126
0	1	0.114052737	0.885947263
0	1	0.569251278	0.430748722
0	0	0.907540401	0.092459599
0	1	0.431111596	0.568888404
0	0	0.719127818	0.280872182
0	0	0.909030613	0.090969387
0	0	0.912140022	0.087859978
0	1	0.639483859	0.360516141
0	1	0.316342515	0.683657485
0	0	0.960919169	0.039080831
0	0	0.929302731	0.070697269
0	0	0.934402152	0.065597848
0	0	0.964828739	0.035171261
0	1	0.267696836	0.732303164
0	0	0.652562544	0.347437456
0	0	0.847268871	0.152731129
1	1	0.444701277	0.555298723
1	1	0.176734322	0.823265678
0	0	0.875343351	0.124656649
0	0	0.945084092	0.054915908
0	1	0.061394149	0.938605851
0	0	0.660979125	0.339020875
0	0	0.909789936	0.090210064
0	0	0.935857429	0.064142571
0	1	0.607126989	0.392873011
0	0	0.84077628	0.15922372
0	1	0.056635016	0.943364984
0	0	0.963449811	0.036550189
0	0	0.96328533	0.03671467
0	0	0.929830841	0.070169159
0	0	0.948359543	0.051640457
0	0	0.827913624	0.172086376
1	1	0.232010272	0.767989728
1	1	0.216958186	0.783041814
1	0	0.821154692	0.178845308
0	1	0.115393651	0.884606349
1	0	0.805359607	0.194640393
1	0	0.931350006	0.068649994
1	1	0.216460291	0.783539709
0	0	0.816546741	0.183453259
0	0	0.772248943	0.227751057
0	0	0.94356218	0.05643782
0	0	0.904856942	0.095143058
1	0	0.834411077	0.165588923
0	1	0.573186793	0.426813207
0	1	0.430926052	0.569073948
0	0	0.92371011	0.07628989
0	1	0.57348305	0.42651695
1	1	0.35980372	0.64019628
1	1	0.210143563	0.789856437
1	1	0.322901896	0.677098104
1	1	0.378254364	0.621745636
1	1	0.255485198	0.744514802
0	0	0.795093929	0.204906071
1	1	0.263321511	0.736678489
0	1	0.53196996	0.46803004
1	1	0.463040993	0.536959007
0	0	0.705002674	0.294997326
1	1	0.553927175	0.446072825
0	1	0.378629418	0.621370582
1	1	0.573381546	0.426618454
0	0	0.830131329	0.169868671
0	1	0.592489799	0.407510201
0	0	0.949934897	0.050065103
0	1	0.448593368	0.551406632
1	1	0.221856845	0.778143155
0	0	0.714683468	0.285316532
1	1	0.265315766	0.734684234
1	1	0.413062673	0.586937327
0	0	0.90095942	0.09904058
1	0	0.958267592	0.041732408
1	1	0.455764335	0.544235665
0	1	0.233365996	0.766634004
1	1	0.116383666	0.883616334
0	0	0.773889718	0.226110282
0	0	0.904181994	0.095818006
0	0	0.824935991	0.175064009
0	0	0.964061455	0.035938545
1	1	0.333269532	0.666730468
0	1	0.523540766	0.476459234
0	0	0.797455136	0.202544864
1	1	0.443131573	0.556868427
1	0	0.823996636	0.176003364
1	1	0.208209641	0.791790359
0	1	0.305348619	0.694651381
1	1	0.216061617	0.783938383
1	1	0.561914261	0.438085739
0	0	0.945439576	0.054560424
0	1	0.521180497	0.478819503
0	0	0.818833445	0.181166555
1	1	0.547130854	0.452869146
0	0	0.867634816	0.132365184
0	1	0.061973131	0.938026869
0	0	0.959456079	0.040543921
0	0	0.722159578	0.277840422
0	0	0.835276483	0.164723517
1	1	0.308217898	0.691782102
0	1	0.410037214	0.589962786
0	0	0.871804848	0.128195152
0	0	0.946995999	0.053004001
0	0	0.651918075	0.348081925
1	1	0.051396608	0.948603392
1	1	0.131175447	0.868824553
1	1	0.411049117	0.588950883
0	1	0.597931584	0.402068416
0	1	0.527576841	0.472423159
0	1	0.202372105	0.797627895
0	0	0.656013667	0.343986333
0	0	0.920964552	0.079035448
0	1	0.459362445	0.540637555
0	0	0.758645403	0.241354597
0	0	0.825231482	0.174768518
0	1	0.632842622	0.367157378
0	0	0.803061519	0.196938481
1	1	0.068631768	0.931368232
1	1	0.1987837	0.8012163
0	0	0.820035183	0.179964817
0	0	0.811460438	0.188539562
1	1	0.434431633	0.565568367
0	1	0.339607006	0.660392994
0	1	0.21790891	0.78209109
0	1	0.473110691	0.526889309
1	0	0.785264253	0.214735747
1	0	0.734294038	0.265705962
0	0	0.784881025	0.215118975
0	1	0.433418383	0.566581617
1	0	0.948003301	0.051996699
1	0	0.801286323	0.198713677
0	0	0.943487524	0.056512476
0	1	0.445958329	0.554041671
0	0	0.812649924	0.187350076
0	0	0.956076074	0.043923926
0	0	0.853105176	0.146894824
1	1	0.209997022	0.790002978
1	1	0.350849605	0.649150395
1	1	0.092983311	0.907016689
1	1	0.413218756	0.586781244
0	1	0.356038306	0.643961694
0	0	0.971592758	0.028407242
0	0	0.939297511	0.060702489
1	1	0.045477921	0.954522079
1	1	0.044161367	0.955838633
1	1	0.108761406	0.891238594
0	0	0.727542664	0.272457336
1	0	0.950705331	0.049294669
1	0	0.967864765	0.032135235
0	1	0.505017236	0.494982764
0	0	0.88488873	0.11511127
0	0	0.781981867	0.218018133
0	0	0.869984055	0.130015945
0	1	0.558280388	0.441719612
0	0	0.831771139	0.168228861
0	0	0.93226292	0.06773708
0	0	0.910410663	0.089589337
1	1	0.517465707	0.482534293
0	0	0.940077048	0.059922952
0	1	0.347166608	0.652833392
1	1	0.225082451	0.774917549
1	0	0.6517081	0.3482919
0	0	0.792838194	0.207161806
1	0	0.819359731	0.180640269
0	0	0.793695082	0.206304918
0	1	0.3333735	0.6666265
0	1	0.329075666	0.670924334
0	0	0.724578083	0.275421917
0	1	0.59571227	0.40428773
1	1	0.159338537	0.840661463
0	0	0.799884147	0.200115853
0	0	0.946028624	0.053971376
0	1	0.609663752	0.390336248
1	1	0.508080091	0.491919909
0	1	0.360540973	0.639459027
0	0	0.782756973	0.217243027
0	0	0.703787232	0.296212768
0	0	0.904324422	0.095675578
0	0	0.791746467	0.208253533
0	0	0.653395325	0.346604675
1	1	0.458851311	0.541148689
1	1	0.556673528	0.443326472
1	1	0.029795414	0.970204586
1	1	0.338392472	0.661607528
1	1	0.324587035	0.675412965
1	1	0.499214753	0.500785247
0	0	0.916766923	0.083233077
0	0	0.869264138	0.130735862
1	0	0.779936103	0.220063897
1	1	0.409611423	0.590388577
1	0	0.745462242	0.254537758
