# Supplementary material for: AI-augmented intraoperative decision-making workflows in diffuse midline glioma biopsy using cryosection pathology
Source: Nat Commun. 2025 Nov 26;16:11667. doi: 10.1038/s41467-025-66853-y (PMC12749771; doi:10.1038/s41467-025-66853-y)
Supplement: Supplementary file 4 — Source data [file 41467_2025_66853_MOESM4_ESM.zip › Yuan_SourceData_Fig5/Fig_5a/fold_5.csv]

Y	Y_hat	p_0	p_1
1.0	0.0	0.9987899661064148	0.0012100738240405
0.0	0.0	0.9999502897262572	4.965961852576584e-05
1.0	0.0	0.9927096366882324	0.007290381938219
1.0	0.0	0.9970092177391052	0.0029908008873462
1.0	1.0	0.0009650366264395	0.9990350008010864
1.0	0.0	0.9378452301025392	0.0621548034250736
0.0	0.0	0.9673689007759094	0.0326311439275741
0.0	0.0	0.9999676942825316	3.224997999495827e-05
0.0	0.0	0.9825034737586976	0.0174965448677539
0.0	1.0	0.1666210442781448	0.8333789706230164
0.0	0.0	0.999309539794922	0.0006905026966705
0.0	0.0	0.9996871948242188	0.0003128281095996
0.0	0.0	0.9992488026618958	0.000751138839405
0.0	0.0	0.9996134638786316	0.000386585452361
0.0	0.0	0.5049168467521667	0.4950830936431885
0.0	0.0	0.9997583031654358	0.0002417344949208
1.0	0.0	0.9987255930900574	0.0012743615079671
1.0	0.0	0.99424546957016	0.0057544950395822
1.0	1.0	0.0376325659453868	0.9623674750328064
0.0	0.0	0.9998718500137328	0.0001281722215935
0.0	0.0	0.9986897110939026	0.0013102437369525
0.0	0.0	0.9997947812080384	0.0002052459167316
