# Supplementary material for: AI-augmented intraoperative decision-making workflows in diffuse midline glioma biopsy using cryosection pathology
Source: Nat Commun. 2025 Nov 26;16:11667. doi: 10.1038/s41467-025-66853-y (PMC12749771; doi:10.1038/s41467-025-66853-y)
Supplement: Supplementary file 4 — Source data [file 41467_2025_66853_MOESM4_ESM.zip › Yuan_SourceData_Fig5/Fig_5a/fold_all.csv]

Y	Y_hat	p_0	p_1
0.0	0.0	0.5938941240310669	0.4061059355735779
0.0	0.0	0.7182392477989197	0.2817607223987579
1.0	0.0	0.7448111772537231	0.2551887929439544
1.0	1.0	0.1867511123418808	0.8132489323616028
1.0	1.0	0.088489793241024	0.911510169506073
1.0	1.0	0.1961611062288284	0.8038389086723328
0.0	0.0	0.5100067853927612	0.4899931848049164
0.0	0.0	0.6685912013053894	0.3314087986946106
0.0	1.0	0.2697959840297699	0.7302040457725525
0.0	1.0	0.1816655844449997	0.8183344602584839
0.0	0.0	0.7361998558044434	0.2638001143932342
0.0	0.0	0.5015866756439209	0.4984133541584015
0.0	0.0	0.5404025912284851	0.4595974385738373
0.0	1.0	0.1558724492788314	0.8441275358200073
1.0	1.0	0.0313484035432338	0.9686515927314758
1.0	1.0	0.0961730182170867	0.9038269519805908
1.0	1.0	0.3434685468673706	0.6565314531326294
0.0	1.0	0.4314529597759247	0.5685470700263977
0.0	0.0	0.7997187376022339	0.2002812325954437
0.0	1.0	0.0310573745518922	0.9689425826072692
0.0	0.0	0.9223514199256896	0.0776486322283744
0.0	0.0	0.9550411701202391	0.0449587851762771
0.0	1.0	0.036067459732294	0.9639325737953186
0.0	1.0	0.4261035621166229	0.5738964080810547
0.0	0.0	0.874260663986206	0.1257392913103103
1.0	1.0	0.0016292700311169	0.9983707070350648
1.0	1.0	0.1950501352548599	0.8049498796463013
0.0	0.0	0.9741587042808532	0.0258413683623075
0.0	0.0	0.8461877703666687	0.1538122445344925
0.0	0.0	0.9777706265449524	0.0222293511033058
0.0	0.0	0.6749873757362366	0.3250126838684082
1.0	1.0	0.3798949718475342	0.6201050281524658
1.0	1.0	0.1510740220546722	0.8489260077476501
1.0	0.0	0.9610735177993774	0.038926500827074
1.0	0.0	0.8155301213264465	0.184469848871231
0.0	1.0	0.369276612997055	0.6307234168052673
0.0	1.0	0.2409258335828781	0.7590742111206055
1.0	1.0	0.1411672234535217	0.8588327765464783
1.0	1.0	0.0794535726308822	0.9205464124679564
1.0	1.0	0.1556373685598373	0.8443626761436462
1.0	1.0	0.3288344144821167	0.6711656451225281
0.0	0.0	0.8622289896011353	0.1377709507942199
0.0	1.0	0.3645789623260498	0.6354209780693054
0.0	0.0	0.967330515384674	0.0326695255935192
0.0	0.0	0.927120566368103	0.0728794187307357
0.0	1.0	0.3987148404121399	0.6012850999832153
0.0	0.0	0.6401817202568054	0.3598182797431946
0.0	1.0	0.2713645696640014	0.7286354303359985
0.0	1.0	0.428146481513977	0.571853518486023
0.0	0.0	0.5485519766807556	0.451447993516922
1.0	1.0	0.3944935798645019	0.6055063605308533
0.0	1.0	0.472053200006485	0.5279468297958374
1.0	0.0	0.7598401308059692	0.2401598393917083
0.0	1.0	0.452262133359909	0.5477378368377686
0.0	0.0	0.5060030817985535	0.4939969480037689
0.0	1.0	0.3843602538108825	0.6156397461891174
0.0	1.0	0.4141975343227386	0.585802435874939
0.0	1.0	0.4406259953975677	0.5593739748001099
0.0	1.0	0.3653273284435272	0.6346726417541504
1.0	1.0	0.2887946665287018	0.7112053632736206
0.0	1.0	0.4957185089588165	0.5042814612388611
0.0	1.0	0.4251118004322052	0.5748882293701172
1.0	1.0	0.3666112124919891	0.6333888173103333
1.0	1.0	0.3468406498432159	0.6531593799591064
0.0	1.0	0.2741871178150177	0.7258129119873047
1.0	1.0	0.4634807109832763	0.5365192890167236
0.0	1.0	0.3648951351642608	0.6351048946380615
0.0	1.0	0.3747435212135315	0.6252564191818237
0.0	1.0	0.3833595812320709	0.6166404485702515
0.0	1.0	0.3779158294200897	0.6220842003822327
0.0	1.0	0.3813758790493011	0.6186241507530212
0.0	1.0	0.425624132156372	0.5743758678436279
1.0	0.0	0.5398679971694946	0.460131973028183
1.0	1.0	0.3065393269062042	0.6934607028961182
1.0	1.0	0.3633626401424408	0.6366373896598816
1.0	1.0	0.3309400677680969	0.6690599322319031
0.0	0.0	0.7012202143669128	0.2987797260284424
1.0	0.0	0.5823742747306824	0.4176257252693176
1.0	0.0	0.6562458276748657	0.3437541723251343
1.0	0.0	0.6459754109382629	0.3540245592594147
0.0	0.0	0.6350058913230896	0.3649941682815552
1.0	0.0	0.5782184600830078	0.4217815399169922
0.0	1.0	0.4671925008296966	0.532807469367981
0.0	0.0	0.5998674631118774	0.4001325666904449
0.0	0.0	0.7576689720153809	0.2423309832811355
0.0	0.0	0.7763255834579468	0.2236744165420532
1.0	0.0	0.6792799234390259	0.3207200467586517
1.0	0.0	0.620707631111145	0.379292368888855
0.0	0.0	0.645745575428009	0.3542544841766357
0.0	0.0	0.6147060990333557	0.3852939009666443
0.0	0.0	0.5563849210739136	0.4436150789260864
0.0	0.0	0.6679372787475586	0.332062691450119
1.0	0.0	0.7498785853385925	0.2501214444637298
0.0	0.0	0.5625828504562378	0.4374171495437622
0.0	0.0	0.7280974984169006	0.2719025313854217
0.0	0.0	0.7330983877182007	0.2669016122817993
0.0	0.0	0.6683579683303833	0.3316420316696167
1.0	0.0	0.5811468958854675	0.4188531339168548
1.0	0.0	0.5203320384025574	0.4796679317951202
0.0	0.0	0.6082379817962646	0.3917620480060577
0.0	0.0	0.6146137118339539	0.3853862881660461
0.0	0.0	0.6293438076972961	0.3706561923027038
0.0	0.0	0.764115571975708	0.2358844727277755
1.0	0.0	0.6149450540542603	0.3850550055503845
1.0	0.0	0.6109828948974609	0.3890171647071838
1.0	0.0	0.5676102042198181	0.4323898255825043
1.0	0.0	0.662265956401825	0.3377339839935303
0.0	0.0	0.6483638286590576	0.3516361117362976
0.0	0.0	0.7826099991798401	0.2173900008201599
0.0	0.0	0.7295495867729187	0.2704504430294037
0.0	0.0	0.6877158284187317	0.3122842013835907
1.0	0.0	0.566420316696167	0.4335796535015106
1.0	0.0	0.6042771339416504	0.395722895860672
0.0	0.0	0.8231121897697449	0.1768878102302551
1.0	0.0	0.7064602375030518	0.2935397922992706
0.0	0.0	0.6799800395965576	0.32001993060112
0.0	0.0	0.7219499945640564	0.2780500054359436
0.0	0.0	0.7092258930206299	0.2907741367816925
0.0	0.0	0.7729630470275879	0.2270369827747345
0.0	0.0	0.8125494122505188	0.1874505877494812
0.0	0.0	0.7401841282844543	0.2598158717155456
0.0	0.0	0.7366994619369507	0.2633005082607269
0.0	0.0	0.6852432489395142	0.3147567212581634
0.0	0.0	0.7023098468780518	0.2976900935173034
0.0	0.0	0.7031280398368835	0.296871930360794
1.0	0.0	0.8258015513420105	0.1741984188556671
0.0	0.0	0.7523654103279114	0.2476346045732498
1.0	0.0	0.9987899661064148	0.0012100738240405
0.0	0.0	0.9999502897262572	4.965961852576584e-05
1.0	0.0	0.9927096366882324	0.007290381938219
1.0	0.0	0.9970092177391052	0.0029908008873462
1.0	1.0	0.0009650366264395	0.9990350008010864
1.0	0.0	0.9378452301025392	0.0621548034250736
0.0	0.0	0.9673689007759094	0.0326311439275741
0.0	0.0	0.9999676942825316	3.224997999495827e-05
0.0	0.0	0.9825034737586976	0.0174965448677539
0.0	1.0	0.1666210442781448	0.8333789706230164
0.0	0.0	0.999309539794922	0.0006905026966705
0.0	0.0	0.9996871948242188	0.0003128281095996
0.0	0.0	0.9992488026618958	0.000751138839405
0.0	0.0	0.9996134638786316	0.000386585452361
0.0	0.0	0.5049168467521667	0.4950830936431885
0.0	0.0	0.9997583031654358	0.0002417344949208
1.0	0.0	0.9987255930900574	0.0012743615079671
1.0	0.0	0.99424546957016	0.0057544950395822
1.0	1.0	0.0376325659453868	0.9623674750328064
0.0	0.0	0.9998718500137328	0.0001281722215935
0.0	0.0	0.9986897110939026	0.0013102437369525
0.0	0.0	0.9997947812080384	0.0002052459167316
1.0	0.0	0.6987276077270508	0.3012723922729492
0.0	0.0	0.8840475678443909	0.1159524619579315
1.0	0.0	0.6955015659332275	0.3044984340667724
1.0	0.0	0.5383700132369995	0.4616299569606781
1.0	0.0	0.7450545430183411	0.2549454569816589
1.0	0.0	0.5181541442871094	0.481845885515213
0.0	0.0	0.7833051681518555	0.2166948467493057
1.0	1.0	0.0087584480643272	0.9912415742874146
0.0	0.0	0.538878321647644	0.4611216783523559
0.0	0.0	0.7556034326553345	0.2443965226411819
0.0	0.0	0.8883687853813171	0.111631229519844
0.0	0.0	0.7660765647888184	0.2339234501123428
1.0	0.0	0.5331180095672607	0.4668819606304168
0.0	0.0	0.8570728898048401	0.1429270803928375
0.0	1.0	0.1002135500311851	0.8997864127159119
0.0	0.0	0.8708245754241943	0.1291754096746444
1.0	1.0	0.0003904472978319	0.9996095299720764
1.0	1.0	0.3015672862529754	0.6984326839447021
0.0	1.0	0.4351151287555694	0.5648848414421082
0.0	0.0	0.6847266554832458	0.3152734041213989
0.0	1.0	0.0840604230761528	0.9159395694732666
0.0	1.0	0.1793863475322723	0.8206136226654053
0.0	0.0	0.5702403783798218	0.4297596514225006
0.0	0.0	0.5725035071372986	0.4274964928627014
0.0	0.0	0.8801375031471252	0.1198624968528747
1.0	0.0	0.5849416851997375	0.4150583446025848
0.0	0.0	0.5408366322517395	0.4591633677482605
1.0	0.0	0.6392665505409241	0.3607333898544311
0.0	0.0	0.7599807977676392	0.2400192320346832
0.0	1.0	0.3953949809074402	0.6046050190925598
0.0	0.0	0.6394137144088745	0.3605862855911255
0.0	1.0	0.4715896248817444	0.5284103751182556
0.0	0.0	0.9151508808135986	0.0848490819334983
0.0	0.0	0.7749947309494019	0.2250052541494369
0.0	1.0	0.3382433354854584	0.6617566347122192
0.0	0.0	0.5703156590461731	0.4296843409538269
0.0	0.0	0.5813574194908142	0.4186425805091858
0.0	0.0	0.9059443473815918	0.0940556302666664
1.0	0.0	0.514822244644165	0.4851778149604797
1.0	0.0	0.5432780981063843	0.4567219614982605
0.0	0.0	0.5266202092170715	0.4733798205852508
0.0	0.0	0.5756168961524963	0.4243830740451813
0.0	1.0	0.4187041521072387	0.5812958478927612
1.0	0.0	0.6673893332481384	0.3326106965541839
1.0	0.0	0.6593433618545532	0.3406566381454468
0.0	0.0	0.6730930209159851	0.3269070088863373
0.0	0.0	0.8021804690361023	0.1978195011615753
1.0	1.0	0.4064337313175201	0.5935662388801575
0.0	0.0	0.5963148474693298	0.4036851823329925
0.0	0.0	0.9999607801437378	3.920692324754782e-05
0.0	0.0	0.7288120985031128	0.271187961101532
0.0	0.0	0.9995236396789552	0.0004764041514135
1.0	0.0	0.7539965510368347	0.24600350856781
1.0	1.0	0.0011679421877488	0.9988320469856262
1.0	1.0	0.1684286743402481	0.8315713405609131
0.0	0.0	0.9992129802703856	0.0007869775872677
0.0	0.0	0.9997424483299256	0.0002575718681327
0.0	0.0	0.5851871967315674	0.4148128032684326
1.0	1.0	0.0231054220348596	0.9768945574760436
0.0	0.0	0.8626255989074707	0.1373744308948516
0.0	0.0	0.9997501969337464	0.0002498139510862
0.0	0.0	0.9999358654022216	6.417697295546532e-05
0.0	1.0	0.2698934376239776	0.7301065921783447
0.0	0.0	0.7114623188972473	0.2885377109050751
0.0	1.0	0.260292112827301	0.739707887172699
0.0	0.0	0.9998599290847778	0.0001400545297656
0.0	0.0	0.9999606609344482	3.932225445169024e-05
0.0	0.0	0.9999573230743408	4.262603761162609e-05
1.0	0.0	0.99772447347641	0.0022754818201065
1.0	0.0	0.998921036720276	0.0010789518710225
0.0	0.0	0.9978502988815308	0.0021496762055903
0.0	1.0	0.025866225361824	0.9741337895393372
0.0	1.0	0.2022893130779266	0.7977107167243958
0.0	1.0	0.2934535145759582	0.7065464854240417
0.0	0.0	0.7608043551445007	0.2391956746578216
1.0	1.0	0.0067113358527421	0.9932886958122252
1.0	1.0	0.0215519033372402	0.9784480333328248
1.0	1.0	0.0226083304733037	0.9773917198181152
1.0	1.0	0.00859069917351	0.9914093613624572
0.0	0.0	0.9294028282165528	0.0705971643328666
0.0	0.0	0.9863777160644532	0.0136222327128052
1.0	0.0	0.5950585603713989	0.4049414098262787
0.0	1.0	0.2664081156253814	0.7335919141769409
0.0	1.0	0.0585760734975338	0.9414239525794984
0.0	1.0	0.1013481393456459	0.8986518979072571
1.0	1.0	0.0023677183780819	0.9976322650909424
1.0	1.0	0.0952412039041519	0.9047588109970092
1.0	1.0	0.3431210219860077	0.6568789482116699
1.0	1.0	0.0168552137911319	0.983144760131836
1.0	1.0	0.1766363531351089	0.8233636021614075
0.0	1.0	0.0500373877584934	0.9499626159667968
0.0	0.0	0.8732372522354126	0.1267627030611038
0.0	0.0	0.9617167711257936	0.0382832810282707
0.0	0.0	0.6948853731155396	0.3051146268844604
0.0	0.0	0.9913220405578612	0.0086779138073325
