# Supplementary material for: AI-augmented intraoperative decision-making workflows in diffuse midline glioma biopsy using cryosection pathology
Source: Nat Commun. 2025 Nov 26;16:11667. doi: 10.1038/s41467-025-66853-y (PMC12749771; doi:10.1038/s41467-025-66853-y)
Supplement: Supplementary file 4 — Source data [file 41467_2025_66853_MOESM4_ESM.zip › Yuan_SourceData_Fig5/Fig_5b/fold_all.csv]

Y	Y_hat	p_0	p_1
0.0	0.0	0.6831334829330444	0.3168665468692779
0.0	0.0	0.6314511895179749	0.3685488104820251
0.0	1.0	0.4095295965671539	0.5904703736305237
0.0	0.0	0.6616585850715637	0.3383414149284363
1.0	1.0	0.3845357000827789	0.6154643297195435
1.0	0.0	0.580717146396637	0.4192828834056854
1.0	1.0	0.1660870462656021	0.8339129686355591
1.0	1.0	0.1825109273195266	0.8174890875816345
0.0	1.0	0.4987605810165405	0.5012394189834595
0.0	0.0	0.6512410640716553	0.3487589359283447
0.0	0.0	0.5179004073143005	0.4820995628833771
0.0	1.0	0.253000944852829	0.7469990253448486
1.0	0.0	0.5589892268180847	0.4410108029842376
1.0	0.0	0.7232466340065002	0.2767533659934997
1.0	0.0	0.5876813530921936	0.412318617105484
0.0	0.0	0.7216158509254456	0.2783841490745544
0.0	0.0	0.5122743248939514	0.4877257049083709
1.0	1.0	0.1796730607748031	0.8203269243240356
0.0	0.0	0.811590850353241	0.1884091794490814
0.0	0.0	0.6995335817337036	0.300466388463974
0.0	0.0	0.6795992255210876	0.3204007744789123
1.0	1.0	0.0182603280991315	0.9817396402359008
1.0	1.0	0.0175339132547378	0.9824661016464232
1.0	0.0	0.5305172801017761	0.4694826900959015
1.0	0.0	0.5464868545532227	0.4535131156444549
1.0	1.0	0.3999375104904175	0.6000624895095825
1.0	1.0	0.4733936488628387	0.5266063213348389
0.0	0.0	0.8902882933616638	0.1097117066383361
1.0	1.0	0.396495521068573	0.603504478931427
1.0	0.0	0.5808939933776855	0.4191060066223144
0.0	1.0	0.3737388849258423	0.6262611746788025
0.0	0.0	0.8289401531219482	0.1710598319768905
0.0	0.0	0.8618813753128052	0.138118639588356
1.0	1.0	0.022752795368433	0.9772472381591796
1.0	0.0	0.5661129355430603	0.4338870346546173
0.0	0.0	0.8959733843803406	0.1040266081690788
0.0	0.0	0.7210068106651306	0.278993159532547
0.0	0.0	0.8794371485710144	0.1205628514289856
1.0	1.0	0.1138199865818023	0.8861799836158752
1.0	0.0	0.5981089472770691	0.4018910527229309
1.0	1.0	0.2182145416736602	0.7817854285240173
0.0	0.0	0.8538965582847595	0.1461033970117569
0.0	0.0	0.8780903816223145	0.1219095811247825
0.0	0.0	0.8969278335571289	0.1030721589922905
0.0	0.0	0.7211626172065735	0.2788373529911041
0.0	0.0	0.7071793675422668	0.2928206324577331
0.0	0.0	0.696903645992279	0.3030963242053985
0.0	0.0	0.8375097513198853	0.1624902635812759
0.0	0.0	0.6110502481460571	0.3889497816562652
1.0	1.0	0.0558835268020629	0.944116473197937
1.0	1.0	0.1579670906066894	0.8420329093933105
1.0	1.0	0.2096369564533233	0.7903630137443542
0.0	0.0	0.5606685876846313	0.4393313825130462
1.0	0.0	0.5502799153327942	0.4497201144695282
1.0	0.0	0.525708019733429	0.4742919504642486
0.0	0.0	0.5335817337036133	0.4664182662963867
0.0	0.0	0.6457539200782776	0.3542460799217224
1.0	1.0	0.4268183708190918	0.5731816291809082
1.0	1.0	0.4323249161243438	0.5676751136779785
0.0	0.0	0.523985743522644	0.4760143160820007
0.0	1.0	0.4914933741092682	0.5085065960884094
1.0	1.0	0.4368913173675537	0.5631087422370911
1.0	0.0	0.5121539831161499	0.4878460168838501
1.0	1.0	0.4412596523761749	0.5587403774261475
1.0	0.0	0.5978149771690369	0.4021850228309631
0.0	1.0	0.4869886636734009	0.5130112767219543
0.0	0.0	0.5266225934028625	0.473377376794815
0.0	0.0	0.6186427474021912	0.3813572824001312
1.0	1.0	0.4538851678371429	0.5461148619651794
1.0	0.0	0.5011036992073059	0.4988963305950165
1.0	1.0	0.4950920343399048	0.5049079656600952
0.0	1.0	0.4483000040054321	0.5516999959945679
1.0	0.0	0.5343101620674133	0.4656898379325866
1.0	0.0	0.5197069644927979	0.4802930057048797
0.0	0.0	0.5916439890861511	0.4083560407161712
1.0	1.0	0.4358589947223663	0.5641409754753113
0.0	0.0	0.9985645413398744	0.0014355001039803
0.0	0.0	0.9999109506607056	8.901672845240682e-05
0.0	0.0	0.9979085922241212	0.0020914627239108
0.0	0.0	0.945854425430298	0.0541456192731857
0.0	1.0	0.0178361218422651	0.982163906097412
1.0	0.0	0.9817553758621216	0.0182446148246526
0.0	0.0	0.9993357062339784	0.000664280145429
1.0	1.0	0.0291597861796617	0.9708402156829834
1.0	0.0	0.542506754398346	0.4574933052062988
0.0	0.0	0.9998379945755004	0.0001619971444597
0.0	0.0	0.9190849661827089	0.080914981663227
1.0	1.0	0.0015080206794664	0.9984920024871826
1.0	1.0	0.0321107096970081	0.9678892493247986
1.0	0.0	0.7562025189399719	0.2437974959611892
0.0	0.0	0.8505974411964417	0.1494026035070419
1.0	1.0	0.0025178876239806	0.9974821209907532
0.0	0.0	0.999257504940033	0.0007424367358908
1.0	0.0	0.824590265750885	0.1754096746444702
1.0	0.0	0.9446204304695128	0.0553796105086803
1.0	1.0	0.0109716020524501	0.9890284538269044
1.0	1.0	0.0194228906184434	0.9805771708488464
0.0	0.0	0.9233914613723756	0.0766085162758827
0.0	0.0	0.8327842950820923	0.1672156453132629
0.0	0.0	0.8996723294258118	0.1003276854753494
1.0	0.0	0.7648701667785645	0.2351298034191131
0.0	1.0	0.4260123074054718	0.5739877223968506
1.0	0.0	0.8943486213684082	0.1056513860821724
0.0	0.0	0.8839155435562134	0.116084448993206
1.0	1.0	0.4059009850025177	0.5940990447998047
0.0	0.0	0.7471408843994141	0.2528590857982635
0.0	0.0	0.9879214763641356	0.0120785115286707
0.0	0.0	0.9752012491226196	0.0247987248003482
1.0	0.0	0.9197617769241332	0.0802382677793502
1.0	0.0	0.9181293249130248	0.0818706527352333
1.0	1.0	0.3855931460857391	0.6144068241119385
0.0	0.0	0.9879994988441468	0.0120004517957568
0.0	0.0	0.9212241172790528	0.0787758901715278
0.0	0.0	0.643231987953186	0.3567680418491363
1.0	0.0	0.8344041705131531	0.1655957996845245
1.0	0.0	0.7172653079032898	0.2827346920967102
1.0	0.0	0.8268380761146545	0.1731618791818618
0.0	0.0	0.9521782994270324	0.0478216521441936
0.0	0.0	0.9289094805717468	0.0710904821753501
0.0	0.0	0.9262039661407472	0.0737960040569305
1.0	1.0	0.0692123919725418	0.9307876229286194
1.0	0.0	0.9994118213653564	0.0005882282275706
0.0	1.0	0.1606330573558807	0.8393669128417969
0.0	0.0	0.9973752498626708	0.0026247794739902
1.0	0.0	0.9970056414604188	0.0029943874105811
1.0	1.0	0.0869414135813713	0.913058578968048
0.0	1.0	0.1697513461112976	0.8302486538887024
1.0	1.0	0.0158716458827257	0.9841283559799194
0.0	0.0	0.9975863695144652	0.0024135834537446
1.0	0.0	0.9997969269752502	0.0002030963514698
0.0	0.0	0.8405672311782837	0.1594327986240387
0.0	0.0	0.9961487054824828	0.0038512819446623
1.0	1.0	0.0049510360695421	0.9950489401817322
1.0	1.0	0.0206380859017372	0.9793619513511658
0.0	1.0	0.1723483651876449	0.8276515603065491
0.0	1.0	0.1002537682652473	0.899746298789978
0.0	1.0	0.0727292001247406	0.927270770072937
1.0	0.0	0.9998334646224976	0.0001664620358496
0.0	0.0	0.9924210906028748	0.0075789378024637
0.0	0.0	0.9999047517776488	9.525028144707905e-05
1.0	1.0	0.0582390204071998	0.9417610168457032
1.0	1.0	0.0095247887074947	0.9904752373695374
1.0	0.0	0.99939227104187	0.0006076578865759
1.0	1.0	0.0445472858846187	0.9554526805877686
0.0	1.0	0.0125172948464751	0.9874826669692992
1.0	1.0	0.0095826322212815	0.9904173612594604
1.0	1.0	0.4697087407112121	0.5302911996841431
1.0	1.0	0.3950521349906921	0.6049478650093079
1.0	1.0	0.092975839972496	0.9070242047309875
1.0	0.0	0.9626601338386536	0.0373398624360561
1.0	1.0	0.0780735239386558	0.9219264388084412
0.0	0.0	0.6562849283218384	0.343715101480484
0.0	0.0	0.9843616485595704	0.0156383253633976
0.0	0.0	0.5350257158279419	0.4649742543697357
0.0	0.0	0.6123523116111755	0.3876476883888244
0.0	0.0	0.6724351644515991	0.3275648355484009
0.0	0.0	0.7856495380401611	0.2143505066633224
0.0	0.0	0.5631301403045654	0.4368698596954345
0.0	1.0	0.4123159050941467	0.5876840353012085
0.0	0.0	0.996020495891571	0.0039794715121388
1.0	1.0	0.0430117100477218	0.9569882750511168
1.0	1.0	0.4484050571918487	0.5515949726104736
1.0	1.0	0.0322397761046886	0.9677602648735046
0.0	1.0	0.0627658441662788	0.937234103679657
0.0	0.0	0.710278332233429	0.289721667766571
0.0	0.0	0.9975390434265136	0.0024609586689621
0.0	0.0	0.8426023125648499	0.1573976576328277
1.0	1.0	0.1076279357075691	0.8923720717430115
1.0	1.0	0.0438206531107425	0.9561793208122252
0.0	0.0	0.5392680764198303	0.4607319235801697
1.0	0.0	0.7830251455307007	0.2169748842716217
0.0	0.0	0.5016833543777466	0.4983166754245758
1.0	0.0	0.827568531036377	0.1724314838647842
1.0	0.0	0.8426176309585571	0.1573824286460876
1.0	0.0	0.7506616115570068	0.2493383884429931
0.0	0.0	0.854704737663269	0.1452952772378921
0.0	0.0	0.9202670454978944	0.0797329694032669
0.0	0.0	0.9199382662773132	0.0800616815686225
0.0	0.0	0.96002858877182	0.0399713814258575
0.0	0.0	0.7698582410812378	0.2301417738199234
1.0	0.0	0.6163406372070312	0.3836593925952911
1.0	1.0	0.256094753742218	0.7439053058624268
0.0	1.0	0.3904459476470947	0.6095540523529053
1.0	0.0	0.6438172459602356	0.3561827838420868
0.0	0.0	0.7311935424804688	0.2688064575195312
0.0	0.0	0.8616127371788025	0.1383872330188751
1.0	0.0	0.7941450476646423	0.2058549225330352
0.0	0.0	0.9406192302703856	0.0593807995319366
0.0	0.0	0.8949373960494995	0.1050626561045646
0.0	0.0	0.8858605027198792	0.1141395047307014
1.0	0.0	0.7497761249542236	0.2502239048480987
1.0	0.0	0.6569527983665466	0.3430472016334533
1.0	0.0	0.8486775159835815	0.1513224691152572
1.0	1.0	0.3240236639976501	0.6759763360023499
1.0	1.0	0.0137800313532352	0.9862200021743774
0.0	1.0	0.2689275741577148	0.7310724258422852
0.0	1.0	0.0426207892596721	0.957379162311554
0.0	1.0	0.3754911720752716	0.6245088577270508
1.0	1.0	0.0268312655389308	0.973168671131134
1.0	1.0	0.2245832234621048	0.7754167914390564
1.0	1.0	0.0240249242633581	0.9759750366210938
1.0	1.0	0.0731162652373313	0.9268836975097656
0.0	1.0	0.2894794344902038	0.7105206251144409
1.0	1.0	0.007682632189244	0.9923173189163208
1.0	1.0	0.0211727619171142	0.9788272380828856
1.0	0.0	0.5639161467552185	0.4360838830471039
1.0	1.0	0.3142573535442352	0.6857426166534424
1.0	1.0	0.233178824186325	0.7668211460113525
0.0	1.0	0.1015359461307525	0.898464024066925
0.0	1.0	0.1114947572350502	0.888505220413208
0.0	1.0	0.4968442618846893	0.5031557679176331
0.0	1.0	0.0626172795891761	0.937382698059082
0.0	1.0	0.0405676774680614	0.9594322443008424
0.0	1.0	0.0413965694606304	0.9586033821105956
0.0	1.0	0.0163054820150136	0.9836944937705994
0.0	0.0	0.9141793847084044	0.0858205780386924
1.0	0.0	0.5885937809944153	0.4114061892032623
1.0	0.0	0.5686066150665283	0.431393414735794
0.0	0.0	0.6186114549636841	0.3813885450363159
0.0	0.0	0.8378233313560486	0.1621766835451126
0.0	0.0	0.8330329656600952	0.1669670343399047
0.0	0.0	0.8394914865493774	0.1605084538459777
0.0	0.0	0.736768364906311	0.2632316648960113
0.0	0.0	0.8192232847213745	0.1807766854763031
0.0	0.0	0.7989214658737183	0.2010786086320877
0.0	0.0	0.7604225277900696	0.2395774722099304
0.0	0.0	0.8270249366760254	0.1729751229286193
0.0	1.0	0.2018395066261291	0.7981604933738708
1.0	1.0	0.4820175170898437	0.5179824829101562
1.0	0.0	0.7098509073257446	0.290149062871933
1.0	0.0	0.6341015696525574	0.3658984005451202
1.0	0.0	0.5742162466049194	0.4257837831974029
1.0	1.0	0.3382658958435058	0.6617340445518494
1.0	1.0	0.080333687365055	0.919666349887848
1.0	1.0	0.3778949975967407	0.6221050024032593
0.0	0.0	0.7400051355361938	0.2599948942661285
0.0	0.0	0.7291779518127441	0.2708220779895782
1.0	0.0	0.6522387862205505	0.3477612137794494
