# Supplementary material for: AI-augmented intraoperative decision-making workflows in diffuse midline glioma biopsy using cryosection pathology
Source: Nat Commun. 2025 Nov 26;16:11667. doi: 10.1038/s41467-025-66853-y (PMC12749771; doi:10.1038/s41467-025-66853-y)
Supplement: Supplementary file 4 — Source data [file 41467_2025_66853_MOESM4_ESM.zip › Yuan_SourceData_Fig5/Fig_5c/fold_4.csv]

Y	Y_hat	p_0	p_1
1.0	1.0	0.0084678903222084	0.9915321469306946
0.0	0.0	0.9979058504104614	0.0020941933616995
0.0	0.0	0.9999716281890868	2.8424648917280138e-05
0.0	0.0	0.9937726855278016	0.0062273247167468
0.0	0.0	0.9818972945213318	0.0181026794016361
0.0	0.0	0.9999560117721558	4.393954441184178e-05
1.0	1.0	0.0111816637217998	0.988818347454071
1.0	1.0	0.0105759156867861	0.9894240498542786
0.0	0.0	0.9932424426078796	0.0067575625143945
0.0	0.0	0.9885079264640808	0.0114919962361454
0.0	0.0	0.5455278754234314	0.454472154378891
0.0	1.0	0.2610043287277221	0.7389957308769226
0.0	0.0	0.9999620914459229	3.789177935686894e-05
0.0	0.0	0.99904066324234	0.0009593327413313
0.0	0.0	0.9999080896377563	9.191155550070108e-05
0.0	1.0	0.1838832199573516	0.8161167502403259
1.0	1.0	0.0608666352927684	0.9391334056854248
0.0	0.0	0.999948501586914	5.1493942009983584e-05
0.0	0.0	0.9999710321426392	2.891011354222428e-05
0.0	0.0	0.9999533891677856	4.658537000068464e-05
1.0	1.0	0.1398253440856933	0.8601746559143066
1.0	0.0	0.9997491240501404	0.0002509308978915
1.0	1.0	0.0396096818149089	0.960390329360962
1.0	1.0	0.1706857830286026	0.8293142318725586
0.0	1.0	0.2621495425701141	0.7378504872322083
0.0	0.0	0.9999560117721558	4.3959076720057055e-05
