# Supplementary material for: AI-augmented intraoperative decision-making workflows in diffuse midline glioma biopsy using cryosection pathology
Source: Nat Commun. 2025 Nov 26;16:11667. doi: 10.1038/s41467-025-66853-y (PMC12749771; doi:10.1038/s41467-025-66853-y)
Supplement: Supplementary file 4 — Source data [file 41467_2025_66853_MOESM4_ESM.zip › Yuan_SourceData_Fig5/Fig_5c/fold_all.csv]

Y	Y_hat	p_0	p_1
0.0	1.0	0.143042653799057	0.8569573163986206
0.0	1.0	0.0914364755153656	0.908563494682312
0.0	0.0	0.6772369742393494	0.3227630257606506
1.0	1.0	0.3991332352161407	0.6008667349815369
0.0	0.0	0.5452938079833984	0.4547061920166015
0.0	1.0	0.043476540595293	0.9565234184265136
1.0	1.0	0.1034419685602188	0.8965579867362976
1.0	0.0	0.9970642924308776	0.0029357250314205
0.0	0.0	0.8179993629455566	0.1820006668567657
1.0	1.0	0.4384560585021972	0.5615439414978027
0.0	0.0	0.815133810043335	0.184866189956665
0.0	1.0	0.3821919560432434	0.6178080439567566
1.0	1.0	0.3604040443897247	0.6395959854125977
1.0	1.0	0.1957827359437942	0.8042172193527222
0.0	0.0	0.7968906164169312	0.2031093537807464
1.0	1.0	0.3186985552310943	0.681301474571228
0.0	0.0	0.997596800327301	0.0024031535722315
0.0	0.0	0.5508190393447876	0.4491810202598572
0.0	0.0	0.9771301746368408	0.0228697974234819
0.0	0.0	0.9914039373397828	0.008596003986895
0.0	0.0	0.9975473284721376	0.0024526510387659
1.0	1.0	0.0063947648741304	0.9936052560806274
0.0	1.0	0.0204808730632066	0.9795191884040833
0.0	0.0	0.8038375973701477	0.1961623728275299
1.0	1.0	0.0031921418849378	0.996807873249054
1.0	1.0	0.0147171793505549	0.9852827787399292
1.0	1.0	0.0090305618941783	0.9909694790840148
1.0	1.0	0.0349213778972625	0.965078592300415
1.0	1.0	0.017098344862461	0.982901692390442
1.0	1.0	0.0018764454871416	0.998123586177826
0.0	1.0	0.0086334459483623	0.9913665652275084
0.0	0.0	0.9727283716201782	0.027271632105112
0.0	1.0	0.039078950881958	0.960921049118042
0.0	1.0	0.0231621917337179	0.9768377542495728
1.0	1.0	0.031763482838869	0.9682365655899048
1.0	1.0	0.4448250234127044	0.5551749467849731
1.0	1.0	0.0281462837010622	0.971853733062744
0.0	1.0	0.0254356674849987	0.9745643138885498
0.0	0.0	0.984833836555481	0.0151661494746804
0.0	0.0	0.9977754950523376	0.0022244490683078
0.0	1.0	0.0548976436257362	0.9451023936271667
0.0	1.0	0.0036886378657072	0.996311366558075
1.0	1.0	0.0004978601355105	0.999502182006836
1.0	1.0	0.0720322579145431	0.9279677867889404
0.0	0.0	0.9991098046302797	0.000890216208063
0.0	0.0	0.999968409538269	3.161018685204908e-05
0.0	0.0	0.9998071789741516	0.0001928989659063
0.0	0.0	0.9988571405410768	0.0011428178986534
1.0	0.0	0.8791388273239136	0.12086121737957
1.0	1.0	0.270319253206253	0.7296807765960693
0.0	0.0	0.7659376263618469	0.2340623438358307
0.0	0.0	0.999453604221344	0.0005463951965793
0.0	0.0	0.8731188178062439	0.1268811225891113
0.0	1.0	0.425039529800415	0.574960470199585
0.0	0.0	0.8175271153450012	0.1824728548526764
0.0	0.0	0.7717153429985046	0.2282846570014953
0.0	1.0	0.4020300209522247	0.5979699492454529
0.0	1.0	0.0528139062225818	0.9471861124038696
0.0	0.0	0.969756245613098	0.0302437413483858
0.0	0.0	0.9956986904144288	0.0043013296090066
0.0	0.0	0.5220860242843628	0.4779139459133148
1.0	1.0	0.2468371540307998	0.7531628608703613
1.0	1.0	0.2514906525611877	0.7485092878341675
0.0	1.0	0.1846177577972412	0.8153823018074036
0.0	0.0	0.6043035387992859	0.3956964612007141
1.0	0.0	0.6359582543373108	0.3640417456626892
1.0	1.0	0.1298909038305282	0.8701091408729553
1.0	1.0	0.4188707768917084	0.581129252910614
0.0	0.0	0.5830095410346985	0.4169904291629791
0.0	1.0	0.4991150796413421	0.5008849501609802
1.0	1.0	0.1848333477973938	0.8151666522026062
1.0	1.0	0.1654121130704879	0.8345878720283508
1.0	0.0	0.5490239858627319	0.4509759545326233
1.0	1.0	0.4231396615505218	0.5768603086471558
0.0	1.0	0.238993301987648	0.7610067129135132
0.0	0.0	0.5853959321975708	0.4146040678024292
0.0	1.0	0.3472306132316589	0.6527694463729858
1.0	1.0	0.3069890141487121	0.6930110454559326
1.0	1.0	0.2376410961151123	0.7623588442802429
0.0	1.0	0.3198334276676178	0.6801665425300598
0.0	1.0	0.3312171399593353	0.6687828898429871
0.0	1.0	0.3732745051383972	0.6267254948616028
1.0	1.0	0.4027042090892792	0.5972957611083984
1.0	1.0	0.2671603858470917	0.7328395843505859
1.0	1.0	0.3185244500637054	0.6814755201339722
0.0	0.0	0.5225226283073425	0.4774773418903351
0.0	1.0	0.4592914283275604	0.540708601474762
0.0	1.0	0.2546059787273407	0.7453940510749817
0.0	1.0	0.3066927790641784	0.6933072805404663
1.0	1.0	0.2638499140739441	0.7361500263214111
0.0	0.0	0.5412404537200928	0.4587595760822296
0.0	1.0	0.4261479675769806	0.573852002620697
0.0	1.0	0.4304352104663849	0.5695647597312927
0.0	1.0	0.2566536664962768	0.7433462738990784
0.0	0.0	0.5257940888404846	0.4742059409618377
0.0	1.0	0.4282931685447693	0.5717068314552307
1.0	1.0	0.2261218726634979	0.7738780975341797
1.0	1.0	0.0084678903222084	0.9915321469306946
0.0	0.0	0.9979058504104614	0.0020941933616995
0.0	0.0	0.9999716281890868	2.8424648917280138e-05
0.0	0.0	0.9937726855278016	0.0062273247167468
0.0	0.0	0.9818972945213318	0.0181026794016361
0.0	0.0	0.9999560117721558	4.393954441184178e-05
1.0	1.0	0.0111816637217998	0.988818347454071
1.0	1.0	0.0105759156867861	0.9894240498542786
0.0	0.0	0.9932424426078796	0.0067575625143945
0.0	0.0	0.9885079264640808	0.0114919962361454
0.0	0.0	0.5455278754234314	0.454472154378891
0.0	1.0	0.2610043287277221	0.7389957308769226
0.0	0.0	0.9999620914459229	3.789177935686894e-05
0.0	0.0	0.99904066324234	0.0009593327413313
0.0	0.0	0.9999080896377563	9.191155550070108e-05
0.0	1.0	0.1838832199573516	0.8161167502403259
1.0	1.0	0.0608666352927684	0.9391334056854248
0.0	0.0	0.999948501586914	5.1493942009983584e-05
0.0	0.0	0.9999710321426392	2.891011354222428e-05
0.0	0.0	0.9999533891677856	4.658537000068464e-05
1.0	1.0	0.1398253440856933	0.8601746559143066
1.0	0.0	0.9997491240501404	0.0002509308978915
1.0	1.0	0.0396096818149089	0.960390329360962
1.0	1.0	0.1706857830286026	0.8293142318725586
0.0	1.0	0.2621495425701141	0.7378504872322083
0.0	0.0	0.9999560117721558	4.3959076720057055e-05
1.0	1.0	0.2725384831428528	0.727461576461792
1.0	1.0	0.0025030367542058	0.9974969029426576
0.0	1.0	0.004313891287893	0.995686173439026
1.0	1.0	0.0026861273217946	0.9973137974739076
0.0	0.0	0.9989425539970398	0.0010574491461738
0.0	0.0	0.99761700630188	0.0023830807767808
0.0	0.0	0.9875416159629822	0.012458361685276
0.0	0.0	0.5543501377105713	0.4456498324871063
0.0	1.0	0.0526523515582084	0.9473476409912108
0.0	0.0	0.9981683492660522	0.0018316480563953
0.0	1.0	0.0024273479357361	0.9975726008415222
1.0	1.0	0.005410567857325	0.9945894479751588
0.0	1.0	0.0004031060962006	0.999596893787384
1.0	1.0	0.0502183884382247	0.949781596660614
0.0	0.0	0.9938560128211976	0.0061440002173185
1.0	0.0	0.9248787760734558	0.0751212537288665
0.0	0.0	0.9761667847633362	0.023833230137825
0.0	1.0	0.0017391002038493	0.9982609152793884
0.0	0.0	0.9970067143440248	0.0029933543410152
0.0	1.0	0.2690483927726745	0.7309516072273254
0.0	0.0	0.6081221103668213	0.3918778896331787
1.0	1.0	0.0005095196538604	0.99949049949646
1.0	1.0	0.0025285759475082	0.9974714517593384
1.0	0.0	0.9998522996902466	0.0001476846082368
1.0	1.0	0.0146851669996976	0.9853148460388184
0.0	1.0	0.0352908559143543	0.9647091031074524
1.0	1.0	0.0058792512863874	0.9941207766532898
0.0	0.0	0.9986433386802672	0.0013566658599302
0.0	0.0	0.9999637603759766	3.627252226579003e-05
0.0	1.0	0.4261711239814758	0.5738288760185242
0.0	0.0	0.8930737972259521	0.1069262847304344
0.0	0.0	0.9961673617362976	0.0038325798232108
0.0	0.0	0.8991764783859253	0.1008234694600105
1.0	1.0	0.0306008886545896	0.969399094581604
0.0	0.0	0.9835740327835084	0.0164260044693946
1.0	1.0	0.009250390343368	0.9907496571540833
1.0	1.0	0.0040187370032072	0.995981216430664
0.0	0.0	0.9986464381217957	0.001353565370664
1.0	0.0	0.9091024398803712	0.0908975601196289
0.0	0.0	0.9999732971191406	2.674121606105473e-05
0.0	0.0	0.9992639422416688	0.0007360191666521
0.0	0.0	0.9497939944267272	0.0502060204744339
0.0	1.0	0.0159288588911294	0.9840711355209352
0.0	0.0	0.9999496936798096	5.02578986925073e-05
1.0	1.0	0.005743546411395	0.9942564368247986
1.0	1.0	0.0112210409715771	0.9887789487838744
0.0	1.0	0.2188510149717331	0.7811489701271057
0.0	1.0	0.1539539992809295	0.8460460305213928
0.0	0.0	0.6029145121574402	0.3970854878425598
0.0	1.0	0.020263947546482	0.9797360897064208
0.0	0.0	0.7091978788375854	0.2908021807670593
0.0	0.0	0.548061728477478	0.451938271522522
0.0	1.0	0.0869167894124984	0.9130832552909852
1.0	1.0	0.0025635007768869	0.9974365830421448
1.0	1.0	0.0036746766418218	0.9963253140449524
0.0	1.0	0.0144358798861503	0.985564112663269
0.0	1.0	0.1548335254192352	0.8451665043830872
0.0	1.0	0.0141117228195071	0.9858883023262024
1.0	1.0	0.0036467611789703	0.996353268623352
1.0	1.0	0.0587623156607151	0.94123774766922
0.0	1.0	0.1610731184482574	0.8389269113540649
0.0	1.0	0.0078948186710476	0.9921051263809204
0.0	1.0	0.1325195878744125	0.867480456829071
1.0	1.0	0.0029246800113469	0.9970753192901612
0.0	0.0	0.9238749146461488	0.0761250331997871
1.0	1.0	0.000600179308094	0.9993997812271118
1.0	1.0	0.0436528213322162	0.9563471674919128
1.0	1.0	0.0020600734278559	0.9979398846626282
0.0	0.0	0.5573717355728149	0.442628264427185
1.0	1.0	0.0030143030453473	0.9969857335090636
0.0	0.0	0.9981858134269714	0.0018141510663554
0.0	1.0	0.1957113444805145	0.8042886853218079
1.0	1.0	0.0235387943685054	0.9764611721038818
1.0	0.0	0.9992185831069946	0.000781386566814
1.0	1.0	0.1945032477378845	0.8054967522621155
0.0	0.0	0.99800044298172	0.0019995139446109
1.0	1.0	0.0024600797332823	0.9975398778915404
0.0	0.0	0.9980667233467102	0.0019332837546244
1.0	0.0	0.9894534349441528	0.0105466078966856
0.0	0.0	0.9680222868919371	0.0319776758551597
0.0	1.0	0.0393923632800579	0.960607647895813
0.0	1.0	0.0015039436984807	0.9984960556030272
0.0	0.0	0.9993250370025636	0.0006749423337168
0.0	0.0	0.9933294057846068	0.0066705639474093
1.0	0.0	0.982721745967865	0.0172783192247152
0.0	1.0	0.2072701901197433	0.7927297949790955
0.0	0.0	0.9968468546867372	0.0031531085260212
0.0	0.0	0.7075427174568176	0.2924572825431824
0.0	0.0	0.8975061774253845	0.1024937778711319
0.0	0.0	0.9185706973075868	0.0814292877912521
0.0	0.0	0.653002917766571	0.3469970822334289
1.0	0.0	0.5928493142127991	0.4071506559848785
1.0	0.0	0.6833693981170654	0.3166306316852569
0.0	0.0	0.852938711643219	0.1470612585544586
0.0	0.0	0.8776426911354065	0.1223572716116905
0.0	0.0	0.8860915303230286	0.1139084696769714
1.0	0.0	0.6028633713722229	0.3971366286277771
0.0	0.0	0.6588160991668701	0.3411839008331299
0.0	0.0	0.8727840185165405	0.127216026186943
0.0	0.0	0.935425102710724	0.0645748972892761
0.0	0.0	0.5630580186843872	0.4369419813156128
0.0	1.0	0.4816426932811737	0.5183573365211487
1.0	0.0	0.5114451050758362	0.4885549247264862
1.0	0.0	0.9455102682113647	0.0544897057116031
0.0	0.0	0.931605875492096	0.0683941468596458
1.0	0.0	0.5307504534721375	0.4692495465278625
0.0	0.0	0.8186683654785156	0.1813316494226455
0.0	0.0	0.5557426810264587	0.4442573487758636
1.0	0.0	0.6668941974639893	0.3331058323383331
1.0	0.0	0.8416304588317871	0.1583696007728576
0.0	0.0	0.922278106212616	0.0777219161391258
0.0	0.0	0.9169927835464478	0.0830072164535522
0.0	0.0	0.6619967818260193	0.3380032181739807
1.0	0.0	0.5089512467384338	0.4910487830638885
