# Supplementary material for: AI-augmented intraoperative decision-making workflows in diffuse midline glioma biopsy using cryosection pathology
Source: Nat Commun. 2025 Nov 26;16:11667. doi: 10.1038/s41467-025-66853-y (PMC12749771; doi:10.1038/s41467-025-66853-y)
Supplement: Supplementary file 4 — Source data [file 41467_2025_66853_MOESM4_ESM.zip › Yuan_SourceData_Fig6/Fig_6b/EVAL_all_ATRX/fold_0.csv]

Y	Y_hat	p_0	p_1
0.0	1.0	0.0236691068857908	0.9763309359550476
0.0	1.0	0.2088948190212249	0.7911052107810974
0.0	1.0	0.470376193523407	0.5296237468719482
0.0	0.0	0.75810706615448	0.2418928891420364
0.0	0.0	0.7151709198951721	0.2848290503025055
0.0	1.0	0.3937095999717712	0.6062904000282288
0.0	0.0	0.8157820701599121	0.1842178851366043
0.0	0.0	0.7282599806785583	0.271740049123764
0.0	0.0	0.7570761442184448	0.2429238259792328
0.0	0.0	0.7986456155776978	0.2013544142246246
0.0	0.0	0.5997761487960815	0.4002238512039184
1.0	0.0	0.535805881023407	0.4641940891742706
1.0	1.0	0.062939666211605	0.937060296535492
0.0	0.0	0.6527735590934753	0.3472264409065246
0.0	1.0	0.4733702540397644	0.5266298055648804
0.0	0.0	0.5801669359207153	0.4198330640792846
0.0	0.0	0.7864215970039368	0.2135783731937408
0.0	1.0	0.3751593232154846	0.6248406767845154
0.0	1.0	0.3802848160266876	0.6197152137756348
0.0	1.0	0.0307489149272441	0.969251036643982
0.0	0.0	0.713655948638916	0.286344051361084
0.0	0.0	0.7142910957336426	0.2857089340686798
0.0	0.0	0.902371108531952	0.0976289138197898
0.0	1.0	0.1040485128760337	0.8959514498710632
0.0	0.0	0.7586848139762878	0.2413151711225509
0.0	0.0	0.5662822127342224	0.4337177872657776
1.0	1.0	0.1685166358947754	0.8314833641052246
1.0	1.0	0.0174725092947483	0.9825274348258972
1.0	1.0	0.0693527609109878	0.930647313594818
1.0	1.0	0.0194711349904537	0.9805288910865784
0.0	1.0	0.2213976234197616	0.7786024212837219
1.0	0.0	0.5909002423286438	0.4090997874736786
1.0	0.0	0.7853941321372986	0.2146058082580566
1.0	1.0	0.366957277059555	0.6330426931381226
1.0	1.0	0.178557738661766	0.8214423060417175
0.0	0.0	0.6399637460708618	0.3600362837314605
0.0	0.0	0.7836043238639832	0.216395691037178
0.0	1.0	0.0953143015503883	0.9046857357025146
0.0	0.0	0.7807841897010803	0.2192158550024032
0.0	0.0	0.7298229336738586	0.2701770663261413
0.0	1.0	0.1858925074338913	0.8141075372695923
0.0	1.0	0.4308588802814483	0.5691410899162292
0.0	1.0	0.2137220352888107	0.7862780094146729
0.0	0.0	0.5193066000938416	0.4806933403015136
0.0	0.0	0.6077973246574402	0.3922027349472046
0.0	1.0	0.0419724248349666	0.9580275416374208
0.0	0.0	0.7648763060569763	0.2351236492395401
0.0	0.0	0.5588305592536926	0.4411694705486297
0.0	1.0	0.1179022490978241	0.8820977807044983
