# Supplementary material for: AI-augmented intraoperative decision-making workflows in diffuse midline glioma biopsy using cryosection pathology
Source: Nat Commun. 2025 Nov 26;16:11667. doi: 10.1038/s41467-025-66853-y (PMC12749771; doi:10.1038/s41467-025-66853-y)
Supplement: Supplementary file 4 — Source data [file 41467_2025_66853_MOESM4_ESM.zip › Yuan_SourceData_Fig6/Fig_6b/EVAL_all_ATRX/fold_1.csv]

Y	Y_hat	p_0	p_1
1.0	1.0	0.4467900693416595	0.5532099008560181
1.0	1.0	0.4518437385559082	0.5481563210487366
1.0	1.0	0.4502562284469604	0.5497438311576843
1.0	1.0	0.4549396336078644	0.5450603365898132
0.0	1.0	0.4594922363758087	0.5405077338218689
0.0	1.0	0.4575361609458923	0.5424638390541077
1.0	1.0	0.4555628597736358	0.5444371700286865
0.0	1.0	0.4528693854808807	0.5471306443214417
0.0	1.0	0.4397503137588501	0.5602496862411499
0.0	1.0	0.4463692009449005	0.5536308288574219
0.0	1.0	0.4419448971748352	0.5580551028251648
0.0	1.0	0.4532563090324402	0.5467437505722046
1.0	1.0	0.4390434920787811	0.5609564781188965
1.0	1.0	0.4389165043830871	0.5610834956169128
1.0	1.0	0.4467626810073852	0.5532373189926147
1.0	1.0	0.4456766247749328	0.5543233752250671
0.0	1.0	0.4499192237854004	0.5500808358192444
0.0	1.0	0.4542914032936096	0.5457085967063904
0.0	1.0	0.456819623708725	0.5431804060935974
0.0	1.0	0.4565086364746094	0.5434913635253906
1.0	1.0	0.4430364966392517	0.5569635033607483
1.0	1.0	0.4436031877994537	0.5563968420028687
0.0	1.0	0.4525256156921386	0.5474743843078613
0.0	1.0	0.4506025910377502	0.5493974089622498
0.0	1.0	0.4614201486110687	0.5385798215866089
1.0	1.0	0.4458901882171631	0.5541097521781921
0.0	1.0	0.4551171660423279	0.5448827743530273
0.0	1.0	0.4482527375221252	0.5517472624778748
0.0	1.0	0.4615186154842376	0.5384814143180847
1.0	1.0	0.4495366215705871	0.5504633784294128
1.0	1.0	0.4412626624107361	0.5587373971939087
0.0	1.0	0.4611360430717468	0.5388639569282532
1.0	1.0	0.4483935832977295	0.5516063570976257
1.0	1.0	0.44719398021698	0.55280601978302
0.0	1.0	0.4439754784107208	0.5560245513916016
0.0	1.0	0.4459461867809295	0.554053783416748
0.0	1.0	0.4499655961990356	0.5500344038009644
0.0	1.0	0.4432164430618286	0.5567835569381714
1.0	1.0	0.4456412196159363	0.5543587803840637
1.0	1.0	0.4479228854179382	0.552077054977417
1.0	1.0	0.444706380367279	0.555293619632721
1.0	1.0	0.4442104399204254	0.555789589881897
1.0	1.0	0.4466257095336914	0.5533742904663086
0.0	1.0	0.4601022005081177	0.5398977994918823
1.0	1.0	0.4526872336864471	0.5473127365112305
0.0	1.0	0.4576584100723266	0.5423415899276733
1.0	1.0	0.4461694061756134	0.5538305640220642
1.0	1.0	0.4520540237426758	0.5479459762573242
1.0	1.0	0.4455849826335907	0.5544149875640869
0.0	1.0	0.458132803440094	0.541867196559906
0.0	1.0	0.4549403488636017	0.5450596213340759
1.0	1.0	0.4442549347877502	0.5557450652122498
1.0	1.0	0.4525085985660553	0.5474914312362671
0.0	1.0	0.4495299756526947	0.5504699945449829
0.0	1.0	0.4534233808517456	0.5465766191482544
0.0	1.0	0.4532817006111145	0.5467182993888855
0.0	1.0	0.4507445693016052	0.5492554306983948
0.0	1.0	0.4484632313251495	0.5515367984771729
0.0	1.0	0.4490113258361816	0.5509886741638184
0.0	1.0	0.4467450678348541	0.5532549619674683
0.0	1.0	0.4580340087413788	0.5419659614562988
