# Supplementary material for: AI-augmented intraoperative decision-making workflows in diffuse midline glioma biopsy using cryosection pathology
Source: Nat Commun. 2025 Nov 26;16:11667. doi: 10.1038/s41467-025-66853-y (PMC12749771; doi:10.1038/s41467-025-66853-y)
Supplement: Supplementary file 4 — Source data [file 41467_2025_66853_MOESM4_ESM.zip › Yuan_SourceData_Fig6/Fig_6b/EVAL_all_ATRX/fold_2.csv]

Y	Y_hat	p_0	p_1
0.0	0.0	0.6411470770835876	0.3588529229164123
0.0	0.0	0.5298928022384644	0.4701071679592132
0.0	0.0	0.6398637890815735	0.3601362407207489
1.0	1.0	0.2320954501628875	0.7679045796394348
1.0	1.0	0.1453674137592315	0.854632556438446
1.0	0.0	0.5230883955955505	0.4769116044044494
1.0	1.0	0.1903914362192154	0.8096085786819458
1.0	1.0	0.2395482808351516	0.7604516744613647
0.0	1.0	0.3355934917926788	0.6644065380096436
0.0	1.0	0.4571947753429413	0.5428052544593811
0.0	1.0	0.4365272521972656	0.5634727478027344
1.0	0.0	0.599785566329956	0.4002144038677215
1.0	0.0	0.609721302986145	0.390278697013855
0.0	1.0	0.3101998269557953	0.6898001432418823
0.0	1.0	0.3056914210319519	0.6943085193634033
0.0	1.0	0.3743756711483001	0.6256242990493774
1.0	1.0	0.4121402502059936	0.5878597497940063
1.0	1.0	0.2754113674163818	0.7245886325836182
1.0	1.0	0.3464919924736023	0.6535080075263977
0.0	1.0	0.1694341897964477	0.8305657505989075
0.0	1.0	0.2655370533466339	0.7344629764556885
0.0	1.0	0.3812693059444427	0.6187307238578796
0.0	1.0	0.4904446899890899	0.5095552802085876
0.0	1.0	0.4286612868309021	0.5713387131690979
0.0	1.0	0.4059591591358185	0.5940408110618591
0.0	0.0	0.612688422203064	0.3873115181922912
0.0	0.0	0.6654568910598755	0.3345431089401245
1.0	1.0	0.3468977808952331	0.6531022191047668
1.0	0.0	0.5267996788024902	0.4732003211975097
0.0	1.0	0.2510949373245239	0.7489050626754761
0.0	1.0	0.3580221235752105	0.641977846622467
1.0	1.0	0.2628036439418793	0.7371963262557983
1.0	1.0	0.222045823931694	0.7779541611671448
1.0	1.0	0.1834593415260315	0.8165406584739685
1.0	1.0	0.1830770671367645	0.8169229626655579
1.0	1.0	0.2039934396743774	0.7960065007209778
0.0	1.0	0.410467267036438	0.5895326733589172
0.0	0.0	0.5800422430038452	0.4199577867984772
0.0	0.0	0.6244986653327942	0.3755013048648834
1.0	1.0	0.2978677153587341	0.7021322846412659
1.0	1.0	0.2904517948627472	0.7095481753349304
1.0	1.0	0.2615137696266174	0.7384862899780273
0.0	1.0	0.2946110069751739	0.7053890228271484
0.0	1.0	0.3711002171039581	0.6288997530937195
0.0	1.0	0.2241468280553817	0.775853157043457
0.0	1.0	0.2677075862884521	0.7322924137115479
0.0	1.0	0.3247571885585785	0.6752428412437439
0.0	1.0	0.3233179450035095	0.6766820549964905
0.0	1.0	0.3720566928386688	0.6279433369636536
0.0	1.0	0.4066140651702881	0.5933859348297119
0.0	1.0	0.409448504447937	0.590551495552063
0.0	0.0	0.5340197682380676	0.4659802615642547
0.0	1.0	0.4006416201591491	0.5993583798408508
0.0	1.0	0.3476879894733429	0.6523119807243347
0.0	0.0	0.6033158898353577	0.3966841399669647
0.0	1.0	0.4125236272811889	0.587476372718811
0.0	1.0	0.3490959107875824	0.65090411901474
0.0	1.0	0.2299671769142151	0.7700328230857849
0.0	1.0	0.4644526243209839	0.5355473756790161
0.0	0.0	0.5691972374916077	0.4308027923107147
0.0	0.0	0.7001527547836304	0.2998472452163696
0.0	0.0	0.6208069324493408	0.3791930973529815
0.0	1.0	0.3722304403781891	0.6277695298194885
0.0	1.0	0.2998540997505188	0.7001459002494812
