# Supplementary material for: AI-augmented intraoperative decision-making workflows in diffuse midline glioma biopsy using cryosection pathology
Source: Nat Commun. 2025 Nov 26;16:11667. doi: 10.1038/s41467-025-66853-y (PMC12749771; doi:10.1038/s41467-025-66853-y)
Supplement: Supplementary file 4 — Source data [file 41467_2025_66853_MOESM4_ESM.zip › Yuan_SourceData_Fig6/Fig_6b/EVAL_all_ATRX/fold_3.csv]

Y	Y_hat	p_0	p_1
0.0	0.0	0.7624558210372925	0.2375441789627075
0.0	0.0	0.6436975002288818	0.3563024401664734
0.0	0.0	0.6245437264442444	0.3754562139511108
0.0	0.0	0.7052434086799622	0.2947566211223602
0.0	0.0	0.8051590323448181	0.1948410123586654
1.0	0.0	0.8008805513381958	0.1991194784641266
1.0	1.0	0.4477210938930511	0.5522789359092712
1.0	1.0	0.4227936863899231	0.5772063732147217
1.0	0.0	0.7134318947792053	0.2865680456161499
1.0	1.0	0.4270824790000915	0.5729175209999084
1.0	1.0	0.4704712331295013	0.5295287370681763
0.0	0.0	0.6583536863327026	0.341646283864975
0.0	0.0	0.7389317154884338	0.2610682845115661
0.0	0.0	0.7765085101127625	0.2234915345907211
1.0	1.0	0.3793079257011413	0.6206920742988586
1.0	0.0	0.6638742089271545	0.3361258506774902
0.0	0.0	0.7008376121520996	0.299162358045578
0.0	0.0	0.6902958750724792	0.3097041547298431
0.0	0.0	0.8143473267555237	0.1856526285409927
1.0	1.0	0.3707741498947143	0.6292259097099304
1.0	1.0	0.3747831583023071	0.6252168416976929
1.0	0.0	0.7727768421173096	0.2272231131792068
1.0	0.0	0.5526546835899353	0.4473453462123871
1.0	0.0	0.6295011043548584	0.3704988658428192
0.0	0.0	0.8154368996620178	0.1845630705356598
1.0	0.0	0.5561937093734741	0.4438062906265259
0.0	0.0	0.7237417101860046	0.2762582302093506
0.0	0.0	0.6532170176506042	0.346782922744751
0.0	0.0	0.7819806337356567	0.2180193960666656
0.0	0.0	0.6602798104286194	0.339720219373703
0.0	0.0	0.6730766296386719	0.3269233107566833
0.0	1.0	0.4966711401939392	0.5033288598060608
0.0	0.0	0.7986792325973511	0.2013207823038101
0.0	0.0	0.6129267811775208	0.3870731592178345
0.0	0.0	0.7448912262916565	0.2551088035106659
0.0	0.0	0.7817661762237549	0.2182338237762451
0.0	0.0	0.6866410970687866	0.3133588433265686
0.0	0.0	0.7399465441703796	0.260053426027298
0.0	0.0	0.5792669653892517	0.420733094215393
0.0	0.0	0.5857140421867371	0.4142859280109405
0.0	0.0	0.6091184020042419	0.390881597995758
0.0	0.0	0.6459808349609375	0.3540191948413849
1.0	0.0	0.7814796566963196	0.218520388007164
0.0	0.0	0.6652712225914001	0.3347287476062774
0.0	0.0	0.8157915472984314	0.1842084676027298
1.0	0.0	0.7359877824783325	0.2640121877193451
1.0	1.0	0.4972327053546905	0.5027673244476318
0.0	0.0	0.7572369575500488	0.2427630871534347
0.0	0.0	0.7019137740135193	0.2980861961841583
0.0	1.0	0.4232474565505981	0.5767525434494019
0.0	0.0	0.5063681602478027	0.4936318397521972
1.0	0.0	0.5731964111328125	0.4268036186695099
1.0	0.0	0.7616910338401794	0.2383089661598205
0.0	0.0	0.8008127212524414	0.1991872191429138
0.0	0.0	0.8220759034156799	0.1779240816831588
0.0	0.0	0.7572392821311951	0.2427607625722885
