# Supplementary material for: AI-augmented intraoperative decision-making workflows in diffuse midline glioma biopsy using cryosection pathology
Source: Nat Commun. 2025 Nov 26;16:11667. doi: 10.1038/s41467-025-66853-y (PMC12749771; doi:10.1038/s41467-025-66853-y)
Supplement: Supplementary file 4 — Source data [file 41467_2025_66853_MOESM4_ESM.zip › Yuan_SourceData_Fig6/Fig_6b/EVAL_all_ATRX/fold_4.csv]

Y	Y_hat	p_0	p_1
1.0	1.0	0.4847898483276367	0.5152101516723633
1.0	1.0	0.4845001101493835	0.5154998898506165
1.0	1.0	0.4829735159873962	0.5170264840126038
1.0	1.0	0.4828417003154754	0.5171583294868469
1.0	1.0	0.4815401136875152	0.5184599161148071
1.0	1.0	0.4826589524745941	0.5173410773277283
0.0	1.0	0.4837479591369629	0.5162520408630371
0.0	1.0	0.4838778972625732	0.5161221027374268
0.0	1.0	0.4848609566688537	0.5151390433311462
0.0	1.0	0.4834522008895874	0.5165477991104126
0.0	1.0	0.4835042357444763	0.5164957642555237
0.0	1.0	0.4857789278030395	0.5142210125923157
1.0	1.0	0.4818403422832489	0.5181596875190735
0.0	1.0	0.4826196730136871	0.5173802971839905
0.0	1.0	0.4827460646629333	0.5172539353370667
1.0	1.0	0.4825512766838074	0.5174487233161926
1.0	1.0	0.4825867712497711	0.5174131989479065
0.0	1.0	0.48322793841362	0.5167720913887024
0.0	1.0	0.482628732919693	0.5173712372779846
1.0	1.0	0.4834383428096771	0.5165616869926453
0.0	1.0	0.4831424355506897	0.5168575644493103
0.0	1.0	0.4851775467395782	0.5148224234580994
0.0	1.0	0.4856613278388977	0.5143386125564575
1.0	1.0	0.4840601980686188	0.5159398317337036
0.0	1.0	0.4835444092750549	0.5164555907249451
0.0	1.0	0.484790027141571	0.515209972858429
0.0	1.0	0.4838500916957855	0.5161498785018921
0.0	1.0	0.4836633503437042	0.5163366794586182
0.0	1.0	0.4836765825748443	0.516323447227478
0.0	1.0	0.4828416407108307	0.5171583294868469
0.0	1.0	0.4830267429351806	0.5169732570648193
0.0	1.0	0.4827159941196441	0.5172840356826782
0.0	1.0	0.4849589169025421	0.5150410532951355
0.0	1.0	0.4835281372070312	0.5164718627929688
0.0	1.0	0.4842200875282287	0.515779972076416
0.0	1.0	0.483336478471756	0.5166635513305664
1.0	1.0	0.4822950959205627	0.5177049040794373
1.0	1.0	0.4824033975601196	0.5175966024398804
0.0	1.0	0.4837997853755951	0.5162001848220825
0.0	1.0	0.484257698059082	0.5157423615455627
0.0	1.0	0.4838509857654571	0.5161489844322205
1.0	1.0	0.4820272326469421	0.5179727673530579
1.0	1.0	0.4839707016944885	0.5160292983055115
0.0	1.0	0.4838859140872955	0.5161140561103821
0.0	1.0	0.4821138083934784	0.5178861618041992
0.0	1.0	0.4840468764305115	0.5159531235694885
0.0	1.0	0.4828077256679535	0.5171923041343689
0.0	1.0	0.4826814234256744	0.517318606376648
0.0	1.0	0.4820886254310608	0.5179113745689392
0.0	1.0	0.4834619462490082	0.5165380835533142
0.0	1.0	0.4842104911804199	0.5157894492149353
0.0	1.0	0.4832563102245331	0.5167437195777893
0.0	1.0	0.4823752045631408	0.5176247954368591
0.0	1.0	0.4846563637256622	0.5153436064720154
