# Supplementary material for: AI-augmented intraoperative decision-making workflows in diffuse midline glioma biopsy using cryosection pathology
Source: Nat Commun. 2025 Nov 26;16:11667. doi: 10.1038/s41467-025-66853-y (PMC12749771; doi:10.1038/s41467-025-66853-y)
Supplement: Supplementary file 4 — Source data [file 41467_2025_66853_MOESM4_ESM.zip › Yuan_SourceData_Fig6/Fig_6b/EVAL_all_ATRX/fold_5.csv]

Y	Y_hat	p_0	p_1
0.0	0.0	0.548279881477356	0.4517200887203216
0.0	0.0	0.5684376955032349	0.4315622746944427
0.0	0.0	0.5986709594726562	0.4013290405273437
0.0	0.0	0.595035970211029	0.4049640595912933
0.0	0.0	0.5624911189079285	0.4375088214874267
0.0	0.0	0.5956865549087524	0.4043134152889251
0.0	0.0	0.6169657111167908	0.3830342888832092
0.0	0.0	0.5424445271492004	0.4575555324554443
1.0	0.0	0.5323717594146729	0.4676282703876495
0.0	0.0	0.5926700830459595	0.4073299169540405
0.0	0.0	0.5596860647201538	0.4403139054775238
0.0	0.0	0.546061635017395	0.453938364982605
0.0	0.0	0.6047180891036987	0.3952818810939789
0.0	0.0	0.519819438457489	0.4801805913448334
0.0	0.0	0.6221721768379211	0.3778278231620788
1.0	0.0	0.5288324356079102	0.4711675643920898
1.0	0.0	0.5290965437889099	0.4709034264087677
1.0	0.0	0.5868476629257202	0.4131523072719574
1.0	0.0	0.5384409427642822	0.4615590572357178
0.0	0.0	0.5980867743492126	0.4019132256507873
0.0	0.0	0.6043417453765869	0.3956582248210907
0.0	0.0	0.5366173982620239	0.4633826017379761
1.0	0.0	0.5424975156784058	0.4575024843215942
1.0	0.0	0.580530047416687	0.419469952583313
1.0	0.0	0.5578699111938477	0.4421301186084747
1.0	0.0	0.5552376508712769	0.4447623193264007
1.0	0.0	0.5351647734642029	0.4648352265357971
1.0	0.0	0.5751110911369324	0.42488893866539
1.0	0.0	0.5463847517967224	0.4536152184009552
1.0	0.0	0.5448240041732788	0.4551760256290436
1.0	0.0	0.549195408821106	0.450804591178894
0.0	0.0	0.558395266532898	0.441604733467102
0.0	0.0	0.5933887362480164	0.4066112637519836
0.0	0.0	0.5391443371772766	0.460855633020401
0.0	0.0	0.5333015322685242	0.4666984677314758
0.0	0.0	0.577450156211853	0.4225498735904693
0.0	0.0	0.5890869498252869	0.4109130501747131
0.0	0.0	0.5875183939933777	0.4124815464019775
0.0	0.0	0.604917049407959	0.395082950592041
0.0	0.0	0.6133344173431396	0.3866655528545379
0.0	0.0	0.5385950207710266	0.4614050090312958
0.0	0.0	0.5957051515579224	0.4042948186397552
0.0	0.0	0.5541484355926514	0.4458515346050262
0.0	0.0	0.5831472873687744	0.4168527126312256
0.0	0.0	0.5508682131767273	0.4491317570209503
0.0	0.0	0.5922071933746338	0.4077928364276886
0.0	0.0	0.5362656116485596	0.4637343287467956
0.0	0.0	0.5714321732521057	0.4285678267478943
1.0	0.0	0.5380573868751526	0.4619426727294922
0.0	0.0	0.5331545472145081	0.4668453931808471
0.0	0.0	0.5909146070480347	0.4090854227542877
0.0	0.0	0.5896787047386169	0.4103212356567383
0.0	0.0	0.5477208495140076	0.4522790908813476
0.0	0.0	0.5347221493721008	0.4652778506278991
0.0	0.0	0.5843777656555176	0.4156222939491272
0.0	0.0	0.5667643547058105	0.4332356452941894
0.0	0.0	0.6058287024497986	0.3941713571548462
0.0	0.0	0.5433581471443176	0.4566418528556824
