# Supplementary material for: AI-augmented intraoperative decision-making workflows in diffuse midline glioma biopsy using cryosection pathology
Source: Nat Commun. 2025 Nov 26;16:11667. doi: 10.1038/s41467-025-66853-y (PMC12749771; doi:10.1038/s41467-025-66853-y)
Supplement: Supplementary file 4 — Source data [file 41467_2025_66853_MOESM4_ESM.zip › Yuan_SourceData_Fig6/Fig_6b/EVAL_all_ATRX/fold_6.csv]

Y	Y_hat	p_0	p_1
0.0	0.0	0.979686975479126	0.0203130338340997
0.0	0.0	0.9758376479148864	0.024162309244275
0.0	0.0	0.8742104768753052	0.1257895827293396
0.0	1.0	0.3509296476840973	0.6490703225135803
0.0	0.0	0.8131140470504761	0.1868859380483627
0.0	1.0	0.4172331690788269	0.5827668309211731
0.0	0.0	0.8089296221733093	0.191070407629013
0.0	0.0	0.7269819378852844	0.2730181217193603
0.0	0.0	0.9425751566886902	0.0574248470366001
1.0	0.0	0.9404214024543762	0.0595785193145275
1.0	0.0	0.5198450088500977	0.4801550209522247
0.0	0.0	0.7073969841003418	0.2926029860973358
0.0	1.0	0.0343630425632	0.9656369686126708
0.0	1.0	0.1094012111425399	0.8905987739562988
0.0	0.0	0.8253219127655029	0.1746781170368194
0.0	1.0	0.2224589437246322	0.7775411009788513
0.0	1.0	0.4801218211650848	0.5198781490325928
0.0	0.0	0.5425535440444946	0.4574464857578277
0.0	0.0	0.959532916545868	0.0404671318829059
0.0	0.0	0.9929221868515016	0.0070777516812086
0.0	0.0	0.9685713052749634	0.0314286984503269
0.0	0.0	0.8161972165107727	0.1838027685880661
0.0	0.0	0.959747076034546	0.0402528569102287
0.0	1.0	0.3004560768604278	0.6995439529418945
0.0	0.0	0.7500094771385193	0.2499904930591583
0.0	0.0	0.9988613128662108	0.0011386598926037
0.0	0.0	0.9511587023735046	0.048841293901205
0.0	0.0	0.994699001312256	0.0053010298870503
0.0	0.0	0.7923626899719238	0.2076373696327209
0.0	0.0	0.8918736577033997	0.1081263571977615
1.0	0.0	0.9724714756011964	0.0275284685194492
1.0	1.0	0.008082253858447	0.9919177889823914
1.0	1.0	0.4866218864917755	0.5133780837059021
0.0	1.0	0.0539480522274971	0.9460520148277284
0.0	0.0	0.99435693025589	0.0056431018747389
1.0	1.0	0.0113414004445075	0.988658607006073
1.0	0.0	0.5444109439849854	0.455589085817337
0.0	0.0	0.9791967272758484	0.0208033248782157
0.0	1.0	0.0436564050614833	0.9563435912132264
0.0	0.0	0.9899157881736756	0.0100842211395502
0.0	0.0	0.9214684963226318	0.0785315185785293
0.0	1.0	0.0868743732571601	0.9131255745887756
0.0	0.0	0.9757103323936462	0.0242897141724824
0.0	0.0	0.9867947697639464	0.0132052516564726
0.0	0.0	0.946263313293457	0.0537366606295108
0.0	0.0	0.9954438209533693	0.0045561306178569
1.0	1.0	0.0192351136356592	0.9807649254798888
1.0	1.0	0.3644188940525055	0.6355811357498169
0.0	1.0	0.0080837719142436	0.9919162392616272
0.0	0.0	0.9660953879356384	0.0339045897126197
1.0	1.0	0.1906986087560653	0.8093013763427734
1.0	1.0	0.0529727526009082	0.9470272064208984
0.0	0.0	0.899357259273529	0.1006427630782127
0.0	0.0	0.9917793869972228	0.0082206185907125
0.0	0.0	0.9986076951026917	0.0013923435471951
1.0	1.0	0.0016682206187397	0.9983318448066713
1.0	0.0	0.6166686415672302	0.3833313286304474
0.0	0.0	0.8906569480895996	0.1093430742621421
0.0	0.0	0.923443615436554	0.0765563920140266
0.0	0.0	0.8819769620895386	0.1180230230093002
0.0	0.0	0.9460641741752625	0.053935844451189
0.0	1.0	0.1026436164975166	0.897356390953064
0.0	0.0	0.711159348487854	0.288840651512146
0.0	0.0	0.9660526514053344	0.0339473262429237
