# Supplementary material for: AI-augmented intraoperative decision-making workflows in diffuse midline glioma biopsy using cryosection pathology
Source: Nat Commun. 2025 Nov 26;16:11667. doi: 10.1038/s41467-025-66853-y (PMC12749771; doi:10.1038/s41467-025-66853-y)
Supplement: Supplementary file 4 — Source data [file 41467_2025_66853_MOESM4_ESM.zip › Yuan_SourceData_Fig6/Fig_6b/EVAL_all_ATRX/fold_7.csv]

Y	Y_hat	p_0	p_1
1.0	1.0	0.0002935989177785	0.9997063279151917
1.0	0.0	0.9916157126426696	0.0083842258900403
0.0	0.0	0.9999573230743408	4.268400516593829e-05
0.0	0.0	0.9999536275863647	4.631114279618487e-05
1.0	0.0	0.99701726436615	0.0029827479738742
1.0	0.0	0.9996675252914428	0.0003324961580801
0.0	0.0	0.9999068975448608	9.307223808718844e-05
0.0	0.0	0.999664306640625	0.0003356813685968
1.0	0.0	0.9996019005775452	0.0003981257905252
1.0	0.0	0.855496883392334	0.144503116607666
1.0	1.0	0.0064632054418325	0.9935367703437804
1.0	0.0	0.9993284940719604	0.0006715123308822
0.0	0.0	0.9080075025558472	0.0919925421476364
0.0	0.0	0.9993836879730223	0.0006162910722196
0.0	0.0	0.9999297857284546	7.024817750789225e-05
1.0	1.0	0.0245746802538633	0.9754253029823304
0.0	0.0	0.999985933303833	1.4031556020199789e-05
0.0	0.0	0.9809935092926024	0.0190064311027526
1.0	1.0	0.0313609726727008	0.968639075756073
1.0	1.0	0.0062478221952915	0.9937521815299988
0.0	0.0	0.9999860525131226	1.395867184328381e-05
1.0	1.0	0.0468658246099948	0.9531341791152954
1.0	1.0	4.5779052015859634e-05	0.9999542236328124
1.0	1.0	0.1539075970649719	0.8460924625396729
1.0	0.0	0.6785542368888855	0.3214457333087921
1.0	1.0	0.2385677695274353	0.7614322304725647
1.0	0.0	0.9998784065246582	0.0001216143573401
0.0	0.0	0.9999372959136964	6.275273335631937e-05
0.0	0.0	0.5469856262207031	0.4530143737792969
1.0	0.0	0.7306159138679504	0.2693841159343719
1.0	0.0	0.9999433755874634	5.664872514898889e-05
1.0	0.0	0.585345447063446	0.4146545529365539
0.0	0.0	0.9999822378158568	1.778921978257131e-05
0.0	0.0	0.9999682903289796	3.171786738676019e-05
0.0	1.0	2.662586848600768e-05	0.9999734163284302
0.0	0.0	0.9063771963119508	0.0936227962374687
0.0	0.0	0.8951857089996338	0.1048142984509468
0.0	0.0	0.9860426783561708	0.0139573970809578
0.0	1.0	0.4637878239154815	0.536212146282196
0.0	1.0	0.0001458298938814	0.9998542070388794
0.0	0.0	0.9999158382415771	8.415414777118713e-05
0.0	0.0	0.9914888143539428	0.0085111493244767
0.0	0.0	0.9890519976615906	0.0109479837119579
1.0	0.0	0.9999287128448486	7.123549585230649e-05
0.0	0.0	0.9999490976333618	5.0907405238831416e-05
0.0	0.0	0.999704658985138	0.0002953330695163
0.0	0.0	0.9999896287918092	1.0389369890617672e-05
0.0	0.0	0.974242091178894	0.0257579516619443
0.0	0.0	0.999966025352478	3.3980104490183294e-05
0.0	0.0	0.9999709129333496	2.9119630198692903e-05
0.0	0.0	0.857583224773407	0.1424167901277542
