# Supplementary material for: AI-augmented intraoperative decision-making workflows in diffuse midline glioma biopsy using cryosection pathology
Source: Nat Commun. 2025 Nov 26;16:11667. doi: 10.1038/s41467-025-66853-y (PMC12749771; doi:10.1038/s41467-025-66853-y)
Supplement: Supplementary file 4 — Source data [file 41467_2025_66853_MOESM4_ESM.zip › Yuan_SourceData_Fig6/Fig_6b/EVAL_all_ATRX/fold_8.csv]

Y	Y_hat	p_0	p_1
0.0	1.0	0.350396454334259	0.649603545665741
0.0	1.0	0.3591312170028686	0.6408687829971313
0.0	1.0	0.3660566508769989	0.6339433193206787
0.0	1.0	0.372170090675354	0.627829909324646
0.0	1.0	0.3489696681499481	0.6510303616523743
0.0	1.0	0.3444429636001587	0.6555570363998413
0.0	1.0	0.3661574125289917	0.6338425874710083
0.0	1.0	0.362803041934967	0.6371970176696777
0.0	1.0	0.3804090917110443	0.6195909380912781
0.0	1.0	0.3788859248161316	0.6211140751838684
0.0	1.0	0.3833090662956238	0.616690993309021
0.0	1.0	0.3734139204025268	0.6265860795974731
0.0	1.0	0.2932179272174835	0.7067820429801941
0.0	1.0	0.3948446810245514	0.6051552891731262
0.0	1.0	0.3865925669670105	0.6134074330329895
0.0	1.0	0.3732143044471741	0.6267856955528259
1.0	1.0	0.3524715006351471	0.6475284695625305
1.0	1.0	0.3640017211437225	0.6359983086585999
1.0	1.0	0.3632756769657135	0.6367242932319641
0.0	1.0	0.3271720707416534	0.672827959060669
0.0	1.0	0.3555736243724823	0.6444264054298401
0.0	1.0	0.3694126605987549	0.6305873990058899
1.0	1.0	0.3559169471263885	0.6440830826759338
1.0	1.0	0.3801029026508331	0.6198971271514893
0.0	1.0	0.3355215191841125	0.6644785404205322
0.0	1.0	0.3801478445529938	0.6198521852493286
0.0	1.0	0.379413902759552	0.6205861568450928
0.0	1.0	0.3848742842674255	0.6151257157325745
1.0	1.0	0.3465955555438995	0.6534044742584229
0.0	1.0	0.3705063462257385	0.6294935941696167
0.0	1.0	0.3586118817329407	0.6413881778717041
0.0	1.0	0.3761854767799377	0.6238144636154175
1.0	1.0	0.3846582174301147	0.61534184217453
1.0	1.0	0.3578439950942993	0.6421560049057007
0.0	1.0	0.3764047026634216	0.6235952973365784
1.0	1.0	0.3442625701427459	0.6557374596595764
1.0	1.0	0.315068244934082	0.684931755065918
0.0	1.0	0.3544015884399414	0.6455984711647034
0.0	1.0	0.3568889498710632	0.6431110501289368
1.0	1.0	0.3531603515148163	0.6468396782875061
0.0	1.0	0.3679347336292267	0.6320652365684509
1.0	1.0	0.3617431819438934	0.6382567882537842
0.0	1.0	0.367357462644577	0.6326425671577454
1.0	1.0	0.3516226708889007	0.6483773589134216
1.0	1.0	0.364732027053833	0.635267972946167
1.0	1.0	0.336251437664032	0.663748562335968
1.0	1.0	0.3245396614074707	0.6754603385925293
1.0	1.0	0.3321884572505951	0.6678115725517273
1.0	1.0	0.3767256438732147	0.6232743859291077
0.0	1.0	0.3677376806735992	0.6322622895240784
0.0	1.0	0.3312562704086303	0.6687437295913696
0.0	1.0	0.3749667406082153	0.6250332593917847
0.0	1.0	0.371893972158432	0.6281059980392456
0.0	1.0	0.3662373125553131	0.6337626576423645
1.0	1.0	0.3084323406219482	0.6915676593780518
1.0	1.0	0.3462827801704407	0.6537172198295593
1.0	1.0	0.3602526783943176	0.6397473812103271
