# Supplementary material for: AI-augmented intraoperative decision-making workflows in diffuse midline glioma biopsy using cryosection pathology
Source: Nat Commun. 2025 Nov 26;16:11667. doi: 10.1038/s41467-025-66853-y (PMC12749771; doi:10.1038/s41467-025-66853-y)
Supplement: Supplementary file 4 — Source data [file 41467_2025_66853_MOESM4_ESM.zip › Yuan_SourceData_Fig6/Fig_6b/EVAL_all_ATRX/fold_9.csv]

Y	Y_hat	p_0	p_1
1.0	1.0	0.4615274667739868	0.538472592830658
1.0	1.0	0.4618279933929443	0.5381720066070557
0.0	1.0	0.4642572402954101	0.5357427597045898
0.0	1.0	0.465241402387619	0.5347586274147034
1.0	1.0	0.4646901786327362	0.5353098511695862
1.0	1.0	0.4611633121967315	0.5388367176055908
0.0	1.0	0.4678020179271698	0.5321980118751526
0.0	1.0	0.4668342769145965	0.533165693283081
0.0	1.0	0.4642103314399719	0.5357896685600281
0.0	1.0	0.4648095071315765	0.5351905226707458
0.0	1.0	0.4693419337272644	0.5306580662727356
0.0	1.0	0.4686313569545746	0.5313686728477478
0.0	1.0	0.4607099890708923	0.5392899513244629
0.0	1.0	0.4656493365764618	0.5343506336212158
0.0	1.0	0.4652686715126037	0.5347313284873962
0.0	1.0	0.4649834930896759	0.5350164771080017
0.0	1.0	0.4630405902862549	0.5369593501091003
1.0	1.0	0.4613107740879059	0.5386891961097717
0.0	1.0	0.4644071757793426	0.5355928540229797
0.0	1.0	0.4659274816513061	0.5340725183486938
0.0	1.0	0.4625429809093475	0.5374569892883301
0.0	1.0	0.4645582735538482	0.5354416966438293
0.0	1.0	0.465912401676178	0.5340876579284668
1.0	1.0	0.4606906473636627	0.5393093824386597
0.0	1.0	0.462584376335144	0.5374156832695007
0.0	1.0	0.4635220468044281	0.5364779233932495
0.0	1.0	0.4675779342651367	0.5324220657348633
1.0	1.0	0.4582185745239258	0.5417814254760742
1.0	1.0	0.4641454219818115	0.5358546376228333
1.0	1.0	0.4636502563953399	0.5363497138023376
1.0	1.0	0.460839569568634	0.539160430431366
1.0	1.0	0.4642479419708252	0.5357521176338196
1.0	1.0	0.4621298611164093	0.5378701090812683
0.0	1.0	0.4631796181201935	0.5368204116821289
0.0	1.0	0.4656791687011719	0.5343208312988281
0.0	1.0	0.4619256556034088	0.5380743145942688
0.0	1.0	0.4594888687133789	0.5405111312866211
0.0	1.0	0.4632580876350403	0.5367419123649597
0.0	1.0	0.4624050557613373	0.5375949740409851
0.0	1.0	0.4641728103160858	0.5358271598815918
0.0	1.0	0.4599627554416656	0.540037214756012
0.0	1.0	0.4670946896076202	0.5329053401947021
0.0	1.0	0.4631877541542053	0.5368122458457947
0.0	1.0	0.4634490609169006	0.5365509390830994
0.0	1.0	0.4668750762939453	0.5331249237060547
0.0	1.0	0.4653850793838501	0.5346149802207947
0.0	1.0	0.4622759521007538	0.5377240180969238
0.0	1.0	0.4611252546310425	0.5388747453689575
0.0	1.0	0.4645519554615021	0.5354480147361755
1.0	1.0	0.4677918553352356	0.5322082042694092
