# Supplementary material for: AI-augmented intraoperative decision-making workflows in diffuse midline glioma biopsy using cryosection pathology
Source: Nat Commun. 2025 Nov 26;16:11667. doi: 10.1038/s41467-025-66853-y (PMC12749771; doi:10.1038/s41467-025-66853-y)
Supplement: Supplementary file 4 — Source data [file 41467_2025_66853_MOESM4_ESM.zip › Yuan_SourceData_Fig6/Fig_6b/EVAL_all_ATRX/fold_all.csv]

Y	Y_hat	p_0	p_1
0.0	1.0	0.0236691068857908	0.9763309359550476
0.0	1.0	0.2088948190212249	0.7911052107810974
0.0	1.0	0.470376193523407	0.5296237468719482
0.0	0.0	0.75810706615448	0.2418928891420364
0.0	0.0	0.7151709198951721	0.2848290503025055
0.0	1.0	0.3937095999717712	0.6062904000282288
0.0	0.0	0.8157820701599121	0.1842178851366043
0.0	0.0	0.7282599806785583	0.271740049123764
0.0	0.0	0.7570761442184448	0.2429238259792328
0.0	0.0	0.7986456155776978	0.2013544142246246
0.0	0.0	0.5997761487960815	0.4002238512039184
1.0	0.0	0.535805881023407	0.4641940891742706
1.0	1.0	0.062939666211605	0.937060296535492
0.0	0.0	0.6527735590934753	0.3472264409065246
0.0	1.0	0.4733702540397644	0.5266298055648804
0.0	0.0	0.5801669359207153	0.4198330640792846
0.0	0.0	0.7864215970039368	0.2135783731937408
0.0	1.0	0.3751593232154846	0.6248406767845154
0.0	1.0	0.3802848160266876	0.6197152137756348
0.0	1.0	0.0307489149272441	0.969251036643982
0.0	0.0	0.713655948638916	0.286344051361084
0.0	0.0	0.7142910957336426	0.2857089340686798
0.0	0.0	0.902371108531952	0.0976289138197898
0.0	1.0	0.1040485128760337	0.8959514498710632
0.0	0.0	0.7586848139762878	0.2413151711225509
0.0	0.0	0.5662822127342224	0.4337177872657776
1.0	1.0	0.1685166358947754	0.8314833641052246
1.0	1.0	0.0174725092947483	0.9825274348258972
1.0	1.0	0.0693527609109878	0.930647313594818
1.0	1.0	0.0194711349904537	0.9805288910865784
0.0	1.0	0.2213976234197616	0.7786024212837219
1.0	0.0	0.5909002423286438	0.4090997874736786
1.0	0.0	0.7853941321372986	0.2146058082580566
1.0	1.0	0.366957277059555	0.6330426931381226
1.0	1.0	0.178557738661766	0.8214423060417175
0.0	0.0	0.6399637460708618	0.3600362837314605
0.0	0.0	0.7836043238639832	0.216395691037178
0.0	1.0	0.0953143015503883	0.9046857357025146
0.0	0.0	0.7807841897010803	0.2192158550024032
0.0	0.0	0.7298229336738586	0.2701770663261413
0.0	1.0	0.1858925074338913	0.8141075372695923
0.0	1.0	0.4308588802814483	0.5691410899162292
0.0	1.0	0.2137220352888107	0.7862780094146729
0.0	0.0	0.5193066000938416	0.4806933403015136
0.0	0.0	0.6077973246574402	0.3922027349472046
0.0	1.0	0.0419724248349666	0.9580275416374208
0.0	0.0	0.7648763060569763	0.2351236492395401
0.0	0.0	0.5588305592536926	0.4411694705486297
0.0	1.0	0.1179022490978241	0.8820977807044983
1.0	1.0	0.4467900693416595	0.5532099008560181
1.0	1.0	0.4518437385559082	0.5481563210487366
1.0	1.0	0.4502562284469604	0.5497438311576843
1.0	1.0	0.4549396336078644	0.5450603365898132
0.0	1.0	0.4594922363758087	0.5405077338218689
0.0	1.0	0.4575361609458923	0.5424638390541077
1.0	1.0	0.4555628597736358	0.5444371700286865
0.0	1.0	0.4528693854808807	0.5471306443214417
0.0	1.0	0.4397503137588501	0.5602496862411499
0.0	1.0	0.4463692009449005	0.5536308288574219
0.0	1.0	0.4419448971748352	0.5580551028251648
0.0	1.0	0.4532563090324402	0.5467437505722046
1.0	1.0	0.4390434920787811	0.5609564781188965
1.0	1.0	0.4389165043830871	0.5610834956169128
1.0	1.0	0.4467626810073852	0.5532373189926147
1.0	1.0	0.4456766247749328	0.5543233752250671
0.0	1.0	0.4499192237854004	0.5500808358192444
0.0	1.0	0.4542914032936096	0.5457085967063904
0.0	1.0	0.456819623708725	0.5431804060935974
0.0	1.0	0.4565086364746094	0.5434913635253906
1.0	1.0	0.4430364966392517	0.5569635033607483
1.0	1.0	0.4436031877994537	0.5563968420028687
0.0	1.0	0.4525256156921386	0.5474743843078613
0.0	1.0	0.4506025910377502	0.5493974089622498
0.0	1.0	0.4614201486110687	0.5385798215866089
1.0	1.0	0.4458901882171631	0.5541097521781921
0.0	1.0	0.4551171660423279	0.5448827743530273
0.0	1.0	0.4482527375221252	0.5517472624778748
0.0	1.0	0.4615186154842376	0.5384814143180847
1.0	1.0	0.4495366215705871	0.5504633784294128
1.0	1.0	0.4412626624107361	0.5587373971939087
0.0	1.0	0.4611360430717468	0.5388639569282532
1.0	1.0	0.4483935832977295	0.5516063570976257
1.0	1.0	0.44719398021698	0.55280601978302
0.0	1.0	0.4439754784107208	0.5560245513916016
0.0	1.0	0.4459461867809295	0.554053783416748
0.0	1.0	0.4499655961990356	0.5500344038009644
0.0	1.0	0.4432164430618286	0.5567835569381714
1.0	1.0	0.4456412196159363	0.5543587803840637
1.0	1.0	0.4479228854179382	0.552077054977417
1.0	1.0	0.444706380367279	0.555293619632721
1.0	1.0	0.4442104399204254	0.555789589881897
1.0	1.0	0.4466257095336914	0.5533742904663086
0.0	1.0	0.4601022005081177	0.5398977994918823
1.0	1.0	0.4526872336864471	0.5473127365112305
0.0	1.0	0.4576584100723266	0.5423415899276733
1.0	1.0	0.4461694061756134	0.5538305640220642
1.0	1.0	0.4520540237426758	0.5479459762573242
1.0	1.0	0.4455849826335907	0.5544149875640869
0.0	1.0	0.458132803440094	0.541867196559906
0.0	1.0	0.4549403488636017	0.5450596213340759
1.0	1.0	0.4442549347877502	0.5557450652122498
1.0	1.0	0.4525085985660553	0.5474914312362671
0.0	1.0	0.4495299756526947	0.5504699945449829
0.0	1.0	0.4534233808517456	0.5465766191482544
0.0	1.0	0.4532817006111145	0.5467182993888855
0.0	1.0	0.4507445693016052	0.5492554306983948
0.0	1.0	0.4484632313251495	0.5515367984771729
0.0	1.0	0.4490113258361816	0.5509886741638184
0.0	1.0	0.4467450678348541	0.5532549619674683
0.0	1.0	0.4580340087413788	0.5419659614562988
0.0	0.0	0.6411470770835876	0.3588529229164123
0.0	0.0	0.5298928022384644	0.4701071679592132
0.0	0.0	0.6398637890815735	0.3601362407207489
1.0	1.0	0.2320954501628875	0.7679045796394348
1.0	1.0	0.1453674137592315	0.854632556438446
1.0	0.0	0.5230883955955505	0.4769116044044494
1.0	1.0	0.1903914362192154	0.8096085786819458
1.0	1.0	0.2395482808351516	0.7604516744613647
0.0	1.0	0.3355934917926788	0.6644065380096436
0.0	1.0	0.4571947753429413	0.5428052544593811
0.0	1.0	0.4365272521972656	0.5634727478027344
1.0	0.0	0.599785566329956	0.4002144038677215
1.0	0.0	0.609721302986145	0.390278697013855
0.0	1.0	0.3101998269557953	0.6898001432418823
0.0	1.0	0.3056914210319519	0.6943085193634033
0.0	1.0	0.3743756711483001	0.6256242990493774
1.0	1.0	0.4121402502059936	0.5878597497940063
1.0	1.0	0.2754113674163818	0.7245886325836182
1.0	1.0	0.3464919924736023	0.6535080075263977
0.0	1.0	0.1694341897964477	0.8305657505989075
0.0	1.0	0.2655370533466339	0.7344629764556885
0.0	1.0	0.3812693059444427	0.6187307238578796
0.0	1.0	0.4904446899890899	0.5095552802085876
0.0	1.0	0.4286612868309021	0.5713387131690979
0.0	1.0	0.4059591591358185	0.5940408110618591
0.0	0.0	0.612688422203064	0.3873115181922912
0.0	0.0	0.6654568910598755	0.3345431089401245
1.0	1.0	0.3468977808952331	0.6531022191047668
1.0	0.0	0.5267996788024902	0.4732003211975097
0.0	1.0	0.2510949373245239	0.7489050626754761
0.0	1.0	0.3580221235752105	0.641977846622467
1.0	1.0	0.2628036439418793	0.7371963262557983
1.0	1.0	0.222045823931694	0.7779541611671448
1.0	1.0	0.1834593415260315	0.8165406584739685
1.0	1.0	0.1830770671367645	0.8169229626655579
1.0	1.0	0.2039934396743774	0.7960065007209778
0.0	1.0	0.410467267036438	0.5895326733589172
0.0	0.0	0.5800422430038452	0.4199577867984772
0.0	0.0	0.6244986653327942	0.3755013048648834
1.0	1.0	0.2978677153587341	0.7021322846412659
1.0	1.0	0.2904517948627472	0.7095481753349304
1.0	1.0	0.2615137696266174	0.7384862899780273
0.0	1.0	0.2946110069751739	0.7053890228271484
0.0	1.0	0.3711002171039581	0.6288997530937195
0.0	1.0	0.2241468280553817	0.775853157043457
0.0	1.0	0.2677075862884521	0.7322924137115479
0.0	1.0	0.3247571885585785	0.6752428412437439
0.0	1.0	0.3233179450035095	0.6766820549964905
0.0	1.0	0.3720566928386688	0.6279433369636536
0.0	1.0	0.4066140651702881	0.5933859348297119
0.0	1.0	0.409448504447937	0.590551495552063
0.0	0.0	0.5340197682380676	0.4659802615642547
0.0	1.0	0.4006416201591491	0.5993583798408508
0.0	1.0	0.3476879894733429	0.6523119807243347
0.0	0.0	0.6033158898353577	0.3966841399669647
0.0	1.0	0.4125236272811889	0.587476372718811
0.0	1.0	0.3490959107875824	0.65090411901474
0.0	1.0	0.2299671769142151	0.7700328230857849
0.0	1.0	0.4644526243209839	0.5355473756790161
0.0	0.0	0.5691972374916077	0.4308027923107147
0.0	0.0	0.7001527547836304	0.2998472452163696
0.0	0.0	0.6208069324493408	0.3791930973529815
0.0	1.0	0.3722304403781891	0.6277695298194885
0.0	1.0	0.2998540997505188	0.7001459002494812
0.0	0.0	0.7624558210372925	0.2375441789627075
0.0	0.0	0.6436975002288818	0.3563024401664734
0.0	0.0	0.6245437264442444	0.3754562139511108
0.0	0.0	0.7052434086799622	0.2947566211223602
0.0	0.0	0.8051590323448181	0.1948410123586654
1.0	0.0	0.8008805513381958	0.1991194784641266
1.0	1.0	0.4477210938930511	0.5522789359092712
1.0	1.0	0.4227936863899231	0.5772063732147217
1.0	0.0	0.7134318947792053	0.2865680456161499
1.0	1.0	0.4270824790000915	0.5729175209999084
1.0	1.0	0.4704712331295013	0.5295287370681763
0.0	0.0	0.6583536863327026	0.341646283864975
0.0	0.0	0.7389317154884338	0.2610682845115661
0.0	0.0	0.7765085101127625	0.2234915345907211
1.0	1.0	0.3793079257011413	0.6206920742988586
1.0	0.0	0.6638742089271545	0.3361258506774902
0.0	0.0	0.7008376121520996	0.299162358045578
0.0	0.0	0.6902958750724792	0.3097041547298431
0.0	0.0	0.8143473267555237	0.1856526285409927
1.0	1.0	0.3707741498947143	0.6292259097099304
1.0	1.0	0.3747831583023071	0.6252168416976929
1.0	0.0	0.7727768421173096	0.2272231131792068
1.0	0.0	0.5526546835899353	0.4473453462123871
1.0	0.0	0.6295011043548584	0.3704988658428192
0.0	0.0	0.8154368996620178	0.1845630705356598
1.0	0.0	0.5561937093734741	0.4438062906265259
0.0	0.0	0.7237417101860046	0.2762582302093506
0.0	0.0	0.6532170176506042	0.346782922744751
0.0	0.0	0.7819806337356567	0.2180193960666656
0.0	0.0	0.6602798104286194	0.339720219373703
0.0	0.0	0.6730766296386719	0.3269233107566833
0.0	1.0	0.4966711401939392	0.5033288598060608
0.0	0.0	0.7986792325973511	0.2013207823038101
0.0	0.0	0.6129267811775208	0.3870731592178345
0.0	0.0	0.7448912262916565	0.2551088035106659
0.0	0.0	0.7817661762237549	0.2182338237762451
0.0	0.0	0.6866410970687866	0.3133588433265686
0.0	0.0	0.7399465441703796	0.260053426027298
0.0	0.0	0.5792669653892517	0.420733094215393
0.0	0.0	0.5857140421867371	0.4142859280109405
0.0	0.0	0.6091184020042419	0.390881597995758
0.0	0.0	0.6459808349609375	0.3540191948413849
1.0	0.0	0.7814796566963196	0.218520388007164
0.0	0.0	0.6652712225914001	0.3347287476062774
0.0	0.0	0.8157915472984314	0.1842084676027298
1.0	0.0	0.7359877824783325	0.2640121877193451
1.0	1.0	0.4972327053546905	0.5027673244476318
0.0	0.0	0.7572369575500488	0.2427630871534347
0.0	0.0	0.7019137740135193	0.2980861961841583
0.0	1.0	0.4232474565505981	0.5767525434494019
0.0	0.0	0.5063681602478027	0.4936318397521972
1.0	0.0	0.5731964111328125	0.4268036186695099
1.0	0.0	0.7616910338401794	0.2383089661598205
0.0	0.0	0.8008127212524414	0.1991872191429138
0.0	0.0	0.8220759034156799	0.1779240816831588
0.0	0.0	0.7572392821311951	0.2427607625722885
1.0	1.0	0.4847898483276367	0.5152101516723633
1.0	1.0	0.4845001101493835	0.5154998898506165
1.0	1.0	0.4829735159873962	0.5170264840126038
1.0	1.0	0.4828417003154754	0.5171583294868469
1.0	1.0	0.4815401136875152	0.5184599161148071
1.0	1.0	0.4826589524745941	0.5173410773277283
0.0	1.0	0.4837479591369629	0.5162520408630371
0.0	1.0	0.4838778972625732	0.5161221027374268
0.0	1.0	0.4848609566688537	0.5151390433311462
0.0	1.0	0.4834522008895874	0.5165477991104126
0.0	1.0	0.4835042357444763	0.5164957642555237
0.0	1.0	0.4857789278030395	0.5142210125923157
1.0	1.0	0.4818403422832489	0.5181596875190735
0.0	1.0	0.4826196730136871	0.5173802971839905
0.0	1.0	0.4827460646629333	0.5172539353370667
1.0	1.0	0.4825512766838074	0.5174487233161926
1.0	1.0	0.4825867712497711	0.5174131989479065
0.0	1.0	0.48322793841362	0.5167720913887024
0.0	1.0	0.482628732919693	0.5173712372779846
1.0	1.0	0.4834383428096771	0.5165616869926453
0.0	1.0	0.4831424355506897	0.5168575644493103
0.0	1.0	0.4851775467395782	0.5148224234580994
0.0	1.0	0.4856613278388977	0.5143386125564575
1.0	1.0	0.4840601980686188	0.5159398317337036
0.0	1.0	0.4835444092750549	0.5164555907249451
0.0	1.0	0.484790027141571	0.515209972858429
0.0	1.0	0.4838500916957855	0.5161498785018921
0.0	1.0	0.4836633503437042	0.5163366794586182
0.0	1.0	0.4836765825748443	0.516323447227478
0.0	1.0	0.4828416407108307	0.5171583294868469
0.0	1.0	0.4830267429351806	0.5169732570648193
0.0	1.0	0.4827159941196441	0.5172840356826782
0.0	1.0	0.4849589169025421	0.5150410532951355
0.0	1.0	0.4835281372070312	0.5164718627929688
0.0	1.0	0.4842200875282287	0.515779972076416
0.0	1.0	0.483336478471756	0.5166635513305664
1.0	1.0	0.4822950959205627	0.5177049040794373
1.0	1.0	0.4824033975601196	0.5175966024398804
0.0	1.0	0.4837997853755951	0.5162001848220825
0.0	1.0	0.484257698059082	0.5157423615455627
0.0	1.0	0.4838509857654571	0.5161489844322205
1.0	1.0	0.4820272326469421	0.5179727673530579
1.0	1.0	0.4839707016944885	0.5160292983055115
0.0	1.0	0.4838859140872955	0.5161140561103821
0.0	1.0	0.4821138083934784	0.5178861618041992
0.0	1.0	0.4840468764305115	0.5159531235694885
0.0	1.0	0.4828077256679535	0.5171923041343689
0.0	1.0	0.4826814234256744	0.517318606376648
0.0	1.0	0.4820886254310608	0.5179113745689392
0.0	1.0	0.4834619462490082	0.5165380835533142
0.0	1.0	0.4842104911804199	0.5157894492149353
0.0	1.0	0.4832563102245331	0.5167437195777893
0.0	1.0	0.4823752045631408	0.5176247954368591
0.0	1.0	0.4846563637256622	0.5153436064720154
0.0	0.0	0.548279881477356	0.4517200887203216
0.0	0.0	0.5684376955032349	0.4315622746944427
0.0	0.0	0.5986709594726562	0.4013290405273437
0.0	0.0	0.595035970211029	0.4049640595912933
0.0	0.0	0.5624911189079285	0.4375088214874267
0.0	0.0	0.5956865549087524	0.4043134152889251
0.0	0.0	0.6169657111167908	0.3830342888832092
0.0	0.0	0.5424445271492004	0.4575555324554443
1.0	0.0	0.5323717594146729	0.4676282703876495
0.0	0.0	0.5926700830459595	0.4073299169540405
0.0	0.0	0.5596860647201538	0.4403139054775238
0.0	0.0	0.546061635017395	0.453938364982605
0.0	0.0	0.6047180891036987	0.3952818810939789
0.0	0.0	0.519819438457489	0.4801805913448334
0.0	0.0	0.6221721768379211	0.3778278231620788
1.0	0.0	0.5288324356079102	0.4711675643920898
1.0	0.0	0.5290965437889099	0.4709034264087677
1.0	0.0	0.5868476629257202	0.4131523072719574
1.0	0.0	0.5384409427642822	0.4615590572357178
0.0	0.0	0.5980867743492126	0.4019132256507873
0.0	0.0	0.6043417453765869	0.3956582248210907
0.0	0.0	0.5366173982620239	0.4633826017379761
1.0	0.0	0.5424975156784058	0.4575024843215942
1.0	0.0	0.580530047416687	0.419469952583313
1.0	0.0	0.5578699111938477	0.4421301186084747
1.0	0.0	0.5552376508712769	0.4447623193264007
1.0	0.0	0.5351647734642029	0.4648352265357971
1.0	0.0	0.5751110911369324	0.42488893866539
1.0	0.0	0.5463847517967224	0.4536152184009552
1.0	0.0	0.5448240041732788	0.4551760256290436
1.0	0.0	0.549195408821106	0.450804591178894
0.0	0.0	0.558395266532898	0.441604733467102
0.0	0.0	0.5933887362480164	0.4066112637519836
0.0	0.0	0.5391443371772766	0.460855633020401
0.0	0.0	0.5333015322685242	0.4666984677314758
0.0	0.0	0.577450156211853	0.4225498735904693
0.0	0.0	0.5890869498252869	0.4109130501747131
0.0	0.0	0.5875183939933777	0.4124815464019775
0.0	0.0	0.604917049407959	0.395082950592041
0.0	0.0	0.6133344173431396	0.3866655528545379
0.0	0.0	0.5385950207710266	0.4614050090312958
0.0	0.0	0.5957051515579224	0.4042948186397552
0.0	0.0	0.5541484355926514	0.4458515346050262
0.0	0.0	0.5831472873687744	0.4168527126312256
0.0	0.0	0.5508682131767273	0.4491317570209503
0.0	0.0	0.5922071933746338	0.4077928364276886
0.0	0.0	0.5362656116485596	0.4637343287467956
0.0	0.0	0.5714321732521057	0.4285678267478943
1.0	0.0	0.5380573868751526	0.4619426727294922
0.0	0.0	0.5331545472145081	0.4668453931808471
0.0	0.0	0.5909146070480347	0.4090854227542877
0.0	0.0	0.5896787047386169	0.4103212356567383
0.0	0.0	0.5477208495140076	0.4522790908813476
0.0	0.0	0.5347221493721008	0.4652778506278991
0.0	0.0	0.5843777656555176	0.4156222939491272
0.0	0.0	0.5667643547058105	0.4332356452941894
0.0	0.0	0.6058287024497986	0.3941713571548462
0.0	0.0	0.5433581471443176	0.4566418528556824
0.0	0.0	0.979686975479126	0.0203130338340997
0.0	0.0	0.9758376479148864	0.024162309244275
0.0	0.0	0.8742104768753052	0.1257895827293396
0.0	1.0	0.3509296476840973	0.6490703225135803
0.0	0.0	0.8131140470504761	0.1868859380483627
0.0	1.0	0.4172331690788269	0.5827668309211731
0.0	0.0	0.8089296221733093	0.191070407629013
0.0	0.0	0.7269819378852844	0.2730181217193603
0.0	0.0	0.9425751566886902	0.0574248470366001
1.0	0.0	0.9404214024543762	0.0595785193145275
1.0	0.0	0.5198450088500977	0.4801550209522247
0.0	0.0	0.7073969841003418	0.2926029860973358
0.0	1.0	0.0343630425632	0.9656369686126708
0.0	1.0	0.1094012111425399	0.8905987739562988
0.0	0.0	0.8253219127655029	0.1746781170368194
0.0	1.0	0.2224589437246322	0.7775411009788513
0.0	1.0	0.4801218211650848	0.5198781490325928
0.0	0.0	0.5425535440444946	0.4574464857578277
0.0	0.0	0.959532916545868	0.0404671318829059
0.0	0.0	0.9929221868515016	0.0070777516812086
0.0	0.0	0.9685713052749634	0.0314286984503269
0.0	0.0	0.8161972165107727	0.1838027685880661
0.0	0.0	0.959747076034546	0.0402528569102287
0.0	1.0	0.3004560768604278	0.6995439529418945
0.0	0.0	0.7500094771385193	0.2499904930591583
0.0	0.0	0.9988613128662108	0.0011386598926037
0.0	0.0	0.9511587023735046	0.048841293901205
0.0	0.0	0.994699001312256	0.0053010298870503
0.0	0.0	0.7923626899719238	0.2076373696327209
0.0	0.0	0.8918736577033997	0.1081263571977615
1.0	0.0	0.9724714756011964	0.0275284685194492
1.0	1.0	0.008082253858447	0.9919177889823914
1.0	1.0	0.4866218864917755	0.5133780837059021
0.0	1.0	0.0539480522274971	0.9460520148277284
0.0	0.0	0.99435693025589	0.0056431018747389
1.0	1.0	0.0113414004445075	0.988658607006073
1.0	0.0	0.5444109439849854	0.455589085817337
0.0	0.0	0.9791967272758484	0.0208033248782157
0.0	1.0	0.0436564050614833	0.9563435912132264
0.0	0.0	0.9899157881736756	0.0100842211395502
0.0	0.0	0.9214684963226318	0.0785315185785293
0.0	1.0	0.0868743732571601	0.9131255745887756
0.0	0.0	0.9757103323936462	0.0242897141724824
0.0	0.0	0.9867947697639464	0.0132052516564726
0.0	0.0	0.946263313293457	0.0537366606295108
0.0	0.0	0.9954438209533693	0.0045561306178569
1.0	1.0	0.0192351136356592	0.9807649254798888
1.0	1.0	0.3644188940525055	0.6355811357498169
0.0	1.0	0.0080837719142436	0.9919162392616272
0.0	0.0	0.9660953879356384	0.0339045897126197
1.0	1.0	0.1906986087560653	0.8093013763427734
1.0	1.0	0.0529727526009082	0.9470272064208984
0.0	0.0	0.899357259273529	0.1006427630782127
0.0	0.0	0.9917793869972228	0.0082206185907125
0.0	0.0	0.9986076951026917	0.0013923435471951
1.0	1.0	0.0016682206187397	0.9983318448066713
1.0	0.0	0.6166686415672302	0.3833313286304474
0.0	0.0	0.8906569480895996	0.1093430742621421
0.0	0.0	0.923443615436554	0.0765563920140266
0.0	0.0	0.8819769620895386	0.1180230230093002
0.0	0.0	0.9460641741752625	0.053935844451189
0.0	1.0	0.1026436164975166	0.897356390953064
0.0	0.0	0.711159348487854	0.288840651512146
0.0	0.0	0.9660526514053344	0.0339473262429237
1.0	1.0	0.0002935989177785	0.9997063279151917
1.0	0.0	0.9916157126426696	0.0083842258900403
0.0	0.0	0.9999573230743408	4.268400516593829e-05
0.0	0.0	0.9999536275863647	4.631114279618487e-05
1.0	0.0	0.99701726436615	0.0029827479738742
1.0	0.0	0.9996675252914428	0.0003324961580801
0.0	0.0	0.9999068975448608	9.307223808718844e-05
0.0	0.0	0.999664306640625	0.0003356813685968
1.0	0.0	0.9996019005775452	0.0003981257905252
1.0	0.0	0.855496883392334	0.144503116607666
1.0	1.0	0.0064632054418325	0.9935367703437804
1.0	0.0	0.9993284940719604	0.0006715123308822
0.0	0.0	0.9080075025558472	0.0919925421476364
0.0	0.0	0.9993836879730223	0.0006162910722196
0.0	0.0	0.9999297857284546	7.024817750789225e-05
1.0	1.0	0.0245746802538633	0.9754253029823304
0.0	0.0	0.999985933303833	1.4031556020199789e-05
0.0	0.0	0.9809935092926024	0.0190064311027526
1.0	1.0	0.0313609726727008	0.968639075756073
1.0	1.0	0.0062478221952915	0.9937521815299988
0.0	0.0	0.9999860525131226	1.395867184328381e-05
1.0	1.0	0.0468658246099948	0.9531341791152954
1.0	1.0	4.5779052015859634e-05	0.9999542236328124
1.0	1.0	0.1539075970649719	0.8460924625396729
1.0	0.0	0.6785542368888855	0.3214457333087921
1.0	1.0	0.2385677695274353	0.7614322304725647
1.0	0.0	0.9998784065246582	0.0001216143573401
0.0	0.0	0.9999372959136964	6.275273335631937e-05
0.0	0.0	0.5469856262207031	0.4530143737792969
1.0	0.0	0.7306159138679504	0.2693841159343719
1.0	0.0	0.9999433755874634	5.664872514898889e-05
1.0	0.0	0.585345447063446	0.4146545529365539
0.0	0.0	0.9999822378158568	1.778921978257131e-05
0.0	0.0	0.9999682903289796	3.171786738676019e-05
0.0	1.0	2.662586848600768e-05	0.9999734163284302
0.0	0.0	0.9063771963119508	0.0936227962374687
0.0	0.0	0.8951857089996338	0.1048142984509468
0.0	0.0	0.9860426783561708	0.0139573970809578
0.0	1.0	0.4637878239154815	0.536212146282196
0.0	1.0	0.0001458298938814	0.9998542070388794
0.0	0.0	0.9999158382415771	8.415414777118713e-05
0.0	0.0	0.9914888143539428	0.0085111493244767
0.0	0.0	0.9890519976615906	0.0109479837119579
1.0	0.0	0.9999287128448486	7.123549585230649e-05
0.0	0.0	0.9999490976333618	5.0907405238831416e-05
0.0	0.0	0.999704658985138	0.0002953330695163
0.0	0.0	0.9999896287918092	1.0389369890617672e-05
0.0	0.0	0.974242091178894	0.0257579516619443
0.0	0.0	0.999966025352478	3.3980104490183294e-05
0.0	0.0	0.9999709129333496	2.9119630198692903e-05
0.0	0.0	0.857583224773407	0.1424167901277542
0.0	1.0	0.350396454334259	0.649603545665741
0.0	1.0	0.3591312170028686	0.6408687829971313
0.0	1.0	0.3660566508769989	0.6339433193206787
0.0	1.0	0.372170090675354	0.627829909324646
0.0	1.0	0.3489696681499481	0.6510303616523743
0.0	1.0	0.3444429636001587	0.6555570363998413
0.0	1.0	0.3661574125289917	0.6338425874710083
0.0	1.0	0.362803041934967	0.6371970176696777
0.0	1.0	0.3804090917110443	0.6195909380912781
0.0	1.0	0.3788859248161316	0.6211140751838684
0.0	1.0	0.3833090662956238	0.616690993309021
0.0	1.0	0.3734139204025268	0.6265860795974731
0.0	1.0	0.2932179272174835	0.7067820429801941
0.0	1.0	0.3948446810245514	0.6051552891731262
0.0	1.0	0.3865925669670105	0.6134074330329895
0.0	1.0	0.3732143044471741	0.6267856955528259
1.0	1.0	0.3524715006351471	0.6475284695625305
1.0	1.0	0.3640017211437225	0.6359983086585999
1.0	1.0	0.3632756769657135	0.6367242932319641
0.0	1.0	0.3271720707416534	0.672827959060669
0.0	1.0	0.3555736243724823	0.6444264054298401
0.0	1.0	0.3694126605987549	0.6305873990058899
1.0	1.0	0.3559169471263885	0.6440830826759338
1.0	1.0	0.3801029026508331	0.6198971271514893
0.0	1.0	0.3355215191841125	0.6644785404205322
0.0	1.0	0.3801478445529938	0.6198521852493286
0.0	1.0	0.379413902759552	0.6205861568450928
0.0	1.0	0.3848742842674255	0.6151257157325745
1.0	1.0	0.3465955555438995	0.6534044742584229
0.0	1.0	0.3705063462257385	0.6294935941696167
0.0	1.0	0.3586118817329407	0.6413881778717041
0.0	1.0	0.3761854767799377	0.6238144636154175
1.0	1.0	0.3846582174301147	0.61534184217453
1.0	1.0	0.3578439950942993	0.6421560049057007
0.0	1.0	0.3764047026634216	0.6235952973365784
1.0	1.0	0.3442625701427459	0.6557374596595764
1.0	1.0	0.315068244934082	0.684931755065918
0.0	1.0	0.3544015884399414	0.6455984711647034
0.0	1.0	0.3568889498710632	0.6431110501289368
1.0	1.0	0.3531603515148163	0.6468396782875061
0.0	1.0	0.3679347336292267	0.6320652365684509
1.0	1.0	0.3617431819438934	0.6382567882537842
0.0	1.0	0.367357462644577	0.6326425671577454
1.0	1.0	0.3516226708889007	0.6483773589134216
1.0	1.0	0.364732027053833	0.635267972946167
1.0	1.0	0.336251437664032	0.663748562335968
1.0	1.0	0.3245396614074707	0.6754603385925293
1.0	1.0	0.3321884572505951	0.6678115725517273
1.0	1.0	0.3767256438732147	0.6232743859291077
0.0	1.0	0.3677376806735992	0.6322622895240784
0.0	1.0	0.3312562704086303	0.6687437295913696
0.0	1.0	0.3749667406082153	0.6250332593917847
0.0	1.0	0.371893972158432	0.6281059980392456
0.0	1.0	0.3662373125553131	0.6337626576423645
1.0	1.0	0.3084323406219482	0.6915676593780518
1.0	1.0	0.3462827801704407	0.6537172198295593
1.0	1.0	0.3602526783943176	0.6397473812103271
1.0	1.0	0.4615274667739868	0.538472592830658
1.0	1.0	0.4618279933929443	0.5381720066070557
0.0	1.0	0.4642572402954101	0.5357427597045898
0.0	1.0	0.465241402387619	0.5347586274147034
1.0	1.0	0.4646901786327362	0.5353098511695862
1.0	1.0	0.4611633121967315	0.5388367176055908
0.0	1.0	0.4678020179271698	0.5321980118751526
0.0	1.0	0.4668342769145965	0.533165693283081
0.0	1.0	0.4642103314399719	0.5357896685600281
0.0	1.0	0.4648095071315765	0.5351905226707458
0.0	1.0	0.4693419337272644	0.5306580662727356
0.0	1.0	0.4686313569545746	0.5313686728477478
0.0	1.0	0.4607099890708923	0.5392899513244629
0.0	1.0	0.4656493365764618	0.5343506336212158
0.0	1.0	0.4652686715126037	0.5347313284873962
0.0	1.0	0.4649834930896759	0.5350164771080017
0.0	1.0	0.4630405902862549	0.5369593501091003
1.0	1.0	0.4613107740879059	0.5386891961097717
0.0	1.0	0.4644071757793426	0.5355928540229797
0.0	1.0	0.4659274816513061	0.5340725183486938
0.0	1.0	0.4625429809093475	0.5374569892883301
0.0	1.0	0.4645582735538482	0.5354416966438293
0.0	1.0	0.465912401676178	0.5340876579284668
1.0	1.0	0.4606906473636627	0.5393093824386597
0.0	1.0	0.462584376335144	0.5374156832695007
0.0	1.0	0.4635220468044281	0.5364779233932495
0.0	1.0	0.4675779342651367	0.5324220657348633
1.0	1.0	0.4582185745239258	0.5417814254760742
1.0	1.0	0.4641454219818115	0.5358546376228333
1.0	1.0	0.4636502563953399	0.5363497138023376
1.0	1.0	0.460839569568634	0.539160430431366
1.0	1.0	0.4642479419708252	0.5357521176338196
1.0	1.0	0.4621298611164093	0.5378701090812683
0.0	1.0	0.4631796181201935	0.5368204116821289
0.0	1.0	0.4656791687011719	0.5343208312988281
0.0	1.0	0.4619256556034088	0.5380743145942688
0.0	1.0	0.4594888687133789	0.5405111312866211
0.0	1.0	0.4632580876350403	0.5367419123649597
0.0	1.0	0.4624050557613373	0.5375949740409851
0.0	1.0	0.4641728103160858	0.5358271598815918
0.0	1.0	0.4599627554416656	0.540037214756012
0.0	1.0	0.4670946896076202	0.5329053401947021
0.0	1.0	0.4631877541542053	0.5368122458457947
0.0	1.0	0.4634490609169006	0.5365509390830994
0.0	1.0	0.4668750762939453	0.5331249237060547
0.0	1.0	0.4653850793838501	0.5346149802207947
0.0	1.0	0.4622759521007538	0.5377240180969238
0.0	1.0	0.4611252546310425	0.5388747453689575
0.0	1.0	0.4645519554615021	0.5354480147361755
1.0	1.0	0.4677918553352356	0.5322082042694092
