# Supplementary material for: AI-augmented intraoperative decision-making workflows in diffuse midline glioma biopsy using cryosection pathology
Source: Nat Commun. 2025 Nov 26;16:11667. doi: 10.1038/s41467-025-66853-y (PMC12749771; doi:10.1038/s41467-025-66853-y)
Supplement: Supplementary file 4 — Source data [file 41467_2025_66853_MOESM4_ESM.zip › Yuan_SourceData_Fig6/Fig_6b/EVAL_all_H3K27M/fold_0.csv]

Y	Y_hat	p_0	p_1
0.0	0.0	0.6514198184013367	0.3485801219940185
0.0	0.0	0.822849690914154	0.1771502792835235
0.0	0.0	0.8287603855133057	0.1712395995855331
0.0	0.0	0.8261701464653015	0.1738298684358596
1.0	0.0	0.5257852673530579	0.4742147326469421
0.0	0.0	0.7273195385932922	0.2726804614067077
0.0	0.0	0.9239118695259094	0.0760881602764129
0.0	0.0	0.8826592564582825	0.1173407286405563
0.0	0.0	0.9603490829467772	0.0396509505808353
0.0	0.0	0.8865393400192261	0.1134606599807739
0.0	0.0	0.7990879416465759	0.2009119987487793
1.0	0.0	0.5585770010948181	0.4414229393005371
1.0	0.0	0.7713249921798706	0.2286750674247741
1.0	0.0	0.8904517889022827	0.1095482558012008
1.0	0.0	0.8937742114067078	0.106225773692131
1.0	1.0	0.4989878535270691	0.5010121464729309
0.0	0.0	0.9630029797554016	0.0369970388710498
0.0	0.0	0.9409607648849488	0.0590391643345356
0.0	0.0	0.7972355484962463	0.2027644366025924
1.0	0.0	0.6021311283111572	0.3978688418865204
1.0	1.0	0.4616546928882599	0.5383453369140625
1.0	0.0	0.5542656779289246	0.4457343518733978
1.0	1.0	0.1611249446868896	0.8388750553131104
1.0	0.0	0.7000638842582703	0.2999361157417297
0.0	0.0	0.9162309169769288	0.0837690532207489
0.0	0.0	0.767652153968811	0.2323478609323501
1.0	1.0	0.4708637297153473	0.5291363000869751
1.0	0.0	0.8278936743736267	0.1721063405275344
1.0	1.0	0.127349704504013	0.8726502656936646
1.0	1.0	0.2584011554718017	0.7415988445281982
0.0	1.0	0.2693672776222229	0.7306327819824219
1.0	1.0	0.4001885950565338	0.5998113751411438
1.0	1.0	0.0463972799479961	0.9536027908325196
1.0	1.0	0.1225568056106567	0.8774431943893433
1.0	0.0	0.636907160282135	0.363092839717865
1.0	0.0	0.7754549384117126	0.2245450019836425
0.0	0.0	0.9007951617240906	0.0992048010230064
1.0	0.0	0.5219897627830505	0.4780102968215942
0.0	0.0	0.5980722308158875	0.4019277989864349
0.0	0.0	0.561698317527771	0.4383017420768738
0.0	0.0	0.9765489101409912	0.0234511289745569
0.0	1.0	0.4050532579421997	0.5949467420578003
0.0	0.0	0.6468217968940735	0.3531782031059265
0.0	0.0	0.8050631880760193	0.1949368268251419
0.0	0.0	0.5544745922088623	0.4455254077911377
0.0	0.0	0.7950031757354736	0.2049968242645263
1.0	1.0	0.3252123296260834	0.6747876405715942
1.0	1.0	0.1020923033356666	0.8979077339172363
0.0	0.0	0.8574226498603821	0.1425773650407791
