# Supplementary material for: AI-augmented intraoperative decision-making workflows in diffuse midline glioma biopsy using cryosection pathology
Source: Nat Commun. 2025 Nov 26;16:11667. doi: 10.1038/s41467-025-66853-y (PMC12749771; doi:10.1038/s41467-025-66853-y)
Supplement: Supplementary file 4 — Source data [file 41467_2025_66853_MOESM4_ESM.zip › Yuan_SourceData_Fig6/Fig_6b/EVAL_all_H3K27M/fold_1.csv]

Y	Y_hat	p_0	p_1
0.0	1.0	0.2115675956010818	0.7884324193000793
0.0	0.0	0.6897594928741455	0.3102405369281769
0.0	1.0	0.2124270498752594	0.7875729203224182
0.0	1.0	0.075225330889225	0.924774706363678
0.0	1.0	0.0010928087867796	0.998907208442688
0.0	1.0	0.0242166016250848	0.9757834076881408
0.0	0.0	0.9705934524536132	0.0294065494090318
0.0	0.0	0.9981247782707214	0.001875216839835
1.0	1.0	0.0079111903905868	0.992088794708252
1.0	1.0	0.0095268404111266	0.9904730916023254
1.0	1.0	0.0836096256971359	0.9163903594017028
1.0	0.0	0.9986263513565063	0.0013736218679696
0.0	1.0	0.0532510839402675	0.946748912334442
0.0	1.0	0.3239969313144684	0.6760030388832092
0.0	0.0	0.9891341328620912	0.0108658950775861
0.0	1.0	0.2191904187202453	0.7808096408843994
0.0	0.0	0.6863371729850769	0.3136627674102783
0.0	0.0	0.9886618852615356	0.0113381668925285
1.0	1.0	0.4151686429977417	0.5848313570022583
1.0	1.0	0.0181757658720016	0.9818242192268372
1.0	1.0	0.2475350499153137	0.7524649500846863
1.0	1.0	0.0692686140537262	0.9307314157485962
1.0	1.0	0.0305841565132141	0.9694157838821412
1.0	1.0	0.1318358927965164	0.8681641221046448
1.0	1.0	0.0144046042114496	0.9855953454971312
1.0	1.0	0.0176500510424375	0.9823498725891112
1.0	1.0	0.4273325800895691	0.5726674199104309
0.0	0.0	0.963729739189148	0.0362702310085296
0.0	0.0	0.9602586030960084	0.039741400629282
1.0	1.0	0.0516048967838287	0.9483951330184937
1.0	1.0	0.3288541138172149	0.6711458563804626
1.0	1.0	0.0042541502043604	0.995745837688446
0.0	1.0	0.049642089754343	0.9503579139709472
0.0	1.0	0.0083857886493206	0.9916142225265504
0.0	1.0	0.0338521674275398	0.9661478996276855
0.0	0.0	0.8739373087882996	0.1260626763105392
1.0	1.0	0.0111299874261021	0.9888700246810912
1.0	1.0	0.041541751474142	0.9584583044052124
0.0	0.0	0.6846486330032349	0.3153513967990875
0.0	1.0	0.0211117416620254	0.978888213634491
0.0	0.0	0.9584935307502748	0.0415065065026283
0.0	0.0	0.9660440683364868	0.033955905586481
1.0	1.0	0.0136056467890739	0.9863943457603456
0.0	1.0	0.1059038043022155	0.8940961956977844
0.0	0.0	0.9988458156585692	0.0011541062267497
1.0	1.0	0.0927663668990135	0.9072336554527284
1.0	1.0	0.0303701777011156	0.9696298241615297
1.0	1.0	0.0639915615320205	0.9360084533691406
1.0	1.0	0.0434382483363151	0.9565616846084596
0.0	1.0	0.1104239299893379	0.8895760774612427
0.0	0.0	0.726696789264679	0.2733031511306762
1.0	1.0	0.2058834135532379	0.7941166162490845
1.0	1.0	0.0897333621978759	0.9102666974067688
0.0	0.0	0.9998339414596558	0.0001660780690144
0.0	0.0	0.999455749988556	0.0005442194524221
0.0	0.0	0.9618425965309144	0.0381573885679245
0.0	0.0	0.999747097492218	0.0002528702607378
1.0	0.0	0.7003815174102783	0.2996184825897217
1.0	1.0	0.1796814501285553	0.8203185796737671
1.0	1.0	0.1542974114418029	0.8457026481628418
0.0	1.0	0.0014828334096819	0.9985172152519226
