# Supplementary material for: AI-augmented intraoperative decision-making workflows in diffuse midline glioma biopsy using cryosection pathology
Source: Nat Commun. 2025 Nov 26;16:11667. doi: 10.1038/s41467-025-66853-y (PMC12749771; doi:10.1038/s41467-025-66853-y)
Supplement: Supplementary file 4 — Source data [file 41467_2025_66853_MOESM4_ESM.zip › Yuan_SourceData_Fig6/Fig_6b/EVAL_all_H3K27M/fold_2.csv]

Y	Y_hat	p_0	p_1
0.0	1.0	0.3919117748737335	0.6080881953239441
0.0	1.0	0.4153730571269989	0.5846269130706787
0.0	1.0	0.4889695346355438	0.5110304355621338
1.0	1.0	0.340161919593811	0.659838080406189
1.0	1.0	0.3277361094951629	0.6722638607025146
1.0	1.0	0.3396186530590057	0.6603813767433167
1.0	1.0	0.2875384986400604	0.712461531162262
1.0	0.0	0.6092489957809448	0.3907509744167328
0.0	1.0	0.4633256494998932	0.5366743803024292
0.0	1.0	0.358898252248764	0.6411017179489136
0.0	0.0	0.7288029789924622	0.2711970806121826
1.0	1.0	0.1838058829307556	0.8161941170692444
1.0	1.0	0.2250533103942871	0.7749466896057129
0.0	1.0	0.3088628649711609	0.6911371350288391
0.0	1.0	0.2840586900711059	0.7159412503242493
1.0	1.0	0.2948284745216369	0.7051715850830078
1.0	1.0	0.1922253519296646	0.8077746629714966
1.0	1.0	0.4464222192764282	0.5535777807235718
1.0	0.0	0.53776615858078	0.4622338116168976
0.0	1.0	0.4472443163394928	0.5527556538581848
0.0	1.0	0.4172025918960571	0.5827974081039429
0.0	0.0	0.6042830348014832	0.3957169651985168
1.0	1.0	0.4202092587947845	0.5797907710075378
1.0	0.0	0.6192108392715454	0.3807891011238098
0.0	1.0	0.4716620147228241	0.5283379554748535
0.0	1.0	0.1001181229948997	0.899881899356842
0.0	1.0	0.0752393826842308	0.924760639667511
0.0	1.0	0.1712629795074463	0.8287370204925537
0.0	0.0	0.5284635424613953	0.4715364575386047
0.0	0.0	0.6345375776290894	0.3654623925685882
0.0	0.0	0.614702582359314	0.3852973878383636
0.0	0.0	0.7555338740348816	0.244466096162796
0.0	0.0	0.5578709840774536	0.4421290457248688
0.0	0.0	0.5550358295440674	0.444964200258255
0.0	0.0	0.6784243583679199	0.3215756714344024
0.0	0.0	0.6809307336807251	0.3190692067146301
0.0	1.0	0.4414956867694855	0.5585042834281921
0.0	0.0	0.5333892107009888	0.4666108191013336
0.0	0.0	0.673245370388031	0.3267545700073242
0.0	0.0	0.5962326526641846	0.4037673771381378
0.0	1.0	0.4689785540103912	0.5310214757919312
0.0	1.0	0.3978891670703888	0.6021108031272888
0.0	0.0	0.6819906830787659	0.3180093765258789
0.0	0.0	0.6135176420211792	0.3864823579788208
0.0	0.0	0.5694851875305176	0.4305148124694824
0.0	0.0	0.6842702627182007	0.3157297670841217
0.0	0.0	0.6171733736991882	0.3828266859054565
0.0	1.0	0.4578731060028076	0.5421268939971924
1.0	0.0	0.5710293054580688	0.4289707243442535
1.0	1.0	0.1761178076267242	0.8238822221755981
1.0	1.0	0.17697674036026	0.82302325963974
0.0	0.0	0.6265082359313965	0.3734918236732483
0.0	0.0	0.5951086282730103	0.4048914015293121
1.0	1.0	0.1483129858970642	0.8516870141029358
1.0	1.0	0.314008504152298	0.6859915256500244
1.0	1.0	0.4936640560626983	0.506335973739624
1.0	0.0	0.5968495607376099	0.4031504988670349
1.0	1.0	0.3172350823879242	0.6827648878097534
0.0	0.0	0.6546328663825989	0.3453671932220459
0.0	0.0	0.7096410989761353	0.2903588712215423
1.0	1.0	0.4047368168830871	0.5952631831169128
1.0	1.0	0.2265002131462097	0.7734997868537903
0.0	1.0	0.4203834235668182	0.5796165466308594
0.0	0.0	0.5881857872009277	0.4118142127990722
