# Supplementary material for: AI-augmented intraoperative decision-making workflows in diffuse midline glioma biopsy using cryosection pathology
Source: Nat Commun. 2025 Nov 26;16:11667. doi: 10.1038/s41467-025-66853-y (PMC12749771; doi:10.1038/s41467-025-66853-y)
Supplement: Supplementary file 4 — Source data [file 41467_2025_66853_MOESM4_ESM.zip › Yuan_SourceData_Fig6/Fig_6b/EVAL_all_H3K27M/fold_3.csv]

Y	Y_hat	p_0	p_1
0.0	0.0	0.6530599594116211	0.3469400405883789
0.0	0.0	0.525118350982666	0.474881649017334
0.0	1.0	0.1782092303037643	0.8217907547950745
0.0	1.0	0.1176375970244407	0.882362425327301
1.0	1.0	0.2402524650096893	0.7597475051879883
1.0	1.0	0.1048497110605239	0.8951502442359924
0.0	0.0	0.6002260446548462	0.3997739851474762
0.0	0.0	0.5580646991729736	0.4419353008270263
0.0	1.0	0.1076237708330154	0.8923762440681458
0.0	1.0	0.3111163973808288	0.6888836026191711
0.0	0.0	0.5271602869033813	0.472839742898941
1.0	1.0	0.2956047654151916	0.7043952941894531
1.0	1.0	0.2446830719709396	0.7553169131278992
1.0	1.0	0.1390961557626724	0.860903799533844
0.0	0.0	0.6102997660636902	0.3897002339363098
0.0	1.0	0.4737799167633056	0.5262200832366943
1.0	1.0	0.3126281201839447	0.6873718500137329
0.0	1.0	0.3899573385715484	0.6100426316261292
0.0	0.0	0.555390477180481	0.4446095526218414
0.0	1.0	0.2978145778179168	0.7021854519844055
0.0	0.0	0.7203434705734253	0.2796565294265747
0.0	0.0	0.5259650945663452	0.4740349352359772
0.0	1.0	0.3085826635360718	0.6914172768592834
0.0	1.0	0.31975257396698	0.6802473664283752
1.0	1.0	0.0954988598823547	0.90450119972229
0.0	0.0	0.5299314856529236	0.4700684547424316
1.0	0.0	0.7449600100517273	0.2550399899482727
1.0	1.0	0.2554534375667572	0.7445465326309204
1.0	1.0	0.280205100774765	0.7197949290275574
0.0	1.0	0.2598747313022613	0.740125298500061
0.0	1.0	0.2481488734483719	0.7518510818481445
1.0	1.0	0.3556012213230133	0.6443987488746643
1.0	1.0	0.0802186876535415	0.9197813272476196
1.0	1.0	0.1708416193723678	0.8291584253311157
1.0	1.0	0.1495008915662765	0.8504990935325623
1.0	1.0	0.028650477528572	0.9713494777679444
1.0	1.0	0.0987768322229385	0.9012231826782228
1.0	1.0	0.3277710378170013	0.6722289323806763
1.0	0.0	0.6390180587768555	0.3609819412231445
1.0	1.0	0.4367553889751434	0.5632445812225342
1.0	1.0	0.1912378072738647	0.80876225233078
1.0	1.0	0.1190591752529144	0.880940854549408
1.0	1.0	0.1268439590930938	0.8731560111045837
1.0	1.0	0.3969179391860962	0.603082001209259
1.0	0.0	0.7337903380393982	0.2662096917629242
1.0	1.0	0.3885683715343475	0.6114315986633301
1.0	1.0	0.3357466757297516	0.664253294467926
1.0	1.0	0.3190118968486786	0.680988073348999
1.0	1.0	0.3905406296253204	0.6094593405723572
0.0	1.0	0.4417622089385986	0.5582377910614014
0.0	1.0	0.361175537109375	0.638824462890625
0.0	0.0	0.5678552985191345	0.4321446716785431
0.0	1.0	0.3040348291397095	0.6959651708602905
1.0	0.0	0.5899431705474854	0.4100568294525146
1.0	1.0	0.1033622398972511	0.8966377973556519
0.0	1.0	0.3850507140159607	0.6149492859840393
