# Supplementary material for: AI-augmented intraoperative decision-making workflows in diffuse midline glioma biopsy using cryosection pathology
Source: Nat Commun. 2025 Nov 26;16:11667. doi: 10.1038/s41467-025-66853-y (PMC12749771; doi:10.1038/s41467-025-66853-y)
Supplement: Supplementary file 4 — Source data [file 41467_2025_66853_MOESM4_ESM.zip › Yuan_SourceData_Fig6/Fig_6b/EVAL_all_H3K27M/fold_4.csv]

Y	Y_hat	p_0	p_1
1.0	1.0	4.909457857138477e-05	0.9999508857727052
1.0	1.0	5.357832560548559e-05	0.9999464750289916
0.0	1.0	7.846497464925051e-05	0.9999215602874756
0.0	0.0	0.9916725754737854	0.0083274263888597
0.0	1.0	3.928072328562848e-05	0.9999606609344482
0.0	0.0	0.9929816722869872	0.0070183626376092
1.0	0.0	0.9998759031295776	0.0001240237761521
1.0	1.0	0.0083430111408233	0.991657018661499
0.0	0.0	0.8486394882202148	0.1513604819774627
0.0	1.0	9.21919199754484e-05	0.9999078512191772
1.0	1.0	1.3105068319418932e-05	0.9999868869781494
1.0	1.0	0.0001348448276985	0.999865174293518
0.0	0.0	0.9596647620201112	0.0403352491557598
0.0	0.0	0.960759460926056	0.0392405726015567
0.0	0.0	0.6128198504447937	0.3871800899505615
0.0	0.0	0.9999847412109376	1.530649205960799e-05
0.0	1.0	0.1501469612121582	0.8498530387878418
1.0	1.0	1.8706059563555755e-05	0.9999812841415404
1.0	1.0	7.167411968111992e-05	0.99992835521698
1.0	1.0	1.8292445020051676e-05	0.9999817609786988
1.0	0.0	0.9940046668052672	0.0059953117743134
0.0	0.0	0.99969482421875	0.0003052453394047
0.0	1.0	0.4765514433383941	0.5234485864639282
1.0	1.0	0.0001720313739497	0.9998279809951782
0.0	0.0	0.999940037727356	5.993985905661248e-05
1.0	1.0	3.441632361500524e-05	0.9999655485153198
1.0	0.0	0.7689744234085083	0.2310255765914917
1.0	1.0	0.1950392425060272	0.8049607872962952
0.0	1.0	0.0002154453250113	0.999784529209137
0.0	0.0	0.9999668598175048	3.31186420226004e-05
0.0	0.0	0.9995806813240052	0.0004193510103505
1.0	1.0	0.0074551370926201	0.9925448298454284
1.0	1.0	0.0006866067415103	0.9993133544921876
1.0	0.0	0.5344786047935486	0.4655213952064514
1.0	1.0	0.0007427219534292	0.999257266521454
1.0	1.0	0.0017480686074122	0.9982518553733826
1.0	1.0	0.0052311308681964	0.9947688579559326
1.0	1.0	0.0001298985880566	0.9998700618743896
1.0	1.0	3.091789039899595e-05	0.9999691247940063
0.0	0.0	0.7462325692176819	0.2537674605846405
1.0	0.0	0.8614377975463867	0.1385622173547744
1.0	1.0	1.5479781723115593e-05	0.9999845027923584
1.0	1.0	2.801690243359189e-05	0.9999719858169556
1.0	1.0	1.7635440599406138e-05	0.9999823570251464
1.0	0.0	0.9999645948410034	3.5365152143640444e-05
1.0	1.0	5.67490205867216e-05	0.9999432563781738
0.0	1.0	0.010521343909204	0.9894786477088928
0.0	0.0	0.9650107622146606	0.0349891930818557
0.0	0.0	0.9999802112579346	1.9779270587605424e-05
0.0	0.0	0.9056133031845092	0.0943866819143295
0.0	1.0	0.0001038658083416	0.9998961687088012
0.0	1.0	4.1234765376430005e-05	0.9999587535858154
0.0	0.0	0.9999756813049316	2.432574729027692e-05
0.0	0.0	0.995755672454834	0.0042444057762622
