# Supplementary material for: AI-augmented intraoperative decision-making workflows in diffuse midline glioma biopsy using cryosection pathology
Source: Nat Commun. 2025 Nov 26;16:11667. doi: 10.1038/s41467-025-66853-y (PMC12749771; doi:10.1038/s41467-025-66853-y)
Supplement: Supplementary file 4 — Source data [file 41467_2025_66853_MOESM4_ESM.zip › Yuan_SourceData_Fig6/Fig_6b/EVAL_all_H3K27M/fold_5.csv]

Y	Y_hat	p_0	p_1
1.0	1.0	0.1301381886005401	0.8698617815971375
1.0	1.0	0.1023663431406021	0.8976336121559143
1.0	1.0	0.2521627247333526	0.747837245464325
1.0	1.0	0.280594140291214	0.7194058299064636
0.0	0.0	0.6098450422286987	0.3901549279689789
1.0	1.0	0.189379408955574	0.8106205463409424
1.0	1.0	0.4161467850208282	0.5838532447814941
0.0	1.0	0.4639821648597717	0.5360178351402283
1.0	1.0	0.3782413899898529	0.6217586398124695
0.0	0.0	0.7244939804077148	0.2755060195922851
0.0	0.0	0.6069570183753967	0.3930429816246032
1.0	1.0	0.2404276132583618	0.7595723867416382
1.0	1.0	0.4245720207691192	0.5754279494285583
1.0	0.0	0.7760775685310364	0.2239224314689636
1.0	0.0	0.5201809406280518	0.479819118976593
1.0	0.0	0.5194517374038696	0.4805483222007751
1.0	0.0	0.5803750157356262	0.4196249544620514
1.0	1.0	0.22905033826828	0.7709497213363647
1.0	1.0	0.2864834666252136	0.7135165333747864
1.0	1.0	0.1234517022967338	0.8765483498573303
1.0	1.0	0.3249352574348449	0.675064742565155
0.0	1.0	0.4340223968029022	0.5659776329994202
0.0	0.0	0.6357555985450745	0.3642444312572479
0.0	0.0	0.6788351535797119	0.3211648464202881
0.0	0.0	0.565876841545105	0.434123158454895
1.0	1.0	0.4818295538425445	0.5181704759597778
1.0	0.0	0.6738926768302917	0.3261073231697082
1.0	0.0	0.5890218615531921	0.4109780788421631
1.0	0.0	0.6457536220550537	0.3542463481426239
1.0	1.0	0.0919303074479103	0.908069670200348
1.0	1.0	0.3812820017337799	0.6187179684638977
1.0	1.0	0.3108397424221039	0.6891602873802185
1.0	1.0	0.3389015197753906	0.6610984802246094
1.0	1.0	0.3309623897075653	0.6690376400947571
1.0	1.0	0.1037972271442413	0.8962027430534363
1.0	0.0	0.6724259853363037	0.3275740146636963
1.0	0.0	0.5927730202674866	0.4072269797325134
1.0	1.0	0.4716838002204895	0.5283161997795105
0.0	0.0	0.6389250159263611	0.3610749840736389
1.0	1.0	0.3314833343029022	0.6685166358947754
1.0	1.0	0.3757144510746002	0.6242855787277222
0.0	0.0	0.5739337205886841	0.4260663092136383
1.0	1.0	0.4776533246040344	0.5223466753959656
0.0	1.0	0.3827861845493316	0.617213785648346
0.0	1.0	0.2423927783966064	0.7576072216033936
1.0	1.0	0.1929724812507629	0.8070275187492371
1.0	1.0	0.3485849797725677	0.6514150500297546
1.0	1.0	0.1313082873821258	0.8686916828155518
0.0	0.0	0.6319170594215393	0.3680829107761383
0.0	0.0	0.6130115985870361	0.3869884014129638
0.0	1.0	0.4677410721778869	0.532258927822113
1.0	1.0	0.2313935756683349	0.768606424331665
1.0	1.0	0.2895674705505371	0.7104325294494629
1.0	1.0	0.3471388816833496	0.6528611183166504
0.0	0.0	0.6032975912094116	0.396702378988266
0.0	0.0	0.5189144611358643	0.4810855984687805
0.0	0.0	0.6379490494728088	0.3620509207248688
0.0	0.0	0.6760865449905396	0.3239134550094604
