# Supplementary material for: AI-augmented intraoperative decision-making workflows in diffuse midline glioma biopsy using cryosection pathology
Source: Nat Commun. 2025 Nov 26;16:11667. doi: 10.1038/s41467-025-66853-y (PMC12749771; doi:10.1038/s41467-025-66853-y)
Supplement: Supplementary file 4 — Source data [file 41467_2025_66853_MOESM4_ESM.zip › Yuan_SourceData_Fig6/Fig_6b/EVAL_all_H3K27M/fold_6.csv]

Y	Y_hat	p_0	p_1
1.0	1.0	0.0548842325806617	0.9451157450675964
0.0	1.0	0.1929312050342559	0.8070688247680664
0.0	1.0	0.2319106161594391	0.7680893540382385
0.0	1.0	0.2007396221160888	0.7992603778839111
0.0	1.0	0.2951952219009399	0.7048048377037048
0.0	1.0	0.2960695028305053	0.7039305567741394
0.0	1.0	0.2819555699825287	0.7180444598197937
0.0	1.0	0.2047150284051895	0.7952849864959717
0.0	1.0	0.2014274299144745	0.7985725998878479
1.0	1.0	0.1184721142053604	0.8815279006958008
1.0	1.0	0.2035171389579773	0.7964828014373779
0.0	1.0	0.2288442850112915	0.7711557149887085
0.0	1.0	0.3263927400112152	0.6736072897911072
0.0	1.0	0.1819043159484863	0.8180957436561584
1.0	1.0	0.2430505007505417	0.7569494843482971
1.0	1.0	0.2310087978839874	0.7689911723136902
0.0	1.0	0.3842170536518097	0.6157829761505127
0.0	1.0	0.3757045567035675	0.6242954730987549
0.0	1.0	0.1784720122814178	0.8215280175209045
0.0	1.0	0.1823457330465316	0.8176543116569519
0.0	1.0	0.4209922552108764	0.5790078043937683
0.0	1.0	0.1828851997852325	0.8171148300170898
0.0	1.0	0.2842629551887512	0.7157370448112488
1.0	1.0	0.3035490214824676	0.6964510083198547
1.0	1.0	0.2099188864231109	0.7900810837745667
0.0	1.0	0.2847480475902557	0.7152519822120667
0.0	1.0	0.3524402976036072	0.6475597620010376
0.0	1.0	0.2840947210788727	0.7159053087234497
1.0	1.0	0.2868593633174896	0.713140606880188
0.0	1.0	0.4535237550735473	0.5464762449264526
0.0	1.0	0.1432604342699051	0.8567395806312561
0.0	1.0	0.2703472673892975	0.7296527028083801
0.0	1.0	0.2907966673374176	0.70920330286026
0.0	1.0	0.1938962787389755	0.8061037063598633
0.0	1.0	0.2448203116655349	0.7551796436309814
1.0	1.0	0.22382253408432	0.7761774659156799
1.0	1.0	0.249198243021965	0.7508017420768738
0.0	1.0	0.4052338004112243	0.5947662591934204
0.0	1.0	0.3938273787498474	0.6061726212501526
0.0	1.0	0.3395311236381531	0.6604688167572021
1.0	1.0	0.0518896467983722	0.9481103420257568
1.0	1.0	0.1707151085138321	0.8292849063873291
0.0	1.0	0.1392225325107574	0.8607774972915649
0.0	1.0	0.2537674903869629	0.7462325096130371
0.0	1.0	0.4649333953857422	0.5350666046142578
0.0	1.0	0.4897802472114563	0.5102197527885437
1.0	1.0	0.23063425719738	0.769365668296814
1.0	1.0	0.154833123087883	0.8451668620109558
1.0	1.0	0.1724107265472412	0.8275892734527588
1.0	1.0	0.0864817127585411	0.913518249988556
1.0	1.0	0.0948010236024856	0.9051989316940308
1.0	1.0	0.2368655204772949	0.7631344795227051
0.0	1.0	0.2120546996593475	0.7879453301429749
0.0	1.0	0.1992979496717453	0.8007020354270935
0.0	1.0	0.2521408796310425	0.7478590607643127
1.0	1.0	0.2840575873851776	0.7159424424171448
1.0	1.0	0.3373142778873443	0.662685751914978
1.0	1.0	0.2507485449314117	0.7492514252662659
1.0	1.0	0.3380599021911621	0.6619400978088379
0.0	1.0	0.4444120824337005	0.555587887763977
0.0	1.0	0.3876500725746155	0.6123498678207397
1.0	1.0	0.1257588863372802	0.874241054058075
1.0	1.0	0.1047442778944969	0.8952557444572449
1.0	1.0	0.4302579164505005	0.5697420835494995
