# Supplementary material for: AI-augmented intraoperative decision-making workflows in diffuse midline glioma biopsy using cryosection pathology
Source: Nat Commun. 2025 Nov 26;16:11667. doi: 10.1038/s41467-025-66853-y (PMC12749771; doi:10.1038/s41467-025-66853-y)
Supplement: Supplementary file 4 — Source data [file 41467_2025_66853_MOESM4_ESM.zip › Yuan_SourceData_Fig6/Fig_6b/EVAL_all_H3K27M/fold_7.csv]

Y	Y_hat	p_0	p_1
1.0	0.0	0.6297999620437622	0.3702000081539154
1.0	1.0	0.2648804783821106	0.7351195812225342
0.0	1.0	0.3694384098052978	0.6305615901947021
1.0	1.0	0.39578378200531	0.6042162179946899
0.0	0.0	0.7320690751075745	0.2679309248924255
0.0	0.0	0.5327829718589783	0.4672169983386993
1.0	1.0	0.1770854145288467	0.8229146003723145
1.0	1.0	0.2825012505054474	0.717498779296875
1.0	0.0	0.8935418725013733	0.1064580604434013
1.0	1.0	0.4978208541870117	0.5021792054176331
1.0	0.0	0.6626006960868835	0.337399274110794
0.0	1.0	0.4842236936092376	0.5157762765884399
1.0	0.0	0.7631911635398865	0.2368088364601135
0.0	0.0	0.9219220280647278	0.0780780240893364
0.0	0.0	0.6346784234046936	0.3653216361999511
1.0	1.0	0.2200727462768554	0.7799272537231445
1.0	1.0	0.4902396500110626	0.509760320186615
0.0	1.0	0.3740903735160827	0.6259096264839172
1.0	0.0	0.902251362800598	0.0977486371994018
1.0	0.0	0.950388729572296	0.0496113002300262
0.0	0.0	0.7015932202339172	0.2984068095684051
0.0	0.0	0.9096115827560424	0.0903883948922157
0.0	1.0	0.3881124556064605	0.611887514591217
0.0	0.0	0.8551172614097595	0.1448827683925628
0.0	1.0	0.4568066000938415	0.5431933403015137
0.0	0.0	0.8865426182746887	0.1134574338793754
0.0	0.0	0.5884830951690674	0.4115169048309326
1.0	1.0	0.2422972470521927	0.7577028274536133
1.0	1.0	0.2312843054533004	0.7687156796455383
1.0	1.0	0.2364837527275085	0.7635162472724915
1.0	1.0	0.3597405552864074	0.6402594447135925
1.0	0.0	0.5302643179893494	0.4697356224060058
1.0	1.0	0.1676610261201858	0.8323389291763306
1.0	1.0	0.1794642955064773	0.8205357193946838
1.0	1.0	0.2627454996109009	0.7372545003890991
1.0	0.0	0.8944004774093628	0.1055995672941207
0.0	0.0	0.5470191836357117	0.4529807865619659
0.0	0.0	0.6920439600944519	0.3079560399055481
0.0	0.0	0.9647437334060668	0.0352562963962554
0.0	0.0	0.9991658926010132	0.0008340774802491
0.0	0.0	0.6640665531158447	0.3359334170818329
0.0	0.0	0.7446894645690918	0.2553105056285858
1.0	1.0	0.0519151762127876	0.948084831237793
0.0	1.0	0.2223322987556457	0.7776677012443542
1.0	1.0	0.0521906465291976	0.9478092789649964
1.0	1.0	0.055012434720993	0.9449875354766846
1.0	1.0	0.0481041744351387	0.9518958926200868
1.0	1.0	0.1123871281743049	0.8876128196716309
1.0	1.0	0.0775600895285606	0.9224399328231812
1.0	0.0	0.5394167304039001	0.4605832695960998
1.0	0.0	0.8032258749008179	0.1967741698026657
