# Supplementary material for: AI-augmented intraoperative decision-making workflows in diffuse midline glioma biopsy using cryosection pathology
Source: Nat Commun. 2025 Nov 26;16:11667. doi: 10.1038/s41467-025-66853-y (PMC12749771; doi:10.1038/s41467-025-66853-y)
Supplement: Supplementary file 4 — Source data [file 41467_2025_66853_MOESM4_ESM.zip › Yuan_SourceData_Fig6/Fig_6b/EVAL_all_H3K27M/fold_8.csv]

Y	Y_hat	p_0	p_1
1.0	1.0	0.0850280001759529	0.9149720072746276
1.0	1.0	0.0704183802008628	0.9295816421508788
1.0	1.0	0.0757984295487403	0.9242015480995178
0.0	1.0	0.0722824186086654	0.9277175664901732
0.0	1.0	0.1069707795977592	0.8930292725563049
0.0	1.0	0.1081872731447219	0.8918127417564392
0.0	1.0	0.0883664637804031	0.9116334915161132
1.0	1.0	0.0905914083123207	0.9094086289405824
1.0	1.0	0.0616644546389579	0.9383355379104614
1.0	1.0	0.0652009174227714	0.9347990155220032
0.0	1.0	0.0432995967566967	0.9567003846168518
0.0	1.0	0.0448906533420085	0.9551093578338624
1.0	1.0	0.1648595482110977	0.8351404070854187
1.0	1.0	0.0609307996928691	0.9390692710876464
1.0	1.0	0.0843725800514221	0.9156273603439332
1.0	1.0	0.0485358387231826	0.9514641165733336
1.0	1.0	0.0669048056006431	0.9330952167510986
1.0	1.0	0.0979199111461639	0.9020801186561584
1.0	1.0	0.1062147989869117	0.8937852382659912
0.0	1.0	0.0971907824277877	0.902809202671051
1.0	1.0	0.0623781234025955	0.9376218318939208
1.0	1.0	0.0787855759263038	0.9212144017219543
0.0	1.0	0.0763729438185691	0.9236270189285278
0.0	1.0	0.0629784911870956	0.9370214939117432
1.0	1.0	0.1014524176716804	0.8985475301742554
1.0	1.0	0.0873202458024025	0.9126797914505004
1.0	1.0	0.0911666750907898	0.9088333249092102
1.0	1.0	0.0806727260351181	0.9193273186683656
1.0	1.0	0.0638217255473136	0.9361783266067504
1.0	1.0	0.0575452856719493	0.9424546360969543
0.0	1.0	0.0957459211349487	0.9042540788650512
0.0	1.0	0.065646506845951	0.934353530406952
0.0	1.0	0.0778301432728767	0.9221698045730592
0.0	1.0	0.095042735338211	0.9049572348594666
1.0	1.0	0.0472433976829052	0.9527565836906432
0.0	1.0	0.0911819711327552	0.9088179469108582
0.0	1.0	0.0973927453160286	0.902607262134552
0.0	1.0	0.120939128100872	0.8790608644485474
0.0	1.0	0.1440343111753463	0.8559657335281372
1.0	1.0	0.0935911238193512	0.9064089059829712
1.0	1.0	0.052073635160923	0.9479263424873352
1.0	1.0	0.0411558225750923	0.9588441252708436
1.0	1.0	0.0644553378224372	0.9355446696281432
0.0	1.0	0.0563721023499965	0.943627953529358
0.0	1.0	0.1035804897546768	0.8964195251464844
1.0	1.0	0.0689131170511245	0.9310868978500366
1.0	1.0	0.1235791966319084	0.876420795917511
1.0	1.0	0.0892946943640708	0.9107053279876708
1.0	1.0	0.0667272210121154	0.9332727193832396
1.0	1.0	0.0777646452188491	0.9222353100776672
1.0	1.0	0.1038134396076202	0.8961865305900574
1.0	1.0	0.0621445477008819	0.9378554821014404
0.0	1.0	0.0740026608109474	0.9259973168373108
0.0	1.0	0.0569423101842403	0.9430577158927916
0.0	1.0	0.1194313839077949	0.8805685639381409
0.0	1.0	0.0802710726857185	0.9197288751602172
0.0	1.0	0.0849271416664123	0.9150727987289428
