# Supplementary material for: AI-augmented intraoperative decision-making workflows in diffuse midline glioma biopsy using cryosection pathology
Source: Nat Commun. 2025 Nov 26;16:11667. doi: 10.1038/s41467-025-66853-y (PMC12749771; doi:10.1038/s41467-025-66853-y)
Supplement: Supplementary file 4 — Source data [file 41467_2025_66853_MOESM4_ESM.zip › Yuan_SourceData_Fig6/Fig_6b/EVAL_all_H3K27M/fold_9.csv]

Y	Y_hat	p_0	p_1
0.0	0.0	0.9972705245018004	0.002729465952143
0.0	0.0	0.9891050457954408	0.0108949299901723
1.0	1.0	0.0006748021696694	0.9993252754211426
0.0	1.0	0.0089522264897823	0.9910477995872498
0.0	1.0	0.2492450475692749	0.7507548928260803
0.0	0.0	0.9945865869522096	0.0054133422672748
0.0	1.0	0.0872513726353645	0.912748634815216
1.0	1.0	0.0001828518725233	0.999817192554474
1.0	1.0	0.000251559948083	0.9997484087944032
1.0	1.0	0.0025000171735882	0.9975000023841858
0.0	0.0	0.9977878332138062	0.00221210392192
0.0	1.0	0.0790068805217742	0.920993149280548
1.0	0.0	0.9032167196273804	0.0967833176255226
0.0	0.0	0.6582769751548767	0.3417230546474457
0.0	0.0	0.6906015276908875	0.3093984425067901
0.0	1.0	0.1487078517675399	0.8512921333312988
0.0	0.0	0.9988710284233092	0.0011288927635177
0.0	0.0	0.7722102999687195	0.2277896553277969
0.0	0.0	0.9999440908432008	5.584869359154254e-05
1.0	1.0	0.0049066976644098	0.9950933456420898
1.0	1.0	0.0003289456653874	0.9996711015701294
1.0	1.0	0.000931610702537	0.9990684390068054
1.0	1.0	0.0445552989840507	0.9554447531700134
0.0	0.0	0.9994314312934875	0.0005685490905307
1.0	1.0	0.0002603248867671	0.999739706516266
1.0	1.0	0.0002202160831075	0.9997797608375548
0.0	1.0	0.0020903323311358	0.9979096055030824
1.0	1.0	0.0035870147403329	0.9964130520820618
1.0	1.0	0.0016422950429841	0.9983577132225036
1.0	0.0	0.9987801909446716	0.001219761907123
1.0	1.0	0.0064064459875226	0.9935935139656068
1.0	0.0	0.9958702921867372	0.004129696637392
0.0	1.0	0.4373555779457092	0.5626444816589355
1.0	1.0	0.0002109373308485	0.99978905916214
1.0	1.0	0.008750676177442	0.9912493228912354
1.0	1.0	0.0015638617333024	0.998436152935028
1.0	1.0	0.0408357009291648	0.959164261817932
1.0	1.0	0.0101556368172168	0.9898443222045898
1.0	0.0	0.9993888139724731	0.0006111462716944
0.0	0.0	0.6225018501281738	0.3774981200695038
0.0	1.0	0.4488859474658966	0.5511140823364258
1.0	0.0	0.9976680874824524	0.0023319025058299
1.0	1.0	0.0006067001959308	0.999393343925476
1.0	1.0	0.0289322100579738	0.9710677862167358
0.0	1.0	0.0311217457056045	0.9688782691955566
0.0	1.0	0.0039491448551416	0.9960508942604064
1.0	1.0	0.019874382764101	0.980125606060028
1.0	0.0	0.9916782379150392	0.008321757428348
1.0	1.0	0.0007212152704596	0.9992788434028624
0.0	1.0	0.2541747391223907	0.7458252906799316
