# Supplementary material for: AI-augmented intraoperative decision-making workflows in diffuse midline glioma biopsy using cryosection pathology
Source: Nat Commun. 2025 Nov 26;16:11667. doi: 10.1038/s41467-025-66853-y (PMC12749771; doi:10.1038/s41467-025-66853-y)
Supplement: Supplementary file 4 — Source data [file 41467_2025_66853_MOESM4_ESM.zip › Yuan_SourceData_Fig6/Fig_6b/EVAL_all_H3K27M/fold_all.csv]

Y	Y_hat	p_0	p_1
0.0	0.0	0.6514198184013367	0.3485801219940185
0.0	0.0	0.822849690914154	0.1771502792835235
0.0	0.0	0.8287603855133057	0.1712395995855331
0.0	0.0	0.8261701464653015	0.1738298684358596
1.0	0.0	0.5257852673530579	0.4742147326469421
0.0	0.0	0.7273195385932922	0.2726804614067077
0.0	0.0	0.9239118695259094	0.0760881602764129
0.0	0.0	0.8826592564582825	0.1173407286405563
0.0	0.0	0.9603490829467772	0.0396509505808353
0.0	0.0	0.8865393400192261	0.1134606599807739
0.0	0.0	0.7990879416465759	0.2009119987487793
1.0	0.0	0.5585770010948181	0.4414229393005371
1.0	0.0	0.7713249921798706	0.2286750674247741
1.0	0.0	0.8904517889022827	0.1095482558012008
1.0	0.0	0.8937742114067078	0.106225773692131
1.0	1.0	0.4989878535270691	0.5010121464729309
0.0	0.0	0.9630029797554016	0.0369970388710498
0.0	0.0	0.9409607648849488	0.0590391643345356
0.0	0.0	0.7972355484962463	0.2027644366025924
1.0	0.0	0.6021311283111572	0.3978688418865204
1.0	1.0	0.4616546928882599	0.5383453369140625
1.0	0.0	0.5542656779289246	0.4457343518733978
1.0	1.0	0.1611249446868896	0.8388750553131104
1.0	0.0	0.7000638842582703	0.2999361157417297
0.0	0.0	0.9162309169769288	0.0837690532207489
0.0	0.0	0.767652153968811	0.2323478609323501
1.0	1.0	0.4708637297153473	0.5291363000869751
1.0	0.0	0.8278936743736267	0.1721063405275344
1.0	1.0	0.127349704504013	0.8726502656936646
1.0	1.0	0.2584011554718017	0.7415988445281982
0.0	1.0	0.2693672776222229	0.7306327819824219
1.0	1.0	0.4001885950565338	0.5998113751411438
1.0	1.0	0.0463972799479961	0.9536027908325196
1.0	1.0	0.1225568056106567	0.8774431943893433
1.0	0.0	0.636907160282135	0.363092839717865
1.0	0.0	0.7754549384117126	0.2245450019836425
0.0	0.0	0.9007951617240906	0.0992048010230064
1.0	0.0	0.5219897627830505	0.4780102968215942
0.0	0.0	0.5980722308158875	0.4019277989864349
0.0	0.0	0.561698317527771	0.4383017420768738
0.0	0.0	0.9765489101409912	0.0234511289745569
0.0	1.0	0.4050532579421997	0.5949467420578003
0.0	0.0	0.6468217968940735	0.3531782031059265
0.0	0.0	0.8050631880760193	0.1949368268251419
0.0	0.0	0.5544745922088623	0.4455254077911377
0.0	0.0	0.7950031757354736	0.2049968242645263
1.0	1.0	0.3252123296260834	0.6747876405715942
1.0	1.0	0.1020923033356666	0.8979077339172363
0.0	0.0	0.8574226498603821	0.1425773650407791
0.0	1.0	0.2115675956010818	0.7884324193000793
0.0	0.0	0.6897594928741455	0.3102405369281769
0.0	1.0	0.2124270498752594	0.7875729203224182
0.0	1.0	0.075225330889225	0.924774706363678
0.0	1.0	0.0010928087867796	0.998907208442688
0.0	1.0	0.0242166016250848	0.9757834076881408
0.0	0.0	0.9705934524536132	0.0294065494090318
0.0	0.0	0.9981247782707214	0.001875216839835
1.0	1.0	0.0079111903905868	0.992088794708252
1.0	1.0	0.0095268404111266	0.9904730916023254
1.0	1.0	0.0836096256971359	0.9163903594017028
1.0	0.0	0.9986263513565063	0.0013736218679696
0.0	1.0	0.0532510839402675	0.946748912334442
0.0	1.0	0.3239969313144684	0.6760030388832092
0.0	0.0	0.9891341328620912	0.0108658950775861
0.0	1.0	0.2191904187202453	0.7808096408843994
0.0	0.0	0.6863371729850769	0.3136627674102783
0.0	0.0	0.9886618852615356	0.0113381668925285
1.0	1.0	0.4151686429977417	0.5848313570022583
1.0	1.0	0.0181757658720016	0.9818242192268372
1.0	1.0	0.2475350499153137	0.7524649500846863
1.0	1.0	0.0692686140537262	0.9307314157485962
1.0	1.0	0.0305841565132141	0.9694157838821412
1.0	1.0	0.1318358927965164	0.8681641221046448
1.0	1.0	0.0144046042114496	0.9855953454971312
1.0	1.0	0.0176500510424375	0.9823498725891112
1.0	1.0	0.4273325800895691	0.5726674199104309
0.0	0.0	0.963729739189148	0.0362702310085296
0.0	0.0	0.9602586030960084	0.039741400629282
1.0	1.0	0.0516048967838287	0.9483951330184937
1.0	1.0	0.3288541138172149	0.6711458563804626
1.0	1.0	0.0042541502043604	0.995745837688446
0.0	1.0	0.049642089754343	0.9503579139709472
0.0	1.0	0.0083857886493206	0.9916142225265504
0.0	1.0	0.0338521674275398	0.9661478996276855
0.0	0.0	0.8739373087882996	0.1260626763105392
1.0	1.0	0.0111299874261021	0.9888700246810912
1.0	1.0	0.041541751474142	0.9584583044052124
0.0	0.0	0.6846486330032349	0.3153513967990875
0.0	1.0	0.0211117416620254	0.978888213634491
0.0	0.0	0.9584935307502748	0.0415065065026283
0.0	0.0	0.9660440683364868	0.033955905586481
1.0	1.0	0.0136056467890739	0.9863943457603456
0.0	1.0	0.1059038043022155	0.8940961956977844
0.0	0.0	0.9988458156585692	0.0011541062267497
1.0	1.0	0.0927663668990135	0.9072336554527284
1.0	1.0	0.0303701777011156	0.9696298241615297
1.0	1.0	0.0639915615320205	0.9360084533691406
1.0	1.0	0.0434382483363151	0.9565616846084596
0.0	1.0	0.1104239299893379	0.8895760774612427
0.0	0.0	0.726696789264679	0.2733031511306762
1.0	1.0	0.2058834135532379	0.7941166162490845
1.0	1.0	0.0897333621978759	0.9102666974067688
0.0	0.0	0.9998339414596558	0.0001660780690144
0.0	0.0	0.999455749988556	0.0005442194524221
0.0	0.0	0.9618425965309144	0.0381573885679245
0.0	0.0	0.999747097492218	0.0002528702607378
1.0	0.0	0.7003815174102783	0.2996184825897217
1.0	1.0	0.1796814501285553	0.8203185796737671
1.0	1.0	0.1542974114418029	0.8457026481628418
0.0	1.0	0.0014828334096819	0.9985172152519226
0.0	1.0	0.3919117748737335	0.6080881953239441
0.0	1.0	0.4153730571269989	0.5846269130706787
0.0	1.0	0.4889695346355438	0.5110304355621338
1.0	1.0	0.340161919593811	0.659838080406189
1.0	1.0	0.3277361094951629	0.6722638607025146
1.0	1.0	0.3396186530590057	0.6603813767433167
1.0	1.0	0.2875384986400604	0.712461531162262
1.0	0.0	0.6092489957809448	0.3907509744167328
0.0	1.0	0.4633256494998932	0.5366743803024292
0.0	1.0	0.358898252248764	0.6411017179489136
0.0	0.0	0.7288029789924622	0.2711970806121826
1.0	1.0	0.1838058829307556	0.8161941170692444
1.0	1.0	0.2250533103942871	0.7749466896057129
0.0	1.0	0.3088628649711609	0.6911371350288391
0.0	1.0	0.2840586900711059	0.7159412503242493
1.0	1.0	0.2948284745216369	0.7051715850830078
1.0	1.0	0.1922253519296646	0.8077746629714966
1.0	1.0	0.4464222192764282	0.5535777807235718
1.0	0.0	0.53776615858078	0.4622338116168976
0.0	1.0	0.4472443163394928	0.5527556538581848
0.0	1.0	0.4172025918960571	0.5827974081039429
0.0	0.0	0.6042830348014832	0.3957169651985168
1.0	1.0	0.4202092587947845	0.5797907710075378
1.0	0.0	0.6192108392715454	0.3807891011238098
0.0	1.0	0.4716620147228241	0.5283379554748535
0.0	1.0	0.1001181229948997	0.899881899356842
0.0	1.0	0.0752393826842308	0.924760639667511
0.0	1.0	0.1712629795074463	0.8287370204925537
0.0	0.0	0.5284635424613953	0.4715364575386047
0.0	0.0	0.6345375776290894	0.3654623925685882
0.0	0.0	0.614702582359314	0.3852973878383636
0.0	0.0	0.7555338740348816	0.244466096162796
0.0	0.0	0.5578709840774536	0.4421290457248688
0.0	0.0	0.5550358295440674	0.444964200258255
0.0	0.0	0.6784243583679199	0.3215756714344024
0.0	0.0	0.6809307336807251	0.3190692067146301
0.0	1.0	0.4414956867694855	0.5585042834281921
0.0	0.0	0.5333892107009888	0.4666108191013336
0.0	0.0	0.673245370388031	0.3267545700073242
0.0	0.0	0.5962326526641846	0.4037673771381378
0.0	1.0	0.4689785540103912	0.5310214757919312
0.0	1.0	0.3978891670703888	0.6021108031272888
0.0	0.0	0.6819906830787659	0.3180093765258789
0.0	0.0	0.6135176420211792	0.3864823579788208
0.0	0.0	0.5694851875305176	0.4305148124694824
0.0	0.0	0.6842702627182007	0.3157297670841217
0.0	0.0	0.6171733736991882	0.3828266859054565
0.0	1.0	0.4578731060028076	0.5421268939971924
1.0	0.0	0.5710293054580688	0.4289707243442535
1.0	1.0	0.1761178076267242	0.8238822221755981
1.0	1.0	0.17697674036026	0.82302325963974
0.0	0.0	0.6265082359313965	0.3734918236732483
0.0	0.0	0.5951086282730103	0.4048914015293121
1.0	1.0	0.1483129858970642	0.8516870141029358
1.0	1.0	0.314008504152298	0.6859915256500244
1.0	1.0	0.4936640560626983	0.506335973739624
1.0	0.0	0.5968495607376099	0.4031504988670349
1.0	1.0	0.3172350823879242	0.6827648878097534
0.0	0.0	0.6546328663825989	0.3453671932220459
0.0	0.0	0.7096410989761353	0.2903588712215423
1.0	1.0	0.4047368168830871	0.5952631831169128
1.0	1.0	0.2265002131462097	0.7734997868537903
0.0	1.0	0.4203834235668182	0.5796165466308594
0.0	0.0	0.5881857872009277	0.4118142127990722
0.0	0.0	0.6530599594116211	0.3469400405883789
0.0	0.0	0.525118350982666	0.474881649017334
0.0	1.0	0.1782092303037643	0.8217907547950745
0.0	1.0	0.1176375970244407	0.882362425327301
1.0	1.0	0.2402524650096893	0.7597475051879883
1.0	1.0	0.1048497110605239	0.8951502442359924
0.0	0.0	0.6002260446548462	0.3997739851474762
0.0	0.0	0.5580646991729736	0.4419353008270263
0.0	1.0	0.1076237708330154	0.8923762440681458
0.0	1.0	0.3111163973808288	0.6888836026191711
0.0	0.0	0.5271602869033813	0.472839742898941
1.0	1.0	0.2956047654151916	0.7043952941894531
1.0	1.0	0.2446830719709396	0.7553169131278992
1.0	1.0	0.1390961557626724	0.860903799533844
0.0	0.0	0.6102997660636902	0.3897002339363098
0.0	1.0	0.4737799167633056	0.5262200832366943
1.0	1.0	0.3126281201839447	0.6873718500137329
0.0	1.0	0.3899573385715484	0.6100426316261292
0.0	0.0	0.555390477180481	0.4446095526218414
0.0	1.0	0.2978145778179168	0.7021854519844055
0.0	0.0	0.7203434705734253	0.2796565294265747
0.0	0.0	0.5259650945663452	0.4740349352359772
0.0	1.0	0.3085826635360718	0.6914172768592834
0.0	1.0	0.31975257396698	0.6802473664283752
1.0	1.0	0.0954988598823547	0.90450119972229
0.0	0.0	0.5299314856529236	0.4700684547424316
1.0	0.0	0.7449600100517273	0.2550399899482727
1.0	1.0	0.2554534375667572	0.7445465326309204
1.0	1.0	0.280205100774765	0.7197949290275574
0.0	1.0	0.2598747313022613	0.740125298500061
0.0	1.0	0.2481488734483719	0.7518510818481445
1.0	1.0	0.3556012213230133	0.6443987488746643
1.0	1.0	0.0802186876535415	0.9197813272476196
1.0	1.0	0.1708416193723678	0.8291584253311157
1.0	1.0	0.1495008915662765	0.8504990935325623
1.0	1.0	0.028650477528572	0.9713494777679444
1.0	1.0	0.0987768322229385	0.9012231826782228
1.0	1.0	0.3277710378170013	0.6722289323806763
1.0	0.0	0.6390180587768555	0.3609819412231445
1.0	1.0	0.4367553889751434	0.5632445812225342
1.0	1.0	0.1912378072738647	0.80876225233078
1.0	1.0	0.1190591752529144	0.880940854549408
1.0	1.0	0.1268439590930938	0.8731560111045837
1.0	1.0	0.3969179391860962	0.603082001209259
1.0	0.0	0.7337903380393982	0.2662096917629242
1.0	1.0	0.3885683715343475	0.6114315986633301
1.0	1.0	0.3357466757297516	0.664253294467926
1.0	1.0	0.3190118968486786	0.680988073348999
1.0	1.0	0.3905406296253204	0.6094593405723572
0.0	1.0	0.4417622089385986	0.5582377910614014
0.0	1.0	0.361175537109375	0.638824462890625
0.0	0.0	0.5678552985191345	0.4321446716785431
0.0	1.0	0.3040348291397095	0.6959651708602905
1.0	0.0	0.5899431705474854	0.4100568294525146
1.0	1.0	0.1033622398972511	0.8966377973556519
0.0	1.0	0.3850507140159607	0.6149492859840393
1.0	1.0	4.909457857138477e-05	0.9999508857727052
1.0	1.0	5.357832560548559e-05	0.9999464750289916
0.0	1.0	7.846497464925051e-05	0.9999215602874756
0.0	0.0	0.9916725754737854	0.0083274263888597
0.0	1.0	3.928072328562848e-05	0.9999606609344482
0.0	0.0	0.9929816722869872	0.0070183626376092
1.0	0.0	0.9998759031295776	0.0001240237761521
1.0	1.0	0.0083430111408233	0.991657018661499
0.0	0.0	0.8486394882202148	0.1513604819774627
0.0	1.0	9.21919199754484e-05	0.9999078512191772
1.0	1.0	1.3105068319418932e-05	0.9999868869781494
1.0	1.0	0.0001348448276985	0.999865174293518
0.0	0.0	0.9596647620201112	0.0403352491557598
0.0	0.0	0.960759460926056	0.0392405726015567
0.0	0.0	0.6128198504447937	0.3871800899505615
0.0	0.0	0.9999847412109376	1.530649205960799e-05
0.0	1.0	0.1501469612121582	0.8498530387878418
1.0	1.0	1.8706059563555755e-05	0.9999812841415404
1.0	1.0	7.167411968111992e-05	0.99992835521698
1.0	1.0	1.829244502005168e-05	0.9999817609786988
1.0	0.0	0.9940046668052672	0.0059953117743134
0.0	0.0	0.99969482421875	0.0003052453394047
0.0	1.0	0.4765514433383941	0.5234485864639282
1.0	1.0	0.0001720313739497	0.9998279809951782
0.0	0.0	0.999940037727356	5.993985905661248e-05
1.0	1.0	3.441632361500524e-05	0.9999655485153198
1.0	0.0	0.7689744234085083	0.2310255765914917
1.0	1.0	0.1950392425060272	0.8049607872962952
0.0	1.0	0.0002154453250113	0.999784529209137
0.0	0.0	0.9999668598175048	3.31186420226004e-05
0.0	0.0	0.9995806813240052	0.0004193510103505
1.0	1.0	0.0074551370926201	0.9925448298454284
1.0	1.0	0.0006866067415103	0.9993133544921876
1.0	0.0	0.5344786047935486	0.4655213952064514
1.0	1.0	0.0007427219534292	0.999257266521454
1.0	1.0	0.0017480686074122	0.9982518553733826
1.0	1.0	0.0052311308681964	0.9947688579559326
1.0	1.0	0.0001298985880566	0.9998700618743896
1.0	1.0	3.091789039899595e-05	0.9999691247940063
0.0	0.0	0.7462325692176819	0.2537674605846405
1.0	0.0	0.8614377975463867	0.1385622173547744
1.0	1.0	1.5479781723115593e-05	0.9999845027923584
1.0	1.0	2.801690243359189e-05	0.9999719858169556
1.0	1.0	1.7635440599406138e-05	0.9999823570251464
1.0	0.0	0.9999645948410034	3.5365152143640444e-05
1.0	1.0	5.67490205867216e-05	0.9999432563781738
0.0	1.0	0.010521343909204	0.9894786477088928
0.0	0.0	0.9650107622146606	0.0349891930818557
0.0	0.0	0.9999802112579346	1.9779270587605424e-05
0.0	0.0	0.9056133031845092	0.0943866819143295
0.0	1.0	0.0001038658083416	0.9998961687088012
0.0	1.0	4.1234765376430005e-05	0.9999587535858154
0.0	0.0	0.9999756813049316	2.432574729027692e-05
0.0	0.0	0.995755672454834	0.0042444057762622
1.0	1.0	0.1301381886005401	0.8698617815971375
1.0	1.0	0.1023663431406021	0.8976336121559143
1.0	1.0	0.2521627247333526	0.747837245464325
1.0	1.0	0.280594140291214	0.7194058299064636
0.0	0.0	0.6098450422286987	0.3901549279689789
1.0	1.0	0.189379408955574	0.8106205463409424
1.0	1.0	0.4161467850208282	0.5838532447814941
0.0	1.0	0.4639821648597717	0.5360178351402283
1.0	1.0	0.3782413899898529	0.6217586398124695
0.0	0.0	0.7244939804077148	0.2755060195922851
0.0	0.0	0.6069570183753967	0.3930429816246032
1.0	1.0	0.2404276132583618	0.7595723867416382
1.0	1.0	0.4245720207691192	0.5754279494285583
1.0	0.0	0.7760775685310364	0.2239224314689636
1.0	0.0	0.5201809406280518	0.479819118976593
1.0	0.0	0.5194517374038696	0.4805483222007751
1.0	0.0	0.5803750157356262	0.4196249544620514
1.0	1.0	0.22905033826828	0.7709497213363647
1.0	1.0	0.2864834666252136	0.7135165333747864
1.0	1.0	0.1234517022967338	0.8765483498573303
1.0	1.0	0.3249352574348449	0.675064742565155
0.0	1.0	0.4340223968029022	0.5659776329994202
0.0	0.0	0.6357555985450745	0.3642444312572479
0.0	0.0	0.6788351535797119	0.3211648464202881
0.0	0.0	0.565876841545105	0.434123158454895
1.0	1.0	0.4818295538425445	0.5181704759597778
1.0	0.0	0.6738926768302917	0.3261073231697082
1.0	0.0	0.5890218615531921	0.4109780788421631
1.0	0.0	0.6457536220550537	0.3542463481426239
1.0	1.0	0.0919303074479103	0.908069670200348
1.0	1.0	0.3812820017337799	0.6187179684638977
1.0	1.0	0.3108397424221039	0.6891602873802185
1.0	1.0	0.3389015197753906	0.6610984802246094
1.0	1.0	0.3309623897075653	0.6690376400947571
1.0	1.0	0.1037972271442413	0.8962027430534363
1.0	0.0	0.6724259853363037	0.3275740146636963
1.0	0.0	0.5927730202674866	0.4072269797325134
1.0	1.0	0.4716838002204895	0.5283161997795105
0.0	0.0	0.6389250159263611	0.3610749840736389
1.0	1.0	0.3314833343029022	0.6685166358947754
1.0	1.0	0.3757144510746002	0.6242855787277222
0.0	0.0	0.5739337205886841	0.4260663092136383
1.0	1.0	0.4776533246040344	0.5223466753959656
0.0	1.0	0.3827861845493316	0.617213785648346
0.0	1.0	0.2423927783966064	0.7576072216033936
1.0	1.0	0.1929724812507629	0.8070275187492371
1.0	1.0	0.3485849797725677	0.6514150500297546
1.0	1.0	0.1313082873821258	0.8686916828155518
0.0	0.0	0.6319170594215393	0.3680829107761383
0.0	0.0	0.6130115985870361	0.3869884014129638
0.0	1.0	0.4677410721778869	0.532258927822113
1.0	1.0	0.2313935756683349	0.768606424331665
1.0	1.0	0.2895674705505371	0.7104325294494629
1.0	1.0	0.3471388816833496	0.6528611183166504
0.0	0.0	0.6032975912094116	0.396702378988266
0.0	0.0	0.5189144611358643	0.4810855984687805
0.0	0.0	0.6379490494728088	0.3620509207248688
0.0	0.0	0.6760865449905396	0.3239134550094604
1.0	1.0	0.0548842325806617	0.9451157450675964
0.0	1.0	0.1929312050342559	0.8070688247680664
0.0	1.0	0.2319106161594391	0.7680893540382385
0.0	1.0	0.2007396221160888	0.7992603778839111
0.0	1.0	0.2951952219009399	0.7048048377037048
0.0	1.0	0.2960695028305053	0.7039305567741394
0.0	1.0	0.2819555699825287	0.7180444598197937
0.0	1.0	0.2047150284051895	0.7952849864959717
0.0	1.0	0.2014274299144745	0.7985725998878479
1.0	1.0	0.1184721142053604	0.8815279006958008
1.0	1.0	0.2035171389579773	0.7964828014373779
0.0	1.0	0.2288442850112915	0.7711557149887085
0.0	1.0	0.3263927400112152	0.6736072897911072
0.0	1.0	0.1819043159484863	0.8180957436561584
1.0	1.0	0.2430505007505417	0.7569494843482971
1.0	1.0	0.2310087978839874	0.7689911723136902
0.0	1.0	0.3842170536518097	0.6157829761505127
0.0	1.0	0.3757045567035675	0.6242954730987549
0.0	1.0	0.1784720122814178	0.8215280175209045
0.0	1.0	0.1823457330465316	0.8176543116569519
0.0	1.0	0.4209922552108764	0.5790078043937683
0.0	1.0	0.1828851997852325	0.8171148300170898
0.0	1.0	0.2842629551887512	0.7157370448112488
1.0	1.0	0.3035490214824676	0.6964510083198547
1.0	1.0	0.2099188864231109	0.7900810837745667
0.0	1.0	0.2847480475902557	0.7152519822120667
0.0	1.0	0.3524402976036072	0.6475597620010376
0.0	1.0	0.2840947210788727	0.7159053087234497
1.0	1.0	0.2868593633174896	0.713140606880188
0.0	1.0	0.4535237550735473	0.5464762449264526
0.0	1.0	0.1432604342699051	0.8567395806312561
0.0	1.0	0.2703472673892975	0.7296527028083801
0.0	1.0	0.2907966673374176	0.70920330286026
0.0	1.0	0.1938962787389755	0.8061037063598633
0.0	1.0	0.2448203116655349	0.7551796436309814
1.0	1.0	0.22382253408432	0.7761774659156799
1.0	1.0	0.249198243021965	0.7508017420768738
0.0	1.0	0.4052338004112243	0.5947662591934204
0.0	1.0	0.3938273787498474	0.6061726212501526
0.0	1.0	0.3395311236381531	0.6604688167572021
1.0	1.0	0.0518896467983722	0.9481103420257568
1.0	1.0	0.1707151085138321	0.8292849063873291
0.0	1.0	0.1392225325107574	0.8607774972915649
0.0	1.0	0.2537674903869629	0.7462325096130371
0.0	1.0	0.4649333953857422	0.5350666046142578
0.0	1.0	0.4897802472114563	0.5102197527885437
1.0	1.0	0.23063425719738	0.769365668296814
1.0	1.0	0.154833123087883	0.8451668620109558
1.0	1.0	0.1724107265472412	0.8275892734527588
1.0	1.0	0.0864817127585411	0.913518249988556
1.0	1.0	0.0948010236024856	0.9051989316940308
1.0	1.0	0.2368655204772949	0.7631344795227051
0.0	1.0	0.2120546996593475	0.7879453301429749
0.0	1.0	0.1992979496717453	0.8007020354270935
0.0	1.0	0.2521408796310425	0.7478590607643127
1.0	1.0	0.2840575873851776	0.7159424424171448
1.0	1.0	0.3373142778873443	0.662685751914978
1.0	1.0	0.2507485449314117	0.7492514252662659
1.0	1.0	0.3380599021911621	0.6619400978088379
0.0	1.0	0.4444120824337005	0.555587887763977
0.0	1.0	0.3876500725746155	0.6123498678207397
1.0	1.0	0.1257588863372802	0.874241054058075
1.0	1.0	0.1047442778944969	0.8952557444572449
1.0	1.0	0.4302579164505005	0.5697420835494995
1.0	0.0	0.6297999620437622	0.3702000081539154
1.0	1.0	0.2648804783821106	0.7351195812225342
0.0	1.0	0.3694384098052978	0.6305615901947021
1.0	1.0	0.39578378200531	0.6042162179946899
0.0	0.0	0.7320690751075745	0.2679309248924255
0.0	0.0	0.5327829718589783	0.4672169983386993
1.0	1.0	0.1770854145288467	0.8229146003723145
1.0	1.0	0.2825012505054474	0.717498779296875
1.0	0.0	0.8935418725013733	0.1064580604434013
1.0	1.0	0.4978208541870117	0.5021792054176331
1.0	0.0	0.6626006960868835	0.337399274110794
0.0	1.0	0.4842236936092376	0.5157762765884399
1.0	0.0	0.7631911635398865	0.2368088364601135
0.0	0.0	0.9219220280647278	0.0780780240893364
0.0	0.0	0.6346784234046936	0.3653216361999511
1.0	1.0	0.2200727462768554	0.7799272537231445
1.0	1.0	0.4902396500110626	0.509760320186615
0.0	1.0	0.3740903735160827	0.6259096264839172
1.0	0.0	0.902251362800598	0.0977486371994018
1.0	0.0	0.950388729572296	0.0496113002300262
0.0	0.0	0.7015932202339172	0.2984068095684051
0.0	0.0	0.9096115827560424	0.0903883948922157
0.0	1.0	0.3881124556064605	0.611887514591217
0.0	0.0	0.8551172614097595	0.1448827683925628
0.0	1.0	0.4568066000938415	0.5431933403015137
0.0	0.0	0.8865426182746887	0.1134574338793754
0.0	0.0	0.5884830951690674	0.4115169048309326
1.0	1.0	0.2422972470521927	0.7577028274536133
1.0	1.0	0.2312843054533004	0.7687156796455383
1.0	1.0	0.2364837527275085	0.7635162472724915
1.0	1.0	0.3597405552864074	0.6402594447135925
1.0	0.0	0.5302643179893494	0.4697356224060058
1.0	1.0	0.1676610261201858	0.8323389291763306
1.0	1.0	0.1794642955064773	0.8205357193946838
1.0	1.0	0.2627454996109009	0.7372545003890991
1.0	0.0	0.8944004774093628	0.1055995672941207
0.0	0.0	0.5470191836357117	0.4529807865619659
0.0	0.0	0.6920439600944519	0.3079560399055481
0.0	0.0	0.9647437334060668	0.0352562963962554
0.0	0.0	0.9991658926010132	0.0008340774802491
0.0	0.0	0.6640665531158447	0.3359334170818329
0.0	0.0	0.7446894645690918	0.2553105056285858
1.0	1.0	0.0519151762127876	0.948084831237793
0.0	1.0	0.2223322987556457	0.7776677012443542
1.0	1.0	0.0521906465291976	0.9478092789649964
1.0	1.0	0.055012434720993	0.9449875354766846
1.0	1.0	0.0481041744351387	0.9518958926200868
1.0	1.0	0.1123871281743049	0.8876128196716309
1.0	1.0	0.0775600895285606	0.9224399328231812
1.0	0.0	0.5394167304039001	0.4605832695960998
1.0	0.0	0.8032258749008179	0.1967741698026657
1.0	1.0	0.0850280001759529	0.9149720072746276
1.0	1.0	0.0704183802008628	0.9295816421508788
1.0	1.0	0.0757984295487403	0.9242015480995178
0.0	1.0	0.0722824186086654	0.9277175664901732
0.0	1.0	0.1069707795977592	0.8930292725563049
0.0	1.0	0.1081872731447219	0.8918127417564392
0.0	1.0	0.0883664637804031	0.9116334915161132
1.0	1.0	0.0905914083123207	0.9094086289405824
1.0	1.0	0.0616644546389579	0.9383355379104614
1.0	1.0	0.0652009174227714	0.9347990155220032
0.0	1.0	0.0432995967566967	0.9567003846168518
0.0	1.0	0.0448906533420085	0.9551093578338624
1.0	1.0	0.1648595482110977	0.8351404070854187
1.0	1.0	0.0609307996928691	0.9390692710876464
1.0	1.0	0.0843725800514221	0.9156273603439332
1.0	1.0	0.0485358387231826	0.9514641165733336
1.0	1.0	0.0669048056006431	0.9330952167510986
1.0	1.0	0.0979199111461639	0.9020801186561584
1.0	1.0	0.1062147989869117	0.8937852382659912
0.0	1.0	0.0971907824277877	0.902809202671051
1.0	1.0	0.0623781234025955	0.9376218318939208
1.0	1.0	0.0787855759263038	0.9212144017219543
0.0	1.0	0.0763729438185691	0.9236270189285278
0.0	1.0	0.0629784911870956	0.9370214939117432
1.0	1.0	0.1014524176716804	0.8985475301742554
1.0	1.0	0.0873202458024025	0.9126797914505004
1.0	1.0	0.0911666750907898	0.9088333249092102
1.0	1.0	0.0806727260351181	0.9193273186683656
1.0	1.0	0.0638217255473136	0.9361783266067504
1.0	1.0	0.0575452856719493	0.9424546360969543
0.0	1.0	0.0957459211349487	0.9042540788650512
0.0	1.0	0.065646506845951	0.934353530406952
0.0	1.0	0.0778301432728767	0.9221698045730592
0.0	1.0	0.095042735338211	0.9049572348594666
1.0	1.0	0.0472433976829052	0.9527565836906432
0.0	1.0	0.0911819711327552	0.9088179469108582
0.0	1.0	0.0973927453160286	0.902607262134552
0.0	1.0	0.120939128100872	0.8790608644485474
0.0	1.0	0.1440343111753463	0.8559657335281372
1.0	1.0	0.0935911238193512	0.9064089059829712
1.0	1.0	0.052073635160923	0.9479263424873352
1.0	1.0	0.0411558225750923	0.9588441252708436
1.0	1.0	0.0644553378224372	0.9355446696281432
0.0	1.0	0.0563721023499965	0.943627953529358
0.0	1.0	0.1035804897546768	0.8964195251464844
1.0	1.0	0.0689131170511245	0.9310868978500366
1.0	1.0	0.1235791966319084	0.876420795917511
1.0	1.0	0.0892946943640708	0.9107053279876708
1.0	1.0	0.0667272210121154	0.9332727193832396
1.0	1.0	0.0777646452188491	0.9222353100776672
1.0	1.0	0.1038134396076202	0.8961865305900574
1.0	1.0	0.0621445477008819	0.9378554821014404
0.0	1.0	0.0740026608109474	0.9259973168373108
0.0	1.0	0.0569423101842403	0.9430577158927916
0.0	1.0	0.1194313839077949	0.8805685639381409
0.0	1.0	0.0802710726857185	0.9197288751602172
0.0	1.0	0.0849271416664123	0.9150727987289428
0.0	0.0	0.9972705245018004	0.002729465952143
0.0	0.0	0.9891050457954408	0.0108949299901723
1.0	1.0	0.0006748021696694	0.9993252754211426
0.0	1.0	0.0089522264897823	0.9910477995872498
0.0	1.0	0.2492450475692749	0.7507548928260803
0.0	0.0	0.9945865869522096	0.0054133422672748
0.0	1.0	0.0872513726353645	0.912748634815216
1.0	1.0	0.0001828518725233	0.999817192554474
1.0	1.0	0.000251559948083	0.9997484087944032
1.0	1.0	0.0025000171735882	0.9975000023841858
0.0	0.0	0.9977878332138062	0.00221210392192
0.0	1.0	0.0790068805217742	0.920993149280548
1.0	0.0	0.9032167196273804	0.0967833176255226
0.0	0.0	0.6582769751548767	0.3417230546474457
0.0	0.0	0.6906015276908875	0.3093984425067901
0.0	1.0	0.1487078517675399	0.8512921333312988
0.0	0.0	0.9988710284233092	0.0011288927635177
0.0	0.0	0.7722102999687195	0.2277896553277969
0.0	0.0	0.9999440908432008	5.584869359154254e-05
1.0	1.0	0.0049066976644098	0.9950933456420898
1.0	1.0	0.0003289456653874	0.9996711015701294
1.0	1.0	0.000931610702537	0.9990684390068054
1.0	1.0	0.0445552989840507	0.9554447531700134
0.0	0.0	0.9994314312934875	0.0005685490905307
1.0	1.0	0.0002603248867671	0.999739706516266
1.0	1.0	0.0002202160831075	0.9997797608375548
0.0	1.0	0.0020903323311358	0.9979096055030824
1.0	1.0	0.0035870147403329	0.9964130520820618
1.0	1.0	0.0016422950429841	0.9983577132225036
1.0	0.0	0.9987801909446716	0.001219761907123
1.0	1.0	0.0064064459875226	0.9935935139656068
1.0	0.0	0.9958702921867372	0.004129696637392
0.0	1.0	0.4373555779457092	0.5626444816589355
1.0	1.0	0.0002109373308485	0.99978905916214
1.0	1.0	0.008750676177442	0.9912493228912354
1.0	1.0	0.0015638617333024	0.998436152935028
1.0	1.0	0.0408357009291648	0.959164261817932
1.0	1.0	0.0101556368172168	0.9898443222045898
1.0	0.0	0.9993888139724731	0.0006111462716944
0.0	0.0	0.6225018501281738	0.3774981200695038
0.0	1.0	0.4488859474658966	0.5511140823364258
1.0	0.0	0.9976680874824524	0.0023319025058299
1.0	1.0	0.0006067001959308	0.999393343925476
1.0	1.0	0.0289322100579738	0.9710677862167358
0.0	1.0	0.0311217457056045	0.9688782691955566
0.0	1.0	0.0039491448551416	0.9960508942604064
1.0	1.0	0.019874382764101	0.980125606060028
1.0	0.0	0.9916782379150392	0.008321757428348
1.0	1.0	0.0007212152704596	0.9992788434028624
0.0	1.0	0.2541747391223907	0.7458252906799316
