# Supplementary material for: AI-augmented intraoperative decision-making workflows in diffuse midline glioma biopsy using cryosection pathology
Source: Nat Commun. 2025 Nov 26;16:11667. doi: 10.1038/s41467-025-66853-y (PMC12749771; doi:10.1038/s41467-025-66853-y)
Supplement: Supplementary file 4 — Source data [file 41467_2025_66853_MOESM4_ESM.zip › Yuan_SourceData_Fig6/Fig_6b/EVAL_all_TP53/fold_0.csv]

Y	Y_hat	p_0	p_1
0.0	0.0	0.8457271456718445	0.1542727947235107
0.0	0.0	0.9999665021896362	3.348796963109635e-05
1.0	0.0	0.9941112399101256	0.0058887512423098
1.0	0.0	0.999216079711914	0.0007839305908419
1.0	1.0	0.0008488075691275	0.9991512298583984
1.0	0.0	0.9999822378158568	1.7747028323356062e-05
1.0	0.0	0.9999772310256958	2.274999860674143e-05
1.0	0.0	0.6773958206176758	0.3226041793823242
1.0	1.0	0.1899797469377517	0.8100202679634094
0.0	0.0	0.999974012374878	2.602278982521966e-05
0.0	0.0	0.976594626903534	0.0234054140746593
0.0	0.0	0.9572301506996156	0.0427698567509651
0.0	0.0	0.9998089671134948	0.000191021230421
1.0	1.0	0.068406730890274	0.9315932989120485
1.0	0.0	0.9513641595840454	0.0486358515918254
0.0	0.0	0.9999594688415528	4.049126800964586e-05
0.0	0.0	0.9545787572860718	0.0454212576150894
0.0	0.0	0.9818972945213318	0.0181026961654424
0.0	0.0	0.9999359846115112	6.403569568647072e-05
0.0	1.0	0.0064057293348014	0.993594229221344
0.0	1.0	0.0691514685750007	0.9308485388755798
0.0	0.0	0.999854564666748	0.0001454632438253
0.0	0.0	0.970882773399353	0.0291171930730342
0.0	0.0	0.9999334812164308	6.656363257206976e-05
0.0	0.0	0.9999892711639404	1.0702069630497135e-05
0.0	0.0	0.999745786190033	0.0002541556605137
1.0	0.0	0.9360774159431458	0.0639225915074348
1.0	1.0	0.0091036651283502	0.9908962845802308
1.0	1.0	3.451568409218453e-05	0.9999654293060304
1.0	1.0	0.0013154097832739	0.998684585094452
0.0	1.0	0.0009097345173358	0.999090313911438
0.0	0.0	0.9903872609138488	0.0096126934513449
1.0	1.0	0.0178369544446468	0.9821630120277404
1.0	0.0	0.951438009738922	0.0485620088875293
1.0	0.0	0.9989824891090392	0.0010174519848078
1.0	0.0	0.9991764426231384	0.0008235123823396
0.0	0.0	0.9999152421951294	8.472696936223656e-05
0.0	0.0	0.9998716115951538	0.0001283611782127
0.0	0.0	0.9464131593704224	0.0535868592560291
0.0	0.0	0.9999548196792604	4.5124390453565866e-05
0.0	0.0	0.999940037727356	5.9928541304543614e-05
1.0	0.0	0.9388728141784668	0.061127133667469
1.0	1.0	0.0531188659369945	0.946881115436554
0.0	0.0	0.997191607952118	0.0028083603829145
0.0	0.0	0.9993599057197572	0.0006400929996743
0.0	1.0	0.2556298077106476	0.74437016248703
1.0	0.0	0.9515079259872437	0.0484921187162399
0.0	0.0	0.9998520612716676	0.0001479019119869
1.0	0.0	0.9999340772628784	6.587211100850254e-05
