# Supplementary material for: AI-augmented intraoperative decision-making workflows in diffuse midline glioma biopsy using cryosection pathology
Source: Nat Commun. 2025 Nov 26;16:11667. doi: 10.1038/s41467-025-66853-y (PMC12749771; doi:10.1038/s41467-025-66853-y)
Supplement: Supplementary file 4 — Source data [file 41467_2025_66853_MOESM4_ESM.zip › Yuan_SourceData_Fig6/Fig_6b/EVAL_all_TP53/fold_1.csv]

Y	Y_hat	p_0	p_1
0.0	0.0	0.6029144525527954	0.3970855176448822
0.0	0.0	0.7915854454040527	0.2084145545959472
0.0	1.0	0.4967720210552215	0.503227949142456
0.0	0.0	0.6000200510025024	0.3999799489974975
0.0	0.0	0.6737262606620789	0.3262737393379211
0.0	0.0	0.8606341481208801	0.139365866780281
0.0	0.0	0.8744606971740723	0.1255393326282501
0.0	0.0	0.701982319355011	0.2980177104473114
1.0	0.0	0.7308315634727478	0.2691684663295746
1.0	1.0	0.4125232696533203	0.5874766707420349
0.0	0.0	0.7597408294677734	0.2402591258287429
0.0	0.0	0.56032395362854	0.4396760463714599
0.0	0.0	0.8466925621032715	0.1533074229955673
0.0	0.0	0.8104920983314514	0.1895079016685485
0.0	0.0	0.7769836783409119	0.2230162769556045
0.0	0.0	0.6052444577217102	0.3947555124759674
1.0	1.0	0.1503493189811706	0.8496506810188293
1.0	1.0	0.1343018561601638	0.8656981587409973
0.0	0.0	0.6600767374038696	0.3399232029914856
0.0	1.0	0.2028878629207611	0.7971121072769165
1.0	0.0	0.6476661562919617	0.3523339033126831
1.0	0.0	0.6225588321685791	0.3774411678314209
1.0	1.0	0.4953376054763794	0.5046623945236206
1.0	1.0	0.3927426934242248	0.6072573661804199
1.0	1.0	0.323388010263443	0.6766120195388794
1.0	0.0	0.5495200157165527	0.4504799544811249
0.0	0.0	0.568777322769165	0.4312227070331573
0.0	0.0	0.6447281241416931	0.3552718758583069
1.0	0.0	0.7114093899726868	0.2885905802249908
1.0	0.0	0.6833532452583313	0.3166467547416687
1.0	0.0	0.7252577543258667	0.2747422754764557
1.0	0.0	0.6451147794723511	0.3548852801322937
0.0	1.0	0.3991235494613647	0.6008764505386353
0.0	0.0	0.5072503685951233	0.4927496910095215
1.0	0.0	0.5810972452163696	0.418902724981308
1.0	1.0	0.368210881948471	0.6317891478538513
0.0	0.0	0.5517590045928955	0.4482409954071045
0.0	0.0	0.5118346810340881	0.4881653487682342
0.0	0.0	0.7182073593139648	0.2817926704883575
0.0	0.0	0.6102221608161926	0.389777809381485
0.0	0.0	0.884516179561615	0.115483820438385
0.0	0.0	0.6451271772384644	0.3548728227615356
1.0	1.0	0.4292842447757721	0.5707157850265503
0.0	0.0	0.725801408290863	0.2741986215114593
1.0	0.0	0.8447681665420532	0.1552317887544632
0.0	0.0	0.9503767490386964	0.0496232025325298
1.0	0.0	0.5067993402481079	0.4932006597518921
1.0	0.0	0.5538769364356995	0.4461230337619781
1.0	1.0	0.4264672100543976	0.57353276014328
0.0	0.0	0.8215912580490112	0.1784087270498275
0.0	0.0	0.6597357988357544	0.3402641713619232
0.0	0.0	0.8595836162567139	0.1404163986444473
0.0	0.0	0.6389144659042358	0.3610855638980865
0.0	0.0	0.9743391275405884	0.025660790503025
0.0	0.0	0.895690381526947	0.1043095737695694
0.0	0.0	0.7647215723991394	0.2352784276008606
0.0	0.0	0.9546449184417723	0.0453550778329372
1.0	0.0	0.6898701190948486	0.310129851102829
1.0	0.0	0.7485604286193848	0.2514395415782928
1.0	0.0	0.677046537399292	0.3229534924030304
0.0	0.0	0.7322237491607666	0.2677762508392334
