# Supplementary material for: AI-augmented intraoperative decision-making workflows in diffuse midline glioma biopsy using cryosection pathology
Source: Nat Commun. 2025 Nov 26;16:11667. doi: 10.1038/s41467-025-66853-y (PMC12749771; doi:10.1038/s41467-025-66853-y)
Supplement: Supplementary file 4 — Source data [file 41467_2025_66853_MOESM4_ESM.zip › Yuan_SourceData_Fig6/Fig_6b/EVAL_all_TP53/fold_2.csv]

Y	Y_hat	p_0	p_1
0.0	0.0	0.7278270125389099	0.2721729874610901
0.0	1.0	0.4695305526256561	0.5304694175720215
0.0	0.0	0.6492435932159424	0.3507563471794128
1.0	1.0	0.2766316533088684	0.7233684062957764
1.0	1.0	0.2139497250318527	0.7860503196716309
1.0	1.0	0.1805040091276168	0.8194960355758667
1.0	1.0	0.105808176100254	0.8941918611526489
1.0	1.0	0.3138304352760315	0.6861695647239685
1.0	0.0	0.7031086683273315	0.2968913316726684
1.0	1.0	0.4148653149604797	0.5851346850395203
0.0	0.0	0.8865144848823547	0.113485537469387
1.0	1.0	0.2812062501907348	0.7187936902046204
1.0	1.0	0.0225242022424936	0.9774757623672484
0.0	0.0	0.5714199542999268	0.4285800457000732
0.0	1.0	0.1851736754179	0.8148263692855835
0.0	0.0	0.77210533618927	0.2278946042060852
0.0	1.0	0.3682476878166199	0.6317523121833801
0.0	0.0	0.7189881801605225	0.2810117602348327
0.0	0.0	0.6594892144203186	0.3405107259750366
0.0	0.0	0.9206054210662842	0.0793946012854576
0.0	0.0	0.5321269035339355	0.4678731262683868
0.0	0.0	0.6574479341506958	0.3425520360469818
1.0	1.0	0.3381847143173218	0.6618152856826782
0.0	0.0	0.970311999320984	0.0296880193054676
0.0	0.0	0.7900233864784241	0.2099766284227371
0.0	1.0	0.1176638901233673	0.8823361396789551
0.0	1.0	0.03048094548285	0.9695191383361816
0.0	1.0	0.3982893526554107	0.6017106175422668
0.0	1.0	0.4732978940010071	0.5267021656036377
0.0	0.0	0.9111950397491456	0.0888049751520156
0.0	0.0	0.8670519590377808	0.132948026061058
0.0	0.0	0.9062239527702332	0.0937759950757026
0.0	1.0	0.4499750733375549	0.5500249266624451
0.0	0.0	0.5008857846260071	0.4991142153739929
0.0	0.0	0.9253689050674438	0.0746310353279113
0.0	0.0	0.9006730914115906	0.09932691603899
0.0	0.0	0.886873185634613	0.1131268516182899
0.0	0.0	0.5814766883850098	0.418523371219635
0.0	0.0	0.9282169938087464	0.0717830285429954
0.0	1.0	0.3388102650642395	0.6611897349357605
0.0	1.0	0.2629394829273224	0.7370604872703552
0.0	0.0	0.5093326568603516	0.4906673729419708
0.0	0.0	0.8994122743606567	0.1005876585841178
0.0	0.0	0.7327241897583008	0.267275869846344
0.0	0.0	0.5760858058929443	0.4239141941070556
0.0	0.0	0.8826605081558228	0.1173394098877906
0.0	0.0	0.8545464873313904	0.145453467965126
0.0	0.0	0.7394405007362366	0.2605594992637634
0.0	1.0	0.1996472477912902	0.8003526926040649
0.0	1.0	0.0753348991274833	0.924665093421936
0.0	1.0	0.0622663870453834	0.9377336502075196
0.0	0.0	0.5569273829460144	0.443072646856308
0.0	0.0	0.7308720350265503	0.2691279649734497
1.0	1.0	0.1611764729022979	0.8388235569000244
1.0	1.0	0.2339175641536712	0.7660824060440063
1.0	1.0	0.2296962141990661	0.7703037858009338
0.0	1.0	0.3426567316055298	0.6573432087898254
0.0	0.0	0.5503240823745728	0.4496759176254272
0.0	0.0	0.8676741719245911	0.1323257684707641
0.0	0.0	0.9714149236679076	0.028585085645318
0.0	0.0	0.9727095365524292	0.0272904392331838
1.0	1.0	0.0355225726962089	0.9644774198532104
0.0	1.0	0.0477710627019405	0.9522289037704468
0.0	0.0	0.9542307257652284	0.0457692109048366
