# Supplementary material for: AI-augmented intraoperative decision-making workflows in diffuse midline glioma biopsy using cryosection pathology
Source: Nat Commun. 2025 Nov 26;16:11667. doi: 10.1038/s41467-025-66853-y (PMC12749771; doi:10.1038/s41467-025-66853-y)
Supplement: Supplementary file 4 — Source data [file 41467_2025_66853_MOESM4_ESM.zip › Yuan_SourceData_Fig6/Fig_6b/EVAL_all_TP53/fold_3.csv]

Y	Y_hat	p_0	p_1
0.0	1.0	0.3782522678375244	0.6217477321624756
0.0	1.0	0.3790121972560882	0.6209878325462341
0.0	1.0	0.4289666712284088	0.5710333585739136
0.0	1.0	0.3405603766441345	0.6594396233558655
1.0	1.0	0.3513825535774231	0.6486174464225769
0.0	0.0	0.5198876857757568	0.4801123440265655
0.0	0.0	0.9911260008811952	0.0088739627972245
0.0	0.0	0.9410672187805176	0.0589327961206436
0.0	0.0	0.6571078300476074	0.3428921997547149
0.0	1.0	0.0579180866479873	0.942081868648529
0.0	0.0	0.5432291626930237	0.4567708671092987
1.0	1.0	0.3780575096607208	0.6219425201416016
0.0	1.0	0.0012573841959238	0.9987426400184632
0.0	1.0	0.0555761978030204	0.9444237947463988
0.0	1.0	0.3294633328914642	0.6705366373062134
0.0	0.0	0.9706719517707824	0.0293280966579914
1.0	1.0	0.3277992308139801	0.6722007989883423
1.0	0.0	0.5888646841049194	0.4111353456974029
1.0	1.0	0.2045349031686782	0.7954650521278381
0.0	0.0	0.967677354812622	0.0323227010667324
0.0	0.0	0.962174654006958	0.0378253646194934
0.0	0.0	0.9774516224861144	0.0225484054535627
0.0	0.0	0.9017387628555298	0.098261184990406
1.0	0.0	0.6034447550773621	0.3965552449226379
1.0	1.0	0.041232343763113	0.9587676525115968
0.0	0.0	0.9907298684120178	0.0092701725661754
1.0	1.0	0.4674926400184631	0.5325073599815369
0.0	0.0	0.8807530403137207	0.1192470043897628
0.0	0.0	0.6277393698692322	0.3722606301307678
1.0	1.0	0.1902290433645248	0.809770941734314
1.0	1.0	0.0358426757156848	0.9641572833061218
1.0	0.0	0.6254275441169739	0.3745725154876709
1.0	1.0	0.0159718040376901	0.984028160572052
1.0	1.0	0.0698391795158386	0.9301608204841614
1.0	0.0	0.5906280875205994	0.4093719124794006
0.0	1.0	0.0048679602332413	0.9951320886611938
0.0	1.0	0.1225333139300346	0.8774666786193848
1.0	1.0	0.4485207200050354	0.5514792203903198
1.0	1.0	0.4357893466949463	0.5642106533050537
1.0	1.0	0.2194575369358062	0.7805424332618713
1.0	1.0	0.0824572071433067	0.9175427556037904
1.0	1.0	0.0006891509983688	0.9993108510971068
0.0	1.0	0.4999862015247345	0.5000138282775879
0.0	0.0	0.742904782295227	0.2570952177047729
0.0	0.0	0.5948143601417542	0.4051856398582458
0.0	0.0	0.9587162733078004	0.0412837341427803
0.0	0.0	0.6693312525749207	0.3306687474250793
0.0	1.0	0.4668264091014862	0.5331736207008362
0.0	0.0	0.7097444534301758	0.2902555763721466
0.0	0.0	0.9244288802146912	0.0755711048841476
0.0	0.0	0.9485421776771544	0.0514578707516193
0.0	0.0	0.8212623596191406	0.1787376552820205
0.0	0.0	0.9710848927497864	0.0289151240140199
1.0	1.0	0.2309201508760452	0.769079864025116
1.0	1.0	0.2584865093231201	0.7415134906768799
0.0	1.0	0.099559299647808	0.9004406929016113
