# Supplementary material for: AI-augmented intraoperative decision-making workflows in diffuse midline glioma biopsy using cryosection pathology
Source: Nat Commun. 2025 Nov 26;16:11667. doi: 10.1038/s41467-025-66853-y (PMC12749771; doi:10.1038/s41467-025-66853-y)
Supplement: Supplementary file 4 — Source data [file 41467_2025_66853_MOESM4_ESM.zip › Yuan_SourceData_Fig6/Fig_6b/EVAL_all_TP53/fold_4.csv]

Y	Y_hat	p_0	p_1
0.0	0.0	0.6784400939941406	0.321559876203537
0.0	1.0	0.3633878827095032	0.6366121172904968
0.0	0.0	0.930450975894928	0.069549061357975
0.0	0.0	0.6778557896614075	0.3221441805362701
0.0	0.0	0.8349179625511169	0.1650819629430771
0.0	0.0	0.8637690544128418	0.1362309157848358
1.0	0.0	0.5017316937446594	0.4982683062553406
0.0	0.0	0.7516058683395386	0.2483940869569778
1.0	1.0	0.488899677991867	0.5111003518104553
1.0	1.0	0.4060903191566467	0.5939096808433533
1.0	1.0	0.0273303259164094	0.9726697206497192
1.0	1.0	0.2178740203380584	0.7821260094642639
0.0	0.0	0.7677764892578125	0.2322234660387039
1.0	1.0	0.3225910663604736	0.6774089336395264
1.0	0.0	0.6402090787887573	0.359790951013565
1.0	1.0	0.1695988029241562	0.8304011821746826
1.0	1.0	0.3060015738010406	0.693998396396637
1.0	1.0	0.1096285358071327	0.8903714418411255
1.0	1.0	0.0848945006728172	0.9151054620742798
0.0	0.0	0.7057394981384277	0.2942605018615722
0.0	0.0	0.8586911559104919	0.1413088738918304
0.0	1.0	0.4725235402584076	0.5274764895439148
0.0	1.0	0.3770715296268463	0.6229285001754761
0.0	1.0	0.3679729998111725	0.6320269703865051
0.0	0.0	0.7388548254966736	0.2611451745033264
1.0	1.0	0.3321251571178436	0.667874813079834
1.0	1.0	0.2437235563993454	0.7562764883041382
1.0	1.0	0.4130406975746155	0.5869592428207397
1.0	1.0	0.3128253817558288	0.6871745586395264
0.0	0.0	0.5157695412635803	0.484230488538742
0.0	0.0	0.7499249577522278	0.2500750124454498
1.0	0.0	0.5107167363166809	0.4892832934856415
1.0	1.0	0.3175307810306549	0.6824691891670227
1.0	0.0	0.6266841292381287	0.3733159303665161
0.0	0.0	0.6186650395393372	0.3813349902629852
0.0	1.0	0.4551954269409179	0.544804573059082
1.0	0.0	0.501642644405365	0.4983573853969574
1.0	1.0	0.4582838714122772	0.5417161583900452
1.0	1.0	0.4231437146663666	0.576856255531311
0.0	1.0	0.2888560593128204	0.7111439108848572
0.0	0.0	0.7760705351829529	0.2239294648170471
0.0	1.0	0.0959057435393333	0.9040942788124084
0.0	1.0	0.1111960485577583	0.8888039588928223
1.0	1.0	0.1972933411598205	0.8027066588401794
1.0	1.0	0.2628457844257355	0.7371542453765869
1.0	1.0	0.2564766407012939	0.743523359298706
0.0	1.0	0.4126955568790436	0.5873044729232788
0.0	0.0	0.7436678409576416	0.2563321888446808
0.0	1.0	0.4365218579769134	0.5634781718254089
0.0	0.0	0.7293575406074524	0.2706424593925476
0.0	1.0	0.3904178440570831	0.6095821857452393
0.0	0.0	0.6110627055168152	0.3889372646808624
0.0	0.0	0.6120994687080383	0.387900561094284
1.0	1.0	0.3408641815185547	0.6591358184814453
