# Supplementary material for: AI-augmented intraoperative decision-making workflows in diffuse midline glioma biopsy using cryosection pathology
Source: Nat Commun. 2025 Nov 26;16:11667. doi: 10.1038/s41467-025-66853-y (PMC12749771; doi:10.1038/s41467-025-66853-y)
Supplement: Supplementary file 4 — Source data [file 41467_2025_66853_MOESM4_ESM.zip › Yuan_SourceData_Fig6/Fig_6b/EVAL_all_TP53/fold_5.csv]

Y	Y_hat	p_0	p_1
1.0	1.0	0.031800590455532	0.9681993722915648
1.0	1.0	0.0425460375845432	0.9574539065361024
0.0	1.0	0.1741354614496231	0.8258644938468933
0.0	0.0	0.5408608317375183	0.4591391086578369
0.0	0.0	0.9739495515823364	0.0260504242032766
1.0	1.0	0.0431026704609394	0.9568973183631896
1.0	1.0	0.1029741168022155	0.8970259428024292
0.0	0.0	0.7643702030181885	0.2356297820806503
1.0	1.0	0.1918481886386871	0.8081518411636353
1.0	0.0	0.5608850121498108	0.4391149878501892
1.0	1.0	0.0588536038994789	0.9411463737487792
0.0	1.0	0.4811288714408874	0.5188711285591125
0.0	1.0	0.1527492851018905	0.8472506999969482
1.0	0.0	0.9721521735191344	0.0278477724641561
1.0	1.0	0.3136748075485229	0.6863252520561218
1.0	1.0	0.1279333978891372	0.8720665574073792
1.0	1.0	0.3464057743549347	0.6535942554473877
0.0	1.0	0.0382138006389141	0.9617862105369568
0.0	0.0	0.9900447726249696	0.009955215267837
1.0	1.0	0.0195841882377862	0.9804157614707948
1.0	1.0	0.2327370345592498	0.7672629952430725
1.0	1.0	0.118694007396698	0.881305992603302
0.0	0.0	0.8271124958992004	0.1728875488042831
0.0	0.0	0.8568593263626099	0.1431407034397125
0.0	0.0	0.7056248188018799	0.2943752110004425
0.0	0.0	0.9594467282295228	0.0405532419681549
0.0	0.0	0.6662825345993042	0.333717405796051
0.0	0.0	0.7911912202835083	0.2088088393211364
0.0	1.0	0.1673674136400222	0.8326325416564941
1.0	0.0	0.5075476765632629	0.4924523532390594
1.0	0.0	0.5273822546005249	0.4726177155971527
0.0	1.0	0.4532519280910492	0.5467480421066284
0.0	0.0	0.6641312837600708	0.3358686566352844
0.0	0.0	0.8887073993682861	0.1112926080822944
0.0	1.0	0.351576954126358	0.6484230756759644
1.0	1.0	0.0984673053026199	0.9015326499938964
1.0	1.0	0.4180769920349121	0.5819230079650879
1.0	1.0	0.0173642858862876	0.982635736465454
0.0	0.0	0.913289487361908	0.0867104604840278
1.0	1.0	0.0608720369637012	0.9391279220581056
1.0	1.0	0.0299737825989723	0.970026195049286
0.0	0.0	0.9371596574783324	0.0628402903676033
0.0	0.0	0.6162924766540527	0.3837075531482696
0.0	1.0	0.3044022023677826	0.6955978274345398
0.0	0.0	0.6281312108039856	0.3718688488006592
1.0	1.0	0.0225706622004508	0.9774292707443236
1.0	0.0	0.6932613849639893	0.3067386150360107
1.0	1.0	0.0643396005034446	0.9356603622436525
1.0	1.0	0.2989470958709717	0.7010529041290283
0.0	0.0	0.9713384509086608	0.0286615714430809
0.0	1.0	0.2288458943367004	0.7711541056632996
0.0	1.0	0.2372916638851165	0.7627083659172058
0.0	0.0	0.8242912292480469	0.1757087707519531
0.0	1.0	0.0869702398777008	0.9130297899246216
0.0	0.0	0.9235989451408386	0.0764010176062583
1.0	0.0	0.5357885360717773	0.4642114639282226
0.0	0.0	0.7855365872383118	0.2144633829593658
0.0	0.0	0.6852659583091736	0.3147340416908264
