# Supplementary material for: AI-augmented intraoperative decision-making workflows in diffuse midline glioma biopsy using cryosection pathology
Source: Nat Commun. 2025 Nov 26;16:11667. doi: 10.1038/s41467-025-66853-y (PMC12749771; doi:10.1038/s41467-025-66853-y)
Supplement: Supplementary file 4 — Source data [file 41467_2025_66853_MOESM4_ESM.zip › Yuan_SourceData_Fig6/Fig_6b/EVAL_all_TP53/fold_6.csv]

Y	Y_hat	p_0	p_1
1.0	1.0	0.012619006447494	0.9873809814453124
1.0	1.0	0.0678911507129669	0.9321088790893556
1.0	1.0	0.0903930887579917	0.90960693359375
0.0	0.0	0.5695992708206177	0.4304006993770599
0.0	1.0	0.301299124956131	0.6987008452415466
0.0	0.0	0.9921584129333496	0.0078415405005216
0.0	1.0	0.4627693295478821	0.5372306704521179
0.0	0.0	0.7915494441986084	0.2084505558013916
0.0	1.0	0.4966647922992706	0.5033352375030518
1.0	1.0	0.081846959888935	0.9181530475616456
1.0	1.0	0.4308254420757293	0.569174587726593
1.0	0.0	0.9750849604606628	0.0249151047319173
0.0	1.0	0.0195107255131006	0.9804892539978028
0.0	0.0	0.6254112720489502	0.374588668346405
0.0	1.0	0.2041804939508438	0.7958195209503174
0.0	0.0	0.6005799770355225	0.3994200527667999
0.0	0.0	0.9973652958869934	0.0026347748935222
0.0	0.0	0.988955557346344	0.0110443914309144
0.0	1.0	0.15545354783535	0.8445464372634888
0.0	0.0	0.7146469950675964	0.2853530049324035
1.0	0.0	0.7377800345420837	0.2622199356555938
1.0	1.0	0.0055489880032837	0.9944509863853456
1.0	1.0	0.0465161353349685	0.9534838795661926
1.0	1.0	0.1900053471326828	0.809994637966156
1.0	1.0	0.1032321974635124	0.896767795085907
0.0	0.0	0.9286894798278807	0.0713104605674743
0.0	0.0	0.6999742984771729	0.3000256717205047
0.0	0.0	0.9435001611709596	0.0564998425543308
0.0	0.0	0.8910354971885681	0.1089644804596901
0.0	0.0	0.8948069214820862	0.1051931008696556
0.0	1.0	0.1492220163345337	0.8507779836654663
0.0	0.0	0.986311972141266	0.0136880353093147
0.0	1.0	0.3985833525657654	0.6014166474342346
0.0	0.0	0.9283352494239808	0.0716647207736969
0.0	1.0	0.4743407070636749	0.5256592631340027
0.0	1.0	0.3872135877609253	0.6127864122390747
0.0	1.0	0.152833491563797	0.8471664786338806
0.0	0.0	0.9684080481529236	0.0315920189023017
0.0	0.0	0.9672811031341552	0.0327188894152641
0.0	1.0	0.3070051074028015	0.6929948925971985
1.0	1.0	0.0230613499879837	0.9769386649131776
1.0	1.0	0.0032050325535237	0.9967949986457824
1.0	1.0	0.1199058070778846	0.8800941705703735
1.0	1.0	0.0136348158121109	0.9863651990890504
0.0	0.0	0.9781556129455566	0.021844333037734
0.0	0.0	0.9989064931869508	0.0010934569872915
0.0	0.0	0.6404569149017334	0.3595430850982666
0.0	1.0	0.361290842294693	0.6387091279029846
1.0	1.0	0.1502024084329605	0.8497976064682007
1.0	1.0	0.0087867556139826	0.9912132620811462
0.0	1.0	0.0122538451105356	0.9877461194992064
0.0	0.0	0.90658700466156	0.0934130325913429
0.0	1.0	0.0525715611875057	0.9474284052848816
0.0	0.0	0.6234669089317322	0.3765330910682678
1.0	0.0	0.5221287608146667	0.477871298789978
0.0	0.0	0.6369937062263489	0.3630063533782959
0.0	0.0	0.8357617259025574	0.1642382591962814
1.0	1.0	0.1582046598196029	0.8417953252792358
1.0	0.0	0.8752220869064331	0.1247779205441474
0.0	0.0	0.9975396394729614	0.0024604040663689
0.0	0.0	0.9724870324134828	0.0275129918009042
0.0	1.0	0.4964397847652435	0.5035601854324341
0.0	0.0	0.6951746344566345	0.3048253655433655
1.0	0.0	0.9749354720115662	0.0250645745545625
