# Supplementary material for: AI-augmented intraoperative decision-making workflows in diffuse midline glioma biopsy using cryosection pathology
Source: Nat Commun. 2025 Nov 26;16:11667. doi: 10.1038/s41467-025-66853-y (PMC12749771; doi:10.1038/s41467-025-66853-y)
Supplement: Supplementary file 4 — Source data [file 41467_2025_66853_MOESM4_ESM.zip › Yuan_SourceData_Fig6/Fig_6b/EVAL_all_TP53/fold_7.csv]

Y	Y_hat	p_0	p_1
0.0	0.0	0.7860693335533142	0.2139306962490081
0.0	0.0	0.5673036575317383	0.4326963722705841
0.0	0.0	0.9277322888374328	0.0722677409648895
0.0	0.0	0.829520583152771	0.170479416847229
1.0	0.0	0.9027904868125916	0.0972095802426338
1.0	1.0	0.4855953752994537	0.5144045948982239
1.0	0.0	0.7186405062675476	0.2813594937324524
1.0	0.0	0.8115653991699219	0.1884345412254333
0.0	0.0	0.8989195227622986	0.101080521941185
0.0	0.0	0.656050980091095	0.3439489901065826
1.0	0.0	0.7959043979644775	0.2040956169366836
1.0	1.0	0.4081050157546997	0.5918949842453003
1.0	1.0	0.1691440045833587	0.8308560252189636
0.0	1.0	0.3068733811378479	0.6931266188621521
0.0	1.0	0.4443477094173431	0.5556522607803345
0.0	0.0	0.7912217974662781	0.2087781727313995
0.0	0.0	0.839655876159668	0.160344123840332
0.0	0.0	0.9510284066200256	0.0489716306328773
0.0	0.0	0.9313749074935912	0.0686250999569892
0.0	0.0	0.8332543969154358	0.1667455732822418
0.0	0.0	0.9083153009414672	0.0916846990585327
0.0	0.0	0.8976250886917114	0.1023748815059661
0.0	0.0	0.9043688774108888	0.0956311821937561
0.0	0.0	0.7301661968231201	0.2698338329792022
0.0	0.0	0.6926669478416443	0.3073330223560333
1.0	0.0	0.7875844836235046	0.2124154716730117
1.0	0.0	0.598033607006073	0.4019664227962494
1.0	1.0	0.4491669833660126	0.550832986831665
1.0	0.0	0.5496148467063904	0.4503851532936096
1.0	1.0	0.4700284302234649	0.5299715995788574
0.0	0.0	0.8870656490325928	0.1129343956708908
0.0	0.0	0.8897237181663513	0.110276311635971
1.0	1.0	0.4815112054347992	0.5184888243675232
1.0	0.0	0.7165374159812927	0.283462643623352
1.0	0.0	0.6821255087852478	0.3178745210170746
0.0	0.0	0.8335394263267517	0.1664606034755706
0.0	0.0	0.8761057257652283	0.1238942965865135
0.0	0.0	0.859086811542511	0.1409131586551666
0.0	0.0	0.937423050403595	0.062576986849308
0.0	0.0	0.94171404838562	0.0582859516143798
0.0	0.0	0.8888465166091919	0.1111534833908081
0.0	0.0	0.8957729339599609	0.1042270362377166
1.0	0.0	0.6653486490249634	0.3346513509750366
1.0	0.0	0.5225279331207275	0.4774720966815948
1.0	1.0	0.1381103247404098	0.8618896007537842
1.0	1.0	0.137588694691658	0.8624112606048584
1.0	1.0	0.2992271184921264	0.7007729411125183
1.0	0.0	0.6369791626930237	0.3630208671092987
1.0	0.0	0.6241551637649536	0.375844806432724
0.0	0.0	0.7965551018714905	0.2034448832273483
0.0	0.0	0.6338329315185547	0.3661670982837677
