# Supplementary material for: AI-augmented intraoperative decision-making workflows in diffuse midline glioma biopsy using cryosection pathology
Source: Nat Commun. 2025 Nov 26;16:11667. doi: 10.1038/s41467-025-66853-y (PMC12749771; doi:10.1038/s41467-025-66853-y)
Supplement: Supplementary file 4 — Source data [file 41467_2025_66853_MOESM4_ESM.zip › Yuan_SourceData_Fig6/Fig_6b/EVAL_all_TP53/fold_8.csv]

Y	Y_hat	p_0	p_1
1.0	0.0	0.6804670095443726	0.3195329904556274
1.0	0.0	0.7786684632301331	0.2213315665721893
1.0	0.0	0.7435503005981445	0.2564496695995331
0.0	0.0	0.6613518595695496	0.3386481404304504
0.0	0.0	0.7605425715446472	0.2394574582576751
0.0	0.0	0.8190715312957764	0.1809284389019012
0.0	0.0	0.7769379019737244	0.2230621129274368
0.0	0.0	0.6612518429756165	0.3387481868267059
0.0	0.0	0.7325178384780884	0.267482191324234
0.0	0.0	0.6735658645629883	0.3264341354370117
0.0	0.0	0.5103370547294617	0.4896629154682159
0.0	0.0	0.5275953412055969	0.4724046587944031
0.0	0.0	0.7206404805183411	0.2793594896793365
0.0	0.0	0.6467344760894775	0.3532654941082001
0.0	0.0	0.6478052735328674	0.3521946966648102
0.0	0.0	0.6739284992218018	0.3260715305805206
0.0	0.0	0.6446117758750916	0.3553882241249084
1.0	1.0	0.4780638217926025	0.5219361782073975
1.0	1.0	0.4891276657581329	0.5108723044395447
0.0	0.0	0.7261557579040527	0.2738442718982696
0.0	0.0	0.6792414784431458	0.3207585513591766
0.0	0.0	0.6405161023139954	0.3594838976860046
0.0	1.0	0.4431633949279785	0.5568366050720215
0.0	0.0	0.5339618921279907	0.4660380482673645
1.0	0.0	0.7006133794784546	0.2993865609169006
1.0	0.0	0.5149626135826111	0.4850373566150665
1.0	0.0	0.6172938346862793	0.3827061653137207
1.0	0.0	0.6165972948074341	0.3834027349948883
0.0	0.0	0.7125043869018555	0.2874955832958221
0.0	0.0	0.7502480745315552	0.2497519254684448
0.0	0.0	0.7972926497459412	0.2027072757482528
1.0	0.0	0.5678731203079224	0.4321268498897552
0.0	0.0	0.6773204207420349	0.3226795792579651
0.0	0.0	0.7993174195289612	0.2006825059652328
1.0	0.0	0.5370290875434875	0.4629709124565124
1.0	0.0	0.6261919140815735	0.3738080561161041
1.0	0.0	0.5880546569824219	0.4119453132152557
0.0	0.0	0.5988699197769165	0.4011300504207611
0.0	0.0	0.5863277912139893	0.4136722385883331
1.0	0.0	0.5287809371948242	0.4712190330028534
0.0	0.0	0.645490288734436	0.3545097112655639
1.0	0.0	0.5620704293251038	0.4379295110702514
1.0	1.0	0.4101013243198395	0.5898986458778381
0.0	0.0	0.6499431133270264	0.3500568568706512
0.0	0.0	0.7609694600105286	0.2390304654836654
0.0	0.0	0.5610769987106323	0.4389230012893677
0.0	0.0	0.7319221496582031	0.2680778503417969
0.0	0.0	0.6081762313842773	0.3918237388134002
0.0	0.0	0.7964400053024292	0.203559935092926
0.0	0.0	0.6492208242416382	0.3507792353630066
0.0	0.0	0.5136620402336121	0.4863379597663879
0.0	0.0	0.591772198677063	0.4082277417182922
1.0	1.0	0.4262678623199463	0.5737321376800537
1.0	0.0	0.5114002823829651	0.4885997176170349
0.0	0.0	0.7826290726661682	0.2173709422349929
0.0	0.0	0.7696306705474854	0.2303692996501922
0.0	0.0	0.817424476146698	0.1825755089521408
