# Supplementary material for: AI-augmented intraoperative decision-making workflows in diffuse midline glioma biopsy using cryosection pathology
Source: Nat Commun. 2025 Nov 26;16:11667. doi: 10.1038/s41467-025-66853-y (PMC12749771; doi:10.1038/s41467-025-66853-y)
Supplement: Supplementary file 4 — Source data [file 41467_2025_66853_MOESM4_ESM.zip › Yuan_SourceData_Fig6/Fig_6b/EVAL_all_TP53/fold_9.csv]

Y	Y_hat	p_0	p_1
0.0	0.0	0.6663303971290588	0.3336696326732635
0.0	0.0	0.7677436470985413	0.2322563976049423
0.0	0.0	0.7304278016090393	0.2695721685886383
0.0	0.0	0.5781944990158081	0.4218055307865143
1.0	0.0	0.7455651164054871	0.2544348835945129
1.0	0.0	0.8518742918968201	0.1481256932020187
0.0	0.0	0.8237791061401367	0.1762208640575409
0.0	0.0	0.6125218272209167	0.3874782025814056
0.0	0.0	0.5044702887535095	0.4955297112464905
0.0	0.0	0.5704843997955322	0.4295155704021454
0.0	0.0	0.6900750994682312	0.3099249005317688
0.0	0.0	0.8242157101631165	0.1757842898368835
0.0	0.0	0.8376498818397522	0.1623501032590866
0.0	0.0	0.8249677419662476	0.1750322580337524
0.0	0.0	0.8115347027778625	0.1884652823209762
0.0	0.0	0.7316290736198425	0.2683708965778351
0.0	0.0	0.8683251738548279	0.1316748112440109
0.0	0.0	0.5675655007362366	0.4324344992637634
1.0	0.0	0.7407965064048767	0.2592034339904785
0.0	0.0	0.67896968126297	0.3210302591323852
1.0	1.0	0.2216777056455612	0.7783222794532776
1.0	1.0	0.4968446791172027	0.5031552910804749
1.0	0.0	0.7557836771011353	0.2442163228988647
0.0	0.0	0.575605034828186	0.4243949353694916
1.0	1.0	0.4478404819965362	0.5521595478057861
1.0	1.0	0.4185870587825775	0.5814129710197449
0.0	0.0	0.8146573305130005	0.1853426247835159
1.0	1.0	0.382005363702774	0.6179946660995483
1.0	0.0	0.6596823334693909	0.3403176367282867
1.0	1.0	0.4696955382823944	0.530304491519928
1.0	0.0	0.5324307680130005	0.4675692319869995
1.0	1.0	0.4917821884155273	0.5082178115844727
0.0	0.0	0.8185639381408691	0.1814360469579696
1.0	1.0	0.4458163976669311	0.5541836023330688
1.0	0.0	0.5106254816055298	0.4893745183944702
0.0	0.0	0.7870506048202515	0.2129494249820709
0.0	0.0	0.8272499442100525	0.1727500408887863
0.0	0.0	0.7423031330108643	0.2576968669891357
0.0	0.0	0.8085977435112	0.1914022266864776
1.0	0.0	0.6653027534484863	0.3346972465515136
1.0	0.0	0.6090245842933655	0.3909754157066345
1.0	0.0	0.8843168020248413	0.1156832054257392
1.0	0.0	0.6650592684745789	0.3349407017230987
1.0	0.0	0.6370211839675903	0.3629788756370544
1.0	1.0	0.4820073544979095	0.5179926156997681
0.0	0.0	0.7860745787620544	0.2139254659414291
0.0	0.0	0.7060092091560364	0.2939907610416412
1.0	0.0	0.5475661158561707	0.4524339139461517
1.0	0.0	0.5060879588127136	0.4939120411872864
0.0	0.0	0.8891956806182861	0.1108042746782302
