# Supplementary material for: AI-augmented intraoperative decision-making workflows in diffuse midline glioma biopsy using cryosection pathology
Source: Nat Commun. 2025 Nov 26;16:11667. doi: 10.1038/s41467-025-66853-y (PMC12749771; doi:10.1038/s41467-025-66853-y)
Supplement: Supplementary file 4 — Source data [file 41467_2025_66853_MOESM4_ESM.zip › Yuan_SourceData_Fig6/Fig_6b/EVAL_all_TP53/fold_all.csv]

Y	Y_hat	p_0	p_1
0.0	0.0	0.8457271456718445	0.1542727947235107
0.0	0.0	0.9999665021896362	3.348796963109635e-05
1.0	0.0	0.9941112399101256	0.0058887512423098
1.0	0.0	0.999216079711914	0.0007839305908419
1.0	1.0	0.0008488075691275	0.9991512298583984
1.0	0.0	0.9999822378158568	1.7747028323356062e-05
1.0	0.0	0.9999772310256958	2.274999860674143e-05
1.0	0.0	0.6773958206176758	0.3226041793823242
1.0	1.0	0.1899797469377517	0.8100202679634094
0.0	0.0	0.999974012374878	2.602278982521966e-05
0.0	0.0	0.976594626903534	0.0234054140746593
0.0	0.0	0.9572301506996156	0.0427698567509651
0.0	0.0	0.9998089671134948	0.000191021230421
1.0	1.0	0.068406730890274	0.9315932989120485
1.0	0.0	0.9513641595840454	0.0486358515918254
0.0	0.0	0.9999594688415528	4.049126800964586e-05
0.0	0.0	0.9545787572860718	0.0454212576150894
0.0	0.0	0.9818972945213318	0.0181026961654424
0.0	0.0	0.9999359846115112	6.403569568647072e-05
0.0	1.0	0.0064057293348014	0.993594229221344
0.0	1.0	0.0691514685750007	0.9308485388755798
0.0	0.0	0.999854564666748	0.0001454632438253
0.0	0.0	0.970882773399353	0.0291171930730342
0.0	0.0	0.9999334812164308	6.656363257206976e-05
0.0	0.0	0.9999892711639404	1.0702069630497135e-05
0.0	0.0	0.999745786190033	0.0002541556605137
1.0	0.0	0.9360774159431458	0.0639225915074348
1.0	1.0	0.0091036651283502	0.9908962845802308
1.0	1.0	3.451568409218453e-05	0.9999654293060304
1.0	1.0	0.0013154097832739	0.998684585094452
0.0	1.0	0.0009097345173358	0.999090313911438
0.0	0.0	0.9903872609138488	0.0096126934513449
1.0	1.0	0.0178369544446468	0.9821630120277404
1.0	0.0	0.951438009738922	0.0485620088875293
1.0	0.0	0.9989824891090392	0.0010174519848078
1.0	0.0	0.9991764426231384	0.0008235123823396
0.0	0.0	0.9999152421951294	8.472696936223656e-05
0.0	0.0	0.9998716115951538	0.0001283611782127
0.0	0.0	0.9464131593704224	0.0535868592560291
0.0	0.0	0.9999548196792604	4.5124390453565866e-05
0.0	0.0	0.999940037727356	5.9928541304543614e-05
1.0	0.0	0.9388728141784668	0.061127133667469
1.0	1.0	0.0531188659369945	0.946881115436554
0.0	0.0	0.997191607952118	0.0028083603829145
0.0	0.0	0.9993599057197572	0.0006400929996743
0.0	1.0	0.2556298077106476	0.74437016248703
1.0	0.0	0.9515079259872437	0.0484921187162399
0.0	0.0	0.9998520612716676	0.0001479019119869
1.0	0.0	0.9999340772628784	6.587211100850254e-05
0.0	0.0	0.6029144525527954	0.3970855176448822
0.0	0.0	0.7915854454040527	0.2084145545959472
0.0	1.0	0.4967720210552215	0.503227949142456
0.0	0.0	0.6000200510025024	0.3999799489974975
0.0	0.0	0.6737262606620789	0.3262737393379211
0.0	0.0	0.8606341481208801	0.139365866780281
0.0	0.0	0.8744606971740723	0.1255393326282501
0.0	0.0	0.701982319355011	0.2980177104473114
1.0	0.0	0.7308315634727478	0.2691684663295746
1.0	1.0	0.4125232696533203	0.5874766707420349
0.0	0.0	0.7597408294677734	0.2402591258287429
0.0	0.0	0.56032395362854	0.4396760463714599
0.0	0.0	0.8466925621032715	0.1533074229955673
0.0	0.0	0.8104920983314514	0.1895079016685485
0.0	0.0	0.7769836783409119	0.2230162769556045
0.0	0.0	0.6052444577217102	0.3947555124759674
1.0	1.0	0.1503493189811706	0.8496506810188293
1.0	1.0	0.1343018561601638	0.8656981587409973
0.0	0.0	0.6600767374038696	0.3399232029914856
0.0	1.0	0.2028878629207611	0.7971121072769165
1.0	0.0	0.6476661562919617	0.3523339033126831
1.0	0.0	0.6225588321685791	0.3774411678314209
1.0	1.0	0.4953376054763794	0.5046623945236206
1.0	1.0	0.3927426934242248	0.6072573661804199
1.0	1.0	0.323388010263443	0.6766120195388794
1.0	0.0	0.5495200157165527	0.4504799544811249
0.0	0.0	0.568777322769165	0.4312227070331573
0.0	0.0	0.6447281241416931	0.3552718758583069
1.0	0.0	0.7114093899726868	0.2885905802249908
1.0	0.0	0.6833532452583313	0.3166467547416687
1.0	0.0	0.7252577543258667	0.2747422754764557
1.0	0.0	0.6451147794723511	0.3548852801322937
0.0	1.0	0.3991235494613647	0.6008764505386353
0.0	0.0	0.5072503685951233	0.4927496910095215
1.0	0.0	0.5810972452163696	0.418902724981308
1.0	1.0	0.368210881948471	0.6317891478538513
0.0	0.0	0.5517590045928955	0.4482409954071045
0.0	0.0	0.5118346810340881	0.4881653487682342
0.0	0.0	0.7182073593139648	0.2817926704883575
0.0	0.0	0.6102221608161926	0.389777809381485
0.0	0.0	0.884516179561615	0.115483820438385
0.0	0.0	0.6451271772384644	0.3548728227615356
1.0	1.0	0.4292842447757721	0.5707157850265503
0.0	0.0	0.725801408290863	0.2741986215114593
1.0	0.0	0.8447681665420532	0.1552317887544632
0.0	0.0	0.9503767490386964	0.0496232025325298
1.0	0.0	0.5067993402481079	0.4932006597518921
1.0	0.0	0.5538769364356995	0.4461230337619781
1.0	1.0	0.4264672100543976	0.57353276014328
0.0	0.0	0.8215912580490112	0.1784087270498275
0.0	0.0	0.6597357988357544	0.3402641713619232
0.0	0.0	0.8595836162567139	0.1404163986444473
0.0	0.0	0.6389144659042358	0.3610855638980865
0.0	0.0	0.9743391275405884	0.025660790503025
0.0	0.0	0.895690381526947	0.1043095737695694
0.0	0.0	0.7647215723991394	0.2352784276008606
0.0	0.0	0.9546449184417723	0.0453550778329372
1.0	0.0	0.6898701190948486	0.310129851102829
1.0	0.0	0.7485604286193848	0.2514395415782928
1.0	0.0	0.677046537399292	0.3229534924030304
0.0	0.0	0.7322237491607666	0.2677762508392334
0.0	0.0	0.7278270125389099	0.2721729874610901
0.0	1.0	0.4695305526256561	0.5304694175720215
0.0	0.0	0.6492435932159424	0.3507563471794128
1.0	1.0	0.2766316533088684	0.7233684062957764
1.0	1.0	0.2139497250318527	0.7860503196716309
1.0	1.0	0.1805040091276168	0.8194960355758667
1.0	1.0	0.105808176100254	0.8941918611526489
1.0	1.0	0.3138304352760315	0.6861695647239685
1.0	0.0	0.7031086683273315	0.2968913316726684
1.0	1.0	0.4148653149604797	0.5851346850395203
0.0	0.0	0.8865144848823547	0.113485537469387
1.0	1.0	0.2812062501907348	0.7187936902046204
1.0	1.0	0.0225242022424936	0.9774757623672484
0.0	0.0	0.5714199542999268	0.4285800457000732
0.0	1.0	0.1851736754179	0.8148263692855835
0.0	0.0	0.77210533618927	0.2278946042060852
0.0	1.0	0.3682476878166199	0.6317523121833801
0.0	0.0	0.7189881801605225	0.2810117602348327
0.0	0.0	0.6594892144203186	0.3405107259750366
0.0	0.0	0.9206054210662842	0.0793946012854576
0.0	0.0	0.5321269035339355	0.4678731262683868
0.0	0.0	0.6574479341506958	0.3425520360469818
1.0	1.0	0.3381847143173218	0.6618152856826782
0.0	0.0	0.970311999320984	0.0296880193054676
0.0	0.0	0.7900233864784241	0.2099766284227371
0.0	1.0	0.1176638901233673	0.8823361396789551
0.0	1.0	0.03048094548285	0.9695191383361816
0.0	1.0	0.3982893526554107	0.6017106175422668
0.0	1.0	0.4732978940010071	0.5267021656036377
0.0	0.0	0.9111950397491456	0.0888049751520156
0.0	0.0	0.8670519590377808	0.132948026061058
0.0	0.0	0.9062239527702332	0.0937759950757026
0.0	1.0	0.4499750733375549	0.5500249266624451
0.0	0.0	0.5008857846260071	0.4991142153739929
0.0	0.0	0.9253689050674438	0.0746310353279113
0.0	0.0	0.9006730914115906	0.09932691603899
0.0	0.0	0.886873185634613	0.1131268516182899
0.0	0.0	0.5814766883850098	0.418523371219635
0.0	0.0	0.9282169938087464	0.0717830285429954
0.0	1.0	0.3388102650642395	0.6611897349357605
0.0	1.0	0.2629394829273224	0.7370604872703552
0.0	0.0	0.5093326568603516	0.4906673729419708
0.0	0.0	0.8994122743606567	0.1005876585841178
0.0	0.0	0.7327241897583008	0.267275869846344
0.0	0.0	0.5760858058929443	0.4239141941070556
0.0	0.0	0.8826605081558228	0.1173394098877906
0.0	0.0	0.8545464873313904	0.145453467965126
0.0	0.0	0.7394405007362366	0.2605594992637634
0.0	1.0	0.1996472477912902	0.8003526926040649
0.0	1.0	0.0753348991274833	0.924665093421936
0.0	1.0	0.0622663870453834	0.9377336502075196
0.0	0.0	0.5569273829460144	0.443072646856308
0.0	0.0	0.7308720350265503	0.2691279649734497
1.0	1.0	0.1611764729022979	0.8388235569000244
1.0	1.0	0.2339175641536712	0.7660824060440063
1.0	1.0	0.2296962141990661	0.7703037858009338
0.0	1.0	0.3426567316055298	0.6573432087898254
0.0	0.0	0.5503240823745728	0.4496759176254272
0.0	0.0	0.8676741719245911	0.1323257684707641
0.0	0.0	0.9714149236679076	0.028585085645318
0.0	0.0	0.9727095365524292	0.0272904392331838
1.0	1.0	0.0355225726962089	0.9644774198532104
0.0	1.0	0.0477710627019405	0.9522289037704468
0.0	0.0	0.9542307257652284	0.0457692109048366
0.0	1.0	0.3782522678375244	0.6217477321624756
0.0	1.0	0.3790121972560882	0.6209878325462341
0.0	1.0	0.4289666712284088	0.5710333585739136
0.0	1.0	0.3405603766441345	0.6594396233558655
1.0	1.0	0.3513825535774231	0.6486174464225769
0.0	0.0	0.5198876857757568	0.4801123440265655
0.0	0.0	0.9911260008811952	0.0088739627972245
0.0	0.0	0.9410672187805176	0.0589327961206436
0.0	0.0	0.6571078300476074	0.3428921997547149
0.0	1.0	0.0579180866479873	0.942081868648529
0.0	0.0	0.5432291626930237	0.4567708671092987
1.0	1.0	0.3780575096607208	0.6219425201416016
0.0	1.0	0.0012573841959238	0.9987426400184632
0.0	1.0	0.0555761978030204	0.9444237947463988
0.0	1.0	0.3294633328914642	0.6705366373062134
0.0	0.0	0.9706719517707824	0.0293280966579914
1.0	1.0	0.3277992308139801	0.6722007989883423
1.0	0.0	0.5888646841049194	0.4111353456974029
1.0	1.0	0.2045349031686782	0.7954650521278381
0.0	0.0	0.967677354812622	0.0323227010667324
0.0	0.0	0.962174654006958	0.0378253646194934
0.0	0.0	0.9774516224861144	0.0225484054535627
0.0	0.0	0.9017387628555298	0.098261184990406
1.0	0.0	0.6034447550773621	0.3965552449226379
1.0	1.0	0.041232343763113	0.9587676525115968
0.0	0.0	0.9907298684120178	0.0092701725661754
1.0	1.0	0.4674926400184631	0.5325073599815369
0.0	0.0	0.8807530403137207	0.1192470043897628
0.0	0.0	0.6277393698692322	0.3722606301307678
1.0	1.0	0.1902290433645248	0.809770941734314
1.0	1.0	0.0358426757156848	0.9641572833061218
1.0	0.0	0.6254275441169739	0.3745725154876709
1.0	1.0	0.0159718040376901	0.984028160572052
1.0	1.0	0.0698391795158386	0.9301608204841614
1.0	0.0	0.5906280875205994	0.4093719124794006
0.0	1.0	0.0048679602332413	0.9951320886611938
0.0	1.0	0.1225333139300346	0.8774666786193848
1.0	1.0	0.4485207200050354	0.5514792203903198
1.0	1.0	0.4357893466949463	0.5642106533050537
1.0	1.0	0.2194575369358062	0.7805424332618713
1.0	1.0	0.0824572071433067	0.9175427556037904
1.0	1.0	0.0006891509983688	0.9993108510971068
0.0	1.0	0.4999862015247345	0.5000138282775879
0.0	0.0	0.742904782295227	0.2570952177047729
0.0	0.0	0.5948143601417542	0.4051856398582458
0.0	0.0	0.9587162733078004	0.0412837341427803
0.0	0.0	0.6693312525749207	0.3306687474250793
0.0	1.0	0.4668264091014862	0.5331736207008362
0.0	0.0	0.7097444534301758	0.2902555763721466
0.0	0.0	0.9244288802146912	0.0755711048841476
0.0	0.0	0.9485421776771544	0.0514578707516193
0.0	0.0	0.8212623596191406	0.1787376552820205
0.0	0.0	0.9710848927497864	0.0289151240140199
1.0	1.0	0.2309201508760452	0.769079864025116
1.0	1.0	0.2584865093231201	0.7415134906768799
0.0	1.0	0.099559299647808	0.9004406929016113
0.0	0.0	0.6784400939941406	0.321559876203537
0.0	1.0	0.3633878827095032	0.6366121172904968
0.0	0.0	0.930450975894928	0.069549061357975
0.0	0.0	0.6778557896614075	0.3221441805362701
0.0	0.0	0.8349179625511169	0.1650819629430771
0.0	0.0	0.8637690544128418	0.1362309157848358
1.0	0.0	0.5017316937446594	0.4982683062553406
0.0	0.0	0.7516058683395386	0.2483940869569778
1.0	1.0	0.488899677991867	0.5111003518104553
1.0	1.0	0.4060903191566467	0.5939096808433533
1.0	1.0	0.0273303259164094	0.9726697206497192
1.0	1.0	0.2178740203380584	0.7821260094642639
0.0	0.0	0.7677764892578125	0.2322234660387039
1.0	1.0	0.3225910663604736	0.6774089336395264
1.0	0.0	0.6402090787887573	0.359790951013565
1.0	1.0	0.1695988029241562	0.8304011821746826
1.0	1.0	0.3060015738010406	0.693998396396637
1.0	1.0	0.1096285358071327	0.8903714418411255
1.0	1.0	0.0848945006728172	0.9151054620742798
0.0	0.0	0.7057394981384277	0.2942605018615722
0.0	0.0	0.8586911559104919	0.1413088738918304
0.0	1.0	0.4725235402584076	0.5274764895439148
0.0	1.0	0.3770715296268463	0.6229285001754761
0.0	1.0	0.3679729998111725	0.6320269703865051
0.0	0.0	0.7388548254966736	0.2611451745033264
1.0	1.0	0.3321251571178436	0.667874813079834
1.0	1.0	0.2437235563993454	0.7562764883041382
1.0	1.0	0.4130406975746155	0.5869592428207397
1.0	1.0	0.3128253817558288	0.6871745586395264
0.0	0.0	0.5157695412635803	0.484230488538742
0.0	0.0	0.7499249577522278	0.2500750124454498
1.0	0.0	0.5107167363166809	0.4892832934856415
1.0	1.0	0.3175307810306549	0.6824691891670227
1.0	0.0	0.6266841292381287	0.3733159303665161
0.0	0.0	0.6186650395393372	0.3813349902629852
0.0	1.0	0.4551954269409179	0.544804573059082
1.0	0.0	0.501642644405365	0.4983573853969574
1.0	1.0	0.4582838714122772	0.5417161583900452
1.0	1.0	0.4231437146663666	0.576856255531311
0.0	1.0	0.2888560593128204	0.7111439108848572
0.0	0.0	0.7760705351829529	0.2239294648170471
0.0	1.0	0.0959057435393333	0.9040942788124084
0.0	1.0	0.1111960485577583	0.8888039588928223
1.0	1.0	0.1972933411598205	0.8027066588401794
1.0	1.0	0.2628457844257355	0.7371542453765869
1.0	1.0	0.2564766407012939	0.743523359298706
0.0	1.0	0.4126955568790436	0.5873044729232788
0.0	0.0	0.7436678409576416	0.2563321888446808
0.0	1.0	0.4365218579769134	0.5634781718254089
0.0	0.0	0.7293575406074524	0.2706424593925476
0.0	1.0	0.3904178440570831	0.6095821857452393
0.0	0.0	0.6110627055168152	0.3889372646808624
0.0	0.0	0.6120994687080383	0.387900561094284
1.0	1.0	0.3408641815185547	0.6591358184814453
1.0	1.0	0.031800590455532	0.9681993722915648
1.0	1.0	0.0425460375845432	0.9574539065361024
0.0	1.0	0.1741354614496231	0.8258644938468933
0.0	0.0	0.5408608317375183	0.4591391086578369
0.0	0.0	0.9739495515823364	0.0260504242032766
1.0	1.0	0.0431026704609394	0.9568973183631896
1.0	1.0	0.1029741168022155	0.8970259428024292
0.0	0.0	0.7643702030181885	0.2356297820806503
1.0	1.0	0.1918481886386871	0.8081518411636353
1.0	0.0	0.5608850121498108	0.4391149878501892
1.0	1.0	0.0588536038994789	0.9411463737487792
0.0	1.0	0.4811288714408874	0.5188711285591125
0.0	1.0	0.1527492851018905	0.8472506999969482
1.0	0.0	0.9721521735191344	0.0278477724641561
1.0	1.0	0.3136748075485229	0.6863252520561218
1.0	1.0	0.1279333978891372	0.8720665574073792
1.0	1.0	0.3464057743549347	0.6535942554473877
0.0	1.0	0.0382138006389141	0.9617862105369568
0.0	0.0	0.9900447726249696	0.009955215267837
1.0	1.0	0.0195841882377862	0.9804157614707948
1.0	1.0	0.2327370345592498	0.7672629952430725
1.0	1.0	0.118694007396698	0.881305992603302
0.0	0.0	0.8271124958992004	0.1728875488042831
0.0	0.0	0.8568593263626099	0.1431407034397125
0.0	0.0	0.7056248188018799	0.2943752110004425
0.0	0.0	0.9594467282295228	0.0405532419681549
0.0	0.0	0.6662825345993042	0.333717405796051
0.0	0.0	0.7911912202835083	0.2088088393211364
0.0	1.0	0.1673674136400222	0.8326325416564941
1.0	0.0	0.5075476765632629	0.4924523532390594
1.0	0.0	0.5273822546005249	0.4726177155971527
0.0	1.0	0.4532519280910492	0.5467480421066284
0.0	0.0	0.6641312837600708	0.3358686566352844
0.0	0.0	0.8887073993682861	0.1112926080822944
0.0	1.0	0.351576954126358	0.6484230756759644
1.0	1.0	0.0984673053026199	0.9015326499938964
1.0	1.0	0.4180769920349121	0.5819230079650879
1.0	1.0	0.0173642858862876	0.982635736465454
0.0	0.0	0.913289487361908	0.0867104604840278
1.0	1.0	0.0608720369637012	0.9391279220581056
1.0	1.0	0.0299737825989723	0.970026195049286
0.0	0.0	0.9371596574783324	0.0628402903676033
0.0	0.0	0.6162924766540527	0.3837075531482696
0.0	1.0	0.3044022023677826	0.6955978274345398
0.0	0.0	0.6281312108039856	0.3718688488006592
1.0	1.0	0.0225706622004508	0.9774292707443236
1.0	0.0	0.6932613849639893	0.3067386150360107
1.0	1.0	0.0643396005034446	0.9356603622436525
1.0	1.0	0.2989470958709717	0.7010529041290283
0.0	0.0	0.9713384509086608	0.0286615714430809
0.0	1.0	0.2288458943367004	0.7711541056632996
0.0	1.0	0.2372916638851165	0.7627083659172058
0.0	0.0	0.8242912292480469	0.1757087707519531
0.0	1.0	0.0869702398777008	0.9130297899246216
0.0	0.0	0.9235989451408386	0.0764010176062583
1.0	0.0	0.5357885360717773	0.4642114639282226
0.0	0.0	0.7855365872383118	0.2144633829593658
0.0	0.0	0.6852659583091736	0.3147340416908264
1.0	1.0	0.012619006447494	0.9873809814453124
1.0	1.0	0.0678911507129669	0.9321088790893556
1.0	1.0	0.0903930887579917	0.90960693359375
0.0	0.0	0.5695992708206177	0.4304006993770599
0.0	1.0	0.301299124956131	0.6987008452415466
0.0	0.0	0.9921584129333496	0.0078415405005216
0.0	1.0	0.4627693295478821	0.5372306704521179
0.0	0.0	0.7915494441986084	0.2084505558013916
0.0	1.0	0.4966647922992706	0.5033352375030518
1.0	1.0	0.081846959888935	0.9181530475616456
1.0	1.0	0.4308254420757293	0.569174587726593
1.0	0.0	0.9750849604606628	0.0249151047319173
0.0	1.0	0.0195107255131006	0.9804892539978028
0.0	0.0	0.6254112720489502	0.374588668346405
0.0	1.0	0.2041804939508438	0.7958195209503174
0.0	0.0	0.6005799770355225	0.3994200527667999
0.0	0.0	0.9973652958869934	0.0026347748935222
0.0	0.0	0.988955557346344	0.0110443914309144
0.0	1.0	0.15545354783535	0.8445464372634888
0.0	0.0	0.7146469950675964	0.2853530049324035
1.0	0.0	0.7377800345420837	0.2622199356555938
1.0	1.0	0.0055489880032837	0.9944509863853456
1.0	1.0	0.0465161353349685	0.9534838795661926
1.0	1.0	0.1900053471326828	0.809994637966156
1.0	1.0	0.1032321974635124	0.896767795085907
0.0	0.0	0.9286894798278807	0.0713104605674743
0.0	0.0	0.6999742984771729	0.3000256717205047
0.0	0.0	0.9435001611709596	0.0564998425543308
0.0	0.0	0.8910354971885681	0.1089644804596901
0.0	0.0	0.8948069214820862	0.1051931008696556
0.0	1.0	0.1492220163345337	0.8507779836654663
0.0	0.0	0.986311972141266	0.0136880353093147
0.0	1.0	0.3985833525657654	0.6014166474342346
0.0	0.0	0.9283352494239808	0.0716647207736969
0.0	1.0	0.4743407070636749	0.5256592631340027
0.0	1.0	0.3872135877609253	0.6127864122390747
0.0	1.0	0.152833491563797	0.8471664786338806
0.0	0.0	0.9684080481529236	0.0315920189023017
0.0	0.0	0.9672811031341552	0.0327188894152641
0.0	1.0	0.3070051074028015	0.6929948925971985
1.0	1.0	0.0230613499879837	0.9769386649131776
1.0	1.0	0.0032050325535237	0.9967949986457824
1.0	1.0	0.1199058070778846	0.8800941705703735
1.0	1.0	0.0136348158121109	0.9863651990890504
0.0	0.0	0.9781556129455566	0.021844333037734
0.0	0.0	0.9989064931869508	0.0010934569872915
0.0	0.0	0.6404569149017334	0.3595430850982666
0.0	1.0	0.361290842294693	0.6387091279029846
1.0	1.0	0.1502024084329605	0.8497976064682007
1.0	1.0	0.0087867556139826	0.9912132620811462
0.0	1.0	0.0122538451105356	0.9877461194992064
0.0	0.0	0.90658700466156	0.0934130325913429
0.0	1.0	0.0525715611875057	0.9474284052848816
0.0	0.0	0.6234669089317322	0.3765330910682678
1.0	0.0	0.5221287608146667	0.477871298789978
0.0	0.0	0.6369937062263489	0.3630063533782959
0.0	0.0	0.8357617259025574	0.1642382591962814
1.0	1.0	0.1582046598196029	0.8417953252792358
1.0	0.0	0.8752220869064331	0.1247779205441474
0.0	0.0	0.9975396394729614	0.0024604040663689
0.0	0.0	0.9724870324134828	0.0275129918009042
0.0	1.0	0.4964397847652435	0.5035601854324341
0.0	0.0	0.6951746344566345	0.3048253655433655
1.0	0.0	0.9749354720115662	0.0250645745545625
0.0	0.0	0.7860693335533142	0.2139306962490081
0.0	0.0	0.5673036575317383	0.4326963722705841
0.0	0.0	0.9277322888374328	0.0722677409648895
0.0	0.0	0.829520583152771	0.170479416847229
1.0	0.0	0.9027904868125916	0.0972095802426338
1.0	1.0	0.4855953752994537	0.5144045948982239
1.0	0.0	0.7186405062675476	0.2813594937324524
1.0	0.0	0.8115653991699219	0.1884345412254333
0.0	0.0	0.8989195227622986	0.101080521941185
0.0	0.0	0.656050980091095	0.3439489901065826
1.0	0.0	0.7959043979644775	0.2040956169366836
1.0	1.0	0.4081050157546997	0.5918949842453003
1.0	1.0	0.1691440045833587	0.8308560252189636
0.0	1.0	0.3068733811378479	0.6931266188621521
0.0	1.0	0.4443477094173431	0.5556522607803345
0.0	0.0	0.7912217974662781	0.2087781727313995
0.0	0.0	0.839655876159668	0.160344123840332
0.0	0.0	0.9510284066200256	0.0489716306328773
0.0	0.0	0.9313749074935912	0.0686250999569892
0.0	0.0	0.8332543969154358	0.1667455732822418
0.0	0.0	0.9083153009414672	0.0916846990585327
0.0	0.0	0.8976250886917114	0.1023748815059661
0.0	0.0	0.9043688774108888	0.0956311821937561
0.0	0.0	0.7301661968231201	0.2698338329792022
0.0	0.0	0.6926669478416443	0.3073330223560333
1.0	0.0	0.7875844836235046	0.2124154716730117
1.0	0.0	0.598033607006073	0.4019664227962494
1.0	1.0	0.4491669833660126	0.550832986831665
1.0	0.0	0.5496148467063904	0.4503851532936096
1.0	1.0	0.4700284302234649	0.5299715995788574
0.0	0.0	0.8870656490325928	0.1129343956708908
0.0	0.0	0.8897237181663513	0.110276311635971
1.0	1.0	0.4815112054347992	0.5184888243675232
1.0	0.0	0.7165374159812927	0.283462643623352
1.0	0.0	0.6821255087852478	0.3178745210170746
0.0	0.0	0.8335394263267517	0.1664606034755706
0.0	0.0	0.8761057257652283	0.1238942965865135
0.0	0.0	0.859086811542511	0.1409131586551666
0.0	0.0	0.937423050403595	0.062576986849308
0.0	0.0	0.94171404838562	0.0582859516143798
0.0	0.0	0.8888465166091919	0.1111534833908081
0.0	0.0	0.8957729339599609	0.1042270362377166
1.0	0.0	0.6653486490249634	0.3346513509750366
1.0	0.0	0.5225279331207275	0.4774720966815948
1.0	1.0	0.1381103247404098	0.8618896007537842
1.0	1.0	0.137588694691658	0.8624112606048584
1.0	1.0	0.2992271184921264	0.7007729411125183
1.0	0.0	0.6369791626930237	0.3630208671092987
1.0	0.0	0.6241551637649536	0.375844806432724
0.0	0.0	0.7965551018714905	0.2034448832273483
0.0	0.0	0.6338329315185547	0.3661670982837677
1.0	0.0	0.6804670095443726	0.3195329904556274
1.0	0.0	0.7786684632301331	0.2213315665721893
1.0	0.0	0.7435503005981445	0.2564496695995331
0.0	0.0	0.6613518595695496	0.3386481404304504
0.0	0.0	0.7605425715446472	0.2394574582576751
0.0	0.0	0.8190715312957764	0.1809284389019012
0.0	0.0	0.7769379019737244	0.2230621129274368
0.0	0.0	0.6612518429756165	0.3387481868267059
0.0	0.0	0.7325178384780884	0.267482191324234
0.0	0.0	0.6735658645629883	0.3264341354370117
0.0	0.0	0.5103370547294617	0.4896629154682159
0.0	0.0	0.5275953412055969	0.4724046587944031
0.0	0.0	0.7206404805183411	0.2793594896793365
0.0	0.0	0.6467344760894775	0.3532654941082001
0.0	0.0	0.6478052735328674	0.3521946966648102
0.0	0.0	0.6739284992218018	0.3260715305805206
0.0	0.0	0.6446117758750916	0.3553882241249084
1.0	1.0	0.4780638217926025	0.5219361782073975
1.0	1.0	0.4891276657581329	0.5108723044395447
0.0	0.0	0.7261557579040527	0.2738442718982696
0.0	0.0	0.6792414784431458	0.3207585513591766
0.0	0.0	0.6405161023139954	0.3594838976860046
0.0	1.0	0.4431633949279785	0.5568366050720215
0.0	0.0	0.5339618921279907	0.4660380482673645
1.0	0.0	0.7006133794784546	0.2993865609169006
1.0	0.0	0.5149626135826111	0.4850373566150665
1.0	0.0	0.6172938346862793	0.3827061653137207
1.0	0.0	0.6165972948074341	0.3834027349948883
0.0	0.0	0.7125043869018555	0.2874955832958221
0.0	0.0	0.7502480745315552	0.2497519254684448
0.0	0.0	0.7972926497459412	0.2027072757482528
1.0	0.0	0.5678731203079224	0.4321268498897552
0.0	0.0	0.6773204207420349	0.3226795792579651
0.0	0.0	0.7993174195289612	0.2006825059652328
1.0	0.0	0.5370290875434875	0.4629709124565124
1.0	0.0	0.6261919140815735	0.3738080561161041
1.0	0.0	0.5880546569824219	0.4119453132152557
0.0	0.0	0.5988699197769165	0.4011300504207611
0.0	0.0	0.5863277912139893	0.4136722385883331
1.0	0.0	0.5287809371948242	0.4712190330028534
0.0	0.0	0.645490288734436	0.3545097112655639
1.0	0.0	0.5620704293251038	0.4379295110702514
1.0	1.0	0.4101013243198395	0.5898986458778381
0.0	0.0	0.6499431133270264	0.3500568568706512
0.0	0.0	0.7609694600105286	0.2390304654836654
0.0	0.0	0.5610769987106323	0.4389230012893677
0.0	0.0	0.7319221496582031	0.2680778503417969
0.0	0.0	0.6081762313842773	0.3918237388134002
0.0	0.0	0.7964400053024292	0.203559935092926
0.0	0.0	0.6492208242416382	0.3507792353630066
0.0	0.0	0.5136620402336121	0.4863379597663879
0.0	0.0	0.591772198677063	0.4082277417182922
1.0	1.0	0.4262678623199463	0.5737321376800537
1.0	0.0	0.5114002823829651	0.4885997176170349
0.0	0.0	0.7826290726661682	0.2173709422349929
0.0	0.0	0.7696306705474854	0.2303692996501922
0.0	0.0	0.817424476146698	0.1825755089521408
0.0	0.0	0.6663303971290588	0.3336696326732635
0.0	0.0	0.7677436470985413	0.2322563976049423
0.0	0.0	0.7304278016090393	0.2695721685886383
0.0	0.0	0.5781944990158081	0.4218055307865143
1.0	0.0	0.7455651164054871	0.2544348835945129
1.0	0.0	0.8518742918968201	0.1481256932020187
0.0	0.0	0.8237791061401367	0.1762208640575409
0.0	0.0	0.6125218272209167	0.3874782025814056
0.0	0.0	0.5044702887535095	0.4955297112464905
0.0	0.0	0.5704843997955322	0.4295155704021454
0.0	0.0	0.6900750994682312	0.3099249005317688
0.0	0.0	0.8242157101631165	0.1757842898368835
0.0	0.0	0.8376498818397522	0.1623501032590866
0.0	0.0	0.8249677419662476	0.1750322580337524
0.0	0.0	0.8115347027778625	0.1884652823209762
0.0	0.0	0.7316290736198425	0.2683708965778351
0.0	0.0	0.8683251738548279	0.1316748112440109
0.0	0.0	0.5675655007362366	0.4324344992637634
1.0	0.0	0.7407965064048767	0.2592034339904785
0.0	0.0	0.67896968126297	0.3210302591323852
1.0	1.0	0.2216777056455612	0.7783222794532776
1.0	1.0	0.4968446791172027	0.5031552910804749
1.0	0.0	0.7557836771011353	0.2442163228988647
0.0	0.0	0.575605034828186	0.4243949353694916
1.0	1.0	0.4478404819965362	0.5521595478057861
1.0	1.0	0.4185870587825775	0.5814129710197449
0.0	0.0	0.8146573305130005	0.1853426247835159
1.0	1.0	0.382005363702774	0.6179946660995483
1.0	0.0	0.6596823334693909	0.3403176367282867
1.0	1.0	0.4696955382823944	0.530304491519928
1.0	0.0	0.5324307680130005	0.4675692319869995
1.0	1.0	0.4917821884155273	0.5082178115844727
0.0	0.0	0.8185639381408691	0.1814360469579696
1.0	1.0	0.4458163976669311	0.5541836023330688
1.0	0.0	0.5106254816055298	0.4893745183944702
0.0	0.0	0.7870506048202515	0.2129494249820709
0.0	0.0	0.8272499442100525	0.1727500408887863
0.0	0.0	0.7423031330108643	0.2576968669891357
0.0	0.0	0.8085977435112	0.1914022266864776
1.0	0.0	0.6653027534484863	0.3346972465515136
1.0	0.0	0.6090245842933655	0.3909754157066345
1.0	0.0	0.8843168020248413	0.1156832054257392
1.0	0.0	0.6650592684745789	0.3349407017230987
1.0	0.0	0.6370211839675903	0.3629788756370544
1.0	1.0	0.4820073544979095	0.5179926156997681
0.0	0.0	0.7860745787620544	0.2139254659414291
0.0	0.0	0.7060092091560364	0.2939907610416412
1.0	0.0	0.5475661158561707	0.4524339139461517
1.0	0.0	0.5060879588127136	0.4939120411872864
0.0	0.0	0.8891956806182861	0.1108042746782302
