# Supplementary material for: AI-augmented intraoperative decision-making workflows in diffuse midline glioma biopsy using cryosection pathology
Source: Nat Commun. 2025 Nov 26;16:11667. doi: 10.1038/s41467-025-66853-y (PMC12749771; doi:10.1038/s41467-025-66853-y)
Supplement: Supplementary file 4 — Source data [file 41467_2025_66853_MOESM4_ESM.zip › Yuan_SourceData_Fig6/Fig_6c/EVAL_all_ATRX_rec_train/fold_0.csv]

Y	Y_hat	p_0	p_1
0	1	0.491045028	0.508954942
0	1	0.49241665	0.50758332
0	1	0.491229713	0.508770287
0	1	0.492528021	0.507471979
1	1	0.492247522	0.507752478
1	1	0.490740478	0.509259582
0	1	0.492840081	0.507159889
0	1	0.491434723	0.508565247
0	1	0.494993925	0.505006135
0	1	0.493834823	0.506165147
1	1	0.489371032	0.510628998
1	1	0.491334289	0.508665681
0	1	0.49227491	0.50772512
0	1	0.495295644	0.504704416
1	1	0.489179492	0.510820448
1	1	0.490975946	0.509024084
1	1	0.49326691	0.506733119
0	1	0.491183847	0.508816123
0	1	0.495467514	0.504532516
0	1	0.490627527	0.509372473
0	1	0.49275738	0.50724262
0	1	0.492848396	0.507151604
0	1	0.492011607	0.507988453
0	1	0.493818283	0.506181777
0	1	0.49149403	0.508506
0	1	0.489961892	0.510038137
0	1	0.493431747	0.506568253
0	1	0.490238875	0.509761155
0	1	0.492212474	0.507787526
1	1	0.489510447	0.510489583
1	1	0.491988033	0.508011997
0	1	0.490498215	0.509501755
0	1	0.490382016	0.509617925
0	1	0.491413802	0.508586168
0	1	0.492214054	0.507785916
0	1	0.492447793	0.507552207
0	1	0.491246074	0.508753955
0	1	0.493161231	0.506838739
0	1	0.490491062	0.509508908
0	1	0.490399241	0.509600759
0	1	0.492100984	0.507899046
0	1	0.493421704	0.506578267
0	1	0.488076627	0.511923373
0	1	0.48820284	0.51179713
0	1	0.490481764	0.509518206
0	1	0.490093261	0.509906769
0	1	0.490792036	0.509208024
0	1	0.489716262	0.510283768
0	1	0.496466637	0.503533363
0	1	0.490922868	0.509077072
0	1	0.490662128	0.509337902
0	1	0.493123353	0.506876647
0	1	0.49084574	0.50915426
0	1	0.492542326	0.507457674
0	1	0.490755498	0.509244561
0	1	0.490216345	0.509783626
1	1	0.488562286	0.511437714
1	1	0.491162241	0.5088377
1	1	0.491532445	0.508467555
1	1	0.493132442	0.506867528
1	1	0.492263556	0.507736444
1	1	0.493623018	0.506376922
1	1	0.488701761	0.511298239
1	1	0.488277376	0.511722565
1	1	0.491153628	0.508846343
1	1	0.492640704	0.507359266
0	1	0.490973055	0.509027004
0	1	0.491625488	0.508374572
0	1	0.494831413	0.505168617
0	1	0.489900827	0.510099232
0	1	0.49089396	0.50910604
0	1	0.49240464	0.50759536
0	1	0.490795881	0.50920409
0	1	0.492554903	0.507445157
0	1	0.49195537	0.50804466
0	1	0.491408288	0.508591712
0	1	0.492221266	0.507778764
0	1	0.495129406	0.504870534
1	1	0.491180032	0.508819997
1	1	0.490619689	0.509380341
1	1	0.491836935	0.508163095
1	1	0.491631836	0.508368194
1	1	0.490063459	0.509936512
0	1	0.487831414	0.512168646
0	1	0.488846868	0.511153162
0	1	0.49276337	0.5072366
0	1	0.490996331	0.509003639
1	1	0.493366987	0.506632984
1	1	0.489958137	0.510041893
1	1	0.488679826	0.511320174
0	1	0.489734828	0.510265231
0	1	0.489529461	0.51047051
0	1	0.491661608	0.508338392
0	1	0.488982469	0.511017561
1	1	0.490495116	0.509504855
1	1	0.490205973	0.509793997
0	1	0.493970275	0.506029665
0	1	0.494255573	0.505744457
1	1	0.488934934	0.511065006
1	1	0.491171271	0.5088287
1	1	0.492099494	0.507900476
1	1	0.491592109	0.508407891
0	1	0.492803693	0.507196307
0	1	0.489026695	0.510973334
0	1	0.49119398	0.50880599
0	1	0.490829557	0.509170473
0	1	0.491241723	0.508758307
0	1	0.493012547	0.506987453
0	1	0.491345346	0.508654654
0	1	0.49433133	0.5056687
1	1	0.491274714	0.508725286
1	1	0.490428448	0.509571552
0	1	0.491201758	0.508798242
0	1	0.491480827	0.508519173
1	1	0.491280466	0.508719504
1	1	0.492103487	0.507896543
0	1	0.492300838	0.507699132
0	1	0.491148978	0.508850992
0	1	0.492278636	0.507721364
0	1	0.492683589	0.507316411
0	1	0.491125226	0.508874834
0	1	0.49230215	0.50769788
1	1	0.492555887	0.507444143
1	1	0.488715708	0.511284292
0	1	0.490340292	0.509659708
0	1	0.492343932	0.507656038
1	1	0.489691973	0.510308027
1	1	0.49108848	0.50891149
0	1	0.490643829	0.509356141
0	1	0.490861446	0.509138525
1	1	0.490772069	0.509227931
1	1	0.490720361	0.509279609
1	1	0.49269098	0.50730902
1	1	0.490658641	0.5093413
1	1	0.489559352	0.510440648
1	1	0.492613345	0.507386625
1	1	0.491612673	0.508387327
1	1	0.492608607	0.507391393
0	1	0.491300106	0.508699894
1	1	0.491093725	0.508906305
1	1	0.489612907	0.510387123
0	1	0.489788443	0.510211527
0	1	0.490182936	0.509817064
