# Supplementary material for: AI-augmented intraoperative decision-making workflows in diffuse midline glioma biopsy using cryosection pathology
Source: Nat Commun. 2025 Nov 26;16:11667. doi: 10.1038/s41467-025-66853-y (PMC12749771; doi:10.1038/s41467-025-66853-y)
Supplement: Supplementary file 4 — Source data [file 41467_2025_66853_MOESM4_ESM.zip › Yuan_SourceData_Fig6/Fig_6c/EVAL_all_H3K27M_rec_train/fold_0.csv]

Y	Y_hat	p_0	p_1
1	0	0.875594556	0.124405481
1	1	0.004832495	0.995167494
0	0	0.673153818	0.326846182
0	0	0.925877154	0.074122913
0	0	0.980805993	0.019193966
0	0	0.744810045	0.255189985
1	1	0.050991327	0.949008644
1	1	0.038757756	0.961242199
1	0	0.811968148	0.188031852
1	0	0.89935118	0.100648798
1	1	0.032001305	0.967998683
1	1	0.014916086	0.985083878
0	1	0.000451837	0.999548137
0	0	0.92149967	0.078500323
0	0	0.924711168	0.07528878
0	1	0.126267195	0.873732805
0	0	0.985201657	0.014798361
0	0	0.89735055	0.102649465
0	1	0.078489564	0.921510398
0	0	0.717238903	0.282761097
0	0	0.55764091	0.44235912
1	1	0.001148907	0.998851061
1	1	0.02289553	0.977104485
1	1	0.005692136	0.994307935
1	0	0.87680614	0.123193823
1	1	0.00155047	0.998449564
1	1	0.032675695	0.967324257
1	1	0.008084766	0.991915226
1	1	0.035691973	0.964308023
0	0	0.768174887	0.231825143
0	0	0.994242251	0.005757669
1	1	0.003668251	0.996331751
1	1	0.002567867	0.997432172
1	1	0.00349615	0.99650383
0	0	0.899882555	0.10011746
0	0	0.858079731	0.141920313
0	0	0.979642391	0.020357663
0	0	0.965622187	0.034377869
1	1	0.001582886	0.998417139
1	1	0.004855906	0.995144129
1	0	0.549028337	0.450971693
1	0	0.847907126	0.152092859
1	1	0.019104537	0.98089546
1	1	0.014822253	0.985177696
0	1	0.076144956	0.923855007
0	1	0.258476436	0.741523504
1	1	0.041534688	0.958465278
1	1	0.04622858	0.953771472
0	0	0.938808739	0.061191227
0	1	0.380981475	0.619018495
0	1	0.139024913	0.860975146
0	0	0.997323573	0.00267642
0	1	0.463164568	0.536835432
0	0	0.977730155	0.022269828
1	1	0.353821784	0.646178186
1	1	0.061765898	0.938234031
0	1	0.004093126	0.99590683
0	0	0.928871095	0.071128942
0	1	0.150555342	0.849444628
0	1	0.247948959	0.752050996
0	0	0.868614137	0.131385908
0	0	0.933066547	0.066933416
1	1	0.290303171	0.709696829
1	1	0.01716603	0.982833982
1	0	0.872110248	0.127889737
1	1	0.009771679	0.990228295
0	0	0.998765349	0.001234681
0	0	0.982888579	0.017111434
0	0	0.720113099	0.279886961
1	1	0.002064468	0.997935534
1	1	0.050872434	0.949127614
1	1	0.367308646	0.632691383
1	1	0.004329343	0.995670676
1	1	0.058881912	0.941118062
0	0	0.972786009	0.027213946
1	1	0.22198005	0.778019965
1	1	0.01052195	0.989478052
1	0	0.957672417	0.042327557
1	1	0.000712957	0.999287069
1	1	0.020704236	0.979295731
1	1	0.023484064	0.976515949
0	1	0.066802025	0.933197975
0	1	0.002349662	0.997650325
0	1	0.006696783	0.993303239
0	1	0.009173648	0.990826309
1	0	0.966417551	0.033582449
1	0	0.566435754	0.433564246
1	0	0.944381952	0.05561804
1	1	0.001231638	0.998768389
1	1	0.002633378	0.997366607
0	1	0.014935106	0.985064924
0	1	0.005245627	0.994754314
1	1	0.02119934	0.978800595
1	0	0.57603848	0.42396152
0	1	0.008816103	0.991183877
0	0	0.997142375	0.002857628
1	0	0.72509563	0.2749044
1	0	0.748341024	0.251658976
0	1	0.011783194	0.988216817
0	0	0.994225919	0.00577407
0	0	0.578544617	0.421455413
0	0	0.619261146	0.380738854
0	1	0.351374686	0.648625314
0	1	0.129437551	0.870562434
0	0	0.924550533	0.075449429
1	0	0.839756429	0.160243586
1	0	0.937341154	0.062658884
1	0	0.760854006	0.239146009
0	0	0.596987009	0.403013051
0	1	0.221643373	0.778356671
0	0	0.64962548	0.35037452
0	1	0.001164913	0.998835146
0	0	0.876753032	0.123246938
0	1	0.100651056	0.899348915
0	0	0.956017792	0.04398223
0	0	0.980692148	0.019307859
1	1	0.131520987	0.868479073
1	0	0.968862712	0.031137301
0	0	0.991062403	0.008937608
0	1	0.074604124	0.925395846
0	0	0.700786829	0.299213171
0	1	0.0313222	0.968677759
0	1	0.382063448	0.617936552
0	0	0.987131417	0.012868618
1	0	0.622788548	0.377211452
1	0	0.974019527	0.025980406
1	1	0.036619574	0.963380396
1	1	0.002601431	0.997398615
0	0	0.549356341	0.450643659
0	1	0.003415407	0.996584535
1	1	0.001831671	0.998168349
1	1	0.042525757	0.957474232
1	1	0.096728228	0.903271735
1	0	0.837697268	0.162302732
0	1	0.131092682	0.868907273
0	0	0.792741001	0.20725894
0	0	0.997678339	0.002321738
0	0	0.948153913	0.051846065
0	0	0.855318069	0.144681945
0	0	0.996227264	0.003772783
0	1	0.064714588	0.935285449
0	1	0.031609874	0.968390167
0	1	0.001753354	0.99824667
