# Supplementary material for: AI-augmented intraoperative decision-making workflows in diffuse midline glioma biopsy using cryosection pathology
Source: Nat Commun. 2025 Nov 26;16:11667. doi: 10.1038/s41467-025-66853-y (PMC12749771; doi:10.1038/s41467-025-66853-y)
Supplement: Supplementary file 4 — Source data [file 41467_2025_66853_MOESM4_ESM.zip › Yuan_SourceData_Fig6/Fig_6c/EVAL_all_TP53_rec_train/fold_0.csv]

Y	Y_hat	p_0	p_1
1	0	0.522337854	0.477662116
1	1	0.436006844	0.563993156
0	0	0.555284083	0.444715917
0	1	0.404264688	0.595735252
0	0	0.576844335	0.423155606
0	1	0.455632001	0.544368029
0	1	0.403480351	0.596519649
0	1	0.415326685	0.584673345
1	0	0.66770339	0.33229664
1	0	0.515542209	0.484457791
1	1	0.401849478	0.598150551
1	1	0.26140672	0.738593221
0	0	0.668596208	0.331403792
0	0	0.609403431	0.390596509
0	0	0.684076905	0.315923065
0	0	0.530903339	0.46909672
0	1	0.474980742	0.525019228
0	0	0.700536311	0.299463689
0	1	0.484627217	0.515372813
0	0	0.57914561	0.42085436
0	0	0.505991101	0.494008869
1	0	0.619558632	0.380441427
1	0	0.513858199	0.486141801
1	0	0.54737246	0.45262748
0	1	0.474797845	0.525202155
0	1	0.458978027	0.541021943
0	0	0.574834704	0.425165266
0	1	0.406053185	0.593946815
0	1	0.375169814	0.624830186
1	1	0.430600941	0.569399059
1	1	0.379331708	0.620668292
1	1	0.428645492	0.571354449
1	1	0.438721538	0.561278522
1	1	0.456465334	0.543534636
0	0	0.737938523	0.262061417
0	0	0.760578394	0.239421532
0	0	0.620745301	0.379254729
0	0	0.534464359	0.4655357
0	1	0.473290771	0.526709199
0	1	0.286379516	0.713620484
0	0	0.596005857	0.403994143
0	0	0.62295115	0.37704879
1	1	0.394161224	0.605838716
1	1	0.2473685	0.752631485
0	0	0.556612611	0.443387389
0	1	0.416781336	0.583218694
1	1	0.439383388	0.560616612
1	1	0.291736126	0.708263874
1	1	0.448437393	0.551562607
1	1	0.464545697	0.535454273
1	1	0.361829758	0.638170242
0	0	0.783715129	0.216284826
0	0	0.646572351	0.353427589
0	0	0.725604296	0.274395734
1	1	0.309909612	0.690090418
1	1	0.278743863	0.721256077
1	1	0.422193557	0.577806473
1	1	0.378132582	0.621867359
1	1	0.295516431	0.704483509
1	1	0.320353359	0.679646671
0	0	0.642598867	0.357401103
0	1	0.483297676	0.516702354
1	0	0.623316944	0.376683027
1	1	0.324668318	0.675331652
1	0	0.583301663	0.416698396
1	1	0.401856393	0.598143578
0	0	0.646714449	0.353285521
0	0	0.509680271	0.490319759
0	0	0.545641005	0.454359055
1	1	0.360174358	0.639825642
1	1	0.317696065	0.682303965
1	1	0.419063687	0.580936313
1	1	0.374991268	0.625008762
1	1	0.381343961	0.61865598
1	1	0.397223532	0.602776468
0	0	0.580912828	0.419087112
0	0	0.551502168	0.448497862
0	1	0.466258943	0.533740997
0	1	0.435791433	0.564208567
1	1	0.359748721	0.640251279
1	1	0.377249897	0.622750103
1	1	0.390189379	0.60981065
1	1	0.28635782	0.71364218
1	1	0.434686691	0.565313339
1	1	0.366941214	0.633058846
1	1	0.42460084	0.575399101
1	1	0.387418717	0.612581253
0	0	0.527059615	0.472940356
1	1	0.391314954	0.608685076
1	1	0.390548766	0.609451175
0	1	0.34376204	0.65623796
0	1	0.43400386	0.56599617
0	1	0.372859061	0.627140939
0	1	0.456166267	0.543833733
0	0	0.562153757	0.437846243
0	1	0.413533747	0.586466253
0	0	0.74636817	0.2536318
0	0	0.644188166	0.355811864
1	1	0.35912782	0.64087218
1	1	0.475804329	0.524195671
1	0	0.504835188	0.495164841
1	1	0.443222493	0.556777477
0	1	0.4570719	0.5429281
0	1	0.496395618	0.503604412
0	1	0.466916054	0.533083975
1	0	0.599598467	0.400401533
1	0	0.704206109	0.295793891
1	0	0.551486731	0.448513299
0	0	0.539586604	0.460413396
0	1	0.499936908	0.500063121
1	1	0.441673964	0.558326066
1	1	0.457563668	0.542436302
0	0	0.60562408	0.39437589
0	1	0.461967677	0.538032293
0	0	0.617134213	0.382865816
0	0	0.506624341	0.493375689
1	0	0.514148474	0.485851526
1	1	0.424291253	0.575708747
1	0	0.617497206	0.382502794
1	1	0.451618016	0.548381984
0	0	0.636437058	0.363562912
0	1	0.463144243	0.536855698
0	1	0.485551953	0.514448106
0	0	0.546381652	0.453618348
0	1	0.452259272	0.547740698
0	1	0.405863881	0.594136119
1	1	0.379192352	0.620807648
1	1	0.325637907	0.674362123
0	1	0.400830805	0.599169195
0	1	0.408685386	0.591314614
0	0	0.56437546	0.435624599
0	1	0.406873196	0.593126833
0	1	0.414226055	0.585774004
1	1	0.453385413	0.546614587
0	1	0.434216321	0.565783679
0	1	0.357931167	0.642068863
0	0	0.521830022	0.478169918
0	0	0.529116869	0.470883161
0	0	0.5979442	0.40205577
0	0	0.680916905	0.319083124
0	0	0.547997594	0.452002376
0	0	0.661625624	0.338374376
0	1	0.363579273	0.636420727
