# Supplementary material for: AI-augmented intraoperative decision-making workflows in diffuse midline glioma biopsy using cryosection pathology
Source: Nat Commun. 2025 Nov 26;16:11667. doi: 10.1038/s41467-025-66853-y (PMC12749771; doi:10.1038/s41467-025-66853-y)
Supplement: Supplementary file 4 — Source data [file 41467_2025_66853_MOESM4_ESM.zip › Yuan_SourceData_Fig6/Fig_6d.csv]

Gene	Metrics	Value
ATRX	ACC	0.548387097
ATRX	ACC	0.757575758
ATRX	ACC	0.666666667
ATRX	ACC	0.741935484
ATRX	ACC	0.696969697
ATRX	ACC	0.71875
ATRX	ACC	0.766666667
ATRX	ACC	0.625
ATRX	ACC	0.625
ATRX	ACC	0.666666667
H3K27M	ACC	0.774193548
H3K27M	ACC	0.636363636
H3K27M	ACC	0.766666667
H3K27M	ACC	0.677419355
H3K27M	ACC	0.757575758
H3K27M	ACC	0.75
H3K27M	ACC	0.533333333
H3K27M	ACC	0.625
H3K27M	ACC	0.5625
H3K27M	ACC	0.666666667
TP53	ACC	0.677419355
TP53	ACC	0.666666667
TP53	ACC	0.9
TP53	ACC	0.64516129
TP53	ACC	0.696969697
TP53	ACC	0.6875
TP53	ACC	0.7
TP53	ACC	0.875
TP53	ACC	0.78125
TP53	ACC	0.7
ATRX	F1	0.428571429
ATRX	F1	0.666666667
ATRX	F1	0.555555556
ATRX	F1	0.631578947
ATRX	F1	0.390243902
ATRX	F1	0.52173913
ATRX	F1	0.6
ATRX	F1	0.75
ATRX	F1	0.571428571
ATRX	F1	0.378378378
H3K27M	F1	0.8
H3K27M	F1	0.75
H3K27M	F1	0.72
H3K27M	F1	0.789473684
H3K27M	F1	0.80952381
H3K27M	F1	0.829268293
H3K27M	F1	0.722222222
H3K27M	F1	0.775510204
H3K27M	F1	0.75
H3K27M	F1	0.727272727
TP53	F1	0.608695652
TP53	F1	0.6875
TP53	F1	0.8
TP53	F1	0.722222222
TP53	F1	0.789473684
TP53	F1	0.75
TP53	F1	0.666666667
TP53	F1	0.846153846
TP53	F1	0.72
TP53	F1	0.7
ATRX	SEN	0.5
ATRX	SEN	0.75
ATRX	SEN	0.555555556
ATRX	SEN	0.555555556
ATRX	SEN	0.625
ATRX	SEN	0.571428571
ATRX	SEN	0.5
ATRX	SEN	0.642857143
ATRX	SEN	0.583333333
ATRX	SEN	0.714285714
H3K27M	SEN	0.733333333
H3K27M	SEN	0.625
H3K27M	SEN	0.75
H3K27M	SEN	0.611111111
H3K27M	SEN	0.736842105
H3K27M	SEN	0.7
H3K27M	SEN	0.5
H3K27M	SEN	0.631578947
H3K27M	SEN	0.526315789
H3K27M	SEN	0.647058824
TP53	SEN	0.583333333
TP53	SEN	0.642857143
TP53	SEN	0.714285714
TP53	SEN	0.615384615
TP53	SEN	0.6875
TP53	SEN	0.692307692
TP53	SEN	0.636363636
TP53	SEN	0.846153846
TP53	SEN	0.727272727
TP53	SEN	0.666666667
ATRX	SPE	0.56
ATRX	SPE	0.761904762
ATRX	SPE	0.714285714
ATRX	SPE	0.818181818
ATRX	SPE	0.72
ATRX	SPE	0.76
ATRX	SPE	0.833333333
ATRX	SPE	0.611111111
ATRX	SPE	0.65
ATRX	SPE	0.652173913
H3K27M	SPE	0.8125
H3K27M	SPE	0.647058824
H3K27M	SPE	0.777777778
H3K27M	SPE	0.769230769
H3K27M	SPE	0.785714286
H3K27M	SPE	0.833333333
H3K27M	SPE	0.5625
H3K27M	SPE	0.615384615
H3K27M	SPE	0.615384615
H3K27M	SPE	0.692307692
TP53	SPE	0.736842105
TP53	SPE	0.684210526
TP53	SPE	0.956521739
TP53	SPE	0.666666667
TP53	SPE	0.705882353
TP53	SPE	0.684210526
TP53	SPE	0.736842105
TP53	SPE	0.894736842
TP53	SPE	0.80952381
TP53	SPE	0.722222222
ATRX	AUC	0.633333333
ATRX	AUC	0.801587302
ATRX	AUC	0.671957672
ATRX	AUC	0.732323232
ATRX	AUC	0.72
ATRX	AUC	0.765714286
ATRX	AUC	0.729166667
ATRX	AUC	0.80952381
ATRX	AUC	0.595833333
ATRX	AUC	0.763975155
H3K27M	AUC	0.841666667
H3K27M	AUC	0.702205882
H3K27M	AUC	0.773148148
H3K27M	AUC	0.735042735
H3K27M	AUC	0.815789474
H3K27M	AUC	0.816666667
H3K27M	AUC	0.678571429
H3K27M	AUC	0.704453441
H3K27M	AUC	0.607287449
H3K27M	AUC	0.728506787
TP53	AUC	0.649122807
TP53	AUC	0.766917293
TP53	AUC	0.913043478
TP53	AUC	0.743589744
TP53	AUC	0.816176471
TP53	AUC	0.79757085
TP53	AUC	0.660287081
TP53	AUC	0.894736842
TP53	AUC	0.787878788
TP53	AUC	0.777777778
