# Supplementary material for: AI-augmented intraoperative decision-making workflows in diffuse midline glioma biopsy using cryosection pathology
Source: Nat Commun. 2025 Nov 26;16:11667. doi: 10.1038/s41467-025-66853-y (PMC12749771; doi:10.1038/s41467-025-66853-y)
Supplement: Supplementary file 4 — Source data [file 41467_2025_66853_MOESM4_ESM.zip › Yuan_SourceData_Fig6/Fig_6d_p.csv]

ATRX	ACC	<0.001
	F1	<0.001
	SEN	<0.001
	SPE	<0.001
	AUC	<0.001
H3K27M	ACC	<0.001
	F1	<0.001
	SEN	<0.001
	SPE	<0.001
	AUC	<0.001
TP53	ACC	<0.001
	F1	<0.001
	SEN	<0.001
	SPE	<0.001
	AUC	<0.001
