# Supplementary material for: AI-augmented intraoperative decision-making workflows in diffuse midline glioma biopsy using cryosection pathology
Source: Nat Commun. 2025 Nov 26;16:11667. doi: 10.1038/s41467-025-66853-y (PMC12749771; doi:10.1038/s41467-025-66853-y)
Supplement: Supplementary file 4 — Source data [file 41467_2025_66853_MOESM4_ESM.zip › Yuan_SourceData_Fig6/Fig_6e.csv]

Gene	Metrics	Value
ATRX	ACC	0.538461538
ATRX	ACC	0.611111111
ATRX	ACC	0.526315789
ATRX	ACC	0.8125
ATRX	ACC	0.611111111
ATRX	ACC	0.857142857
ATRX	ACC	0.782608696
ATRX	ACC	0.714285714
ATRX	ACC	0.5
ATRX	ACC	0.846153846
H3K27M	ACC	0.769230769
H3K27M	ACC	0.722222222
H3K27M	ACC	0.631578947
H3K27M	ACC	0.75
H3K27M	ACC	0.833333333
H3K27M	ACC	0.714285714
H3K27M	ACC	0.565217391
H3K27M	ACC	0.714285714
H3K27M	ACC	0.555555556
H3K27M	ACC	0.923076923
TP53	ACC	0.846153846
TP53	ACC	0.666666667
TP53	ACC	0.842105263
TP53	ACC	0.75
TP53	ACC	0.777777778
TP53	ACC	0.761904762
TP53	ACC	0.826086957
TP53	ACC	0.714285714
TP53	ACC	0.722222222
TP53	ACC	0.846153846
ATRX	F1	0.8
ATRX	F1	0.761904762
ATRX	F1	0.6
ATRX	F1	0.8
ATRX	F1	0.434782609
ATRX	F1	0.625
ATRX	F1	0.727272727
ATRX	F1	0.727272727
ATRX	F1	0.6
ATRX	F1	0.375
H3K27M	F1	0.769230769
H3K27M	F1	0.8
H3K27M	F1	0.666666667
H3K27M	F1	0.842105263
H3K27M	F1	0.875
H3K27M	F1	0.941176471
H3K27M	F1	0.689655172
H3K27M	F1	0.842105263
H3K27M	F1	0.64
H3K27M	F1	1
TP53	F1	0.909090909
TP53	F1	0.727272727
TP53	F1	0.8
TP53	F1	0.769230769
TP53	F1	0.9
TP53	F1	0.823529412
TP53	F1	0.857142857
TP53	F1	0.823529412
TP53	F1	0.615384615
TP53	F1	0.941176471
ATRX	SEN	0.666666667
ATRX	SEN	0.5
ATRX	SEN	0.428571429
ATRX	SEN	0.6
ATRX	SEN	0.6
ATRX	SEN	0.8
ATRX	SEN	0.666666667
ATRX	SEN	0.666666667
ATRX	SEN	0.428571429
ATRX	SEN	0.666666667
H3K27M	SEN	0.666666667
H3K27M	SEN	0.7
H3K27M	SEN	0.666666667
H3K27M	SEN	0.777777778
H3K27M	SEN	0.777777778
H3K27M	SEN	0.6875
H3K27M	SEN	0.545454545
H3K27M	SEN	0.666666667
H3K27M	SEN	0.5
H3K27M	SEN	0.888888889
TP53	SEN	0.8
TP53	SEN	0.625
TP53	SEN	0.6
TP53	SEN	0.6
TP53	SEN	0.666666667
TP53	SEN	0.7
TP53	SEN	0.75
TP53	SEN	0.714285714
TP53	SEN	0.6
TP53	SEN	0.75
ATRX	SPE	0.5
ATRX	SPE	0.7
ATRX	SPE	0.583333333
ATRX	SPE	0.909090909
ATRX	SPE	0.615384615
ATRX	SPE	0.875
ATRX	SPE	0.823529412
ATRX	SPE	0.75
ATRX	SPE	0.545454545
ATRX	SPE	0.9
H3K27M	SPE	0.857142857
H3K27M	SPE	0.75
H3K27M	SPE	0.615384615
H3K27M	SPE	0.714285714
H3K27M	SPE	0.888888889
H3K27M	SPE	0.8
H3K27M	SPE	0.583333333
H3K27M	SPE	0.8
H3K27M	SPE	0.6
H3K27M	SPE	1
TP53	SPE	0.875
TP53	SPE	0.7
TP53	SPE	0.928571429
TP53	SPE	0.818181818
TP53	SPE	0.888888889
TP53	SPE	0.818181818
TP53	SPE	0.866666667
TP53	SPE	0.714285714
TP53	SPE	0.769230769
TP53	SPE	1
ATRX	AUC	0.8
ATRX	AUC	0.7
ATRX	AUC	0.630952381
ATRX	AUC	0.872727273
ATRX	AUC	0.661538462
ATRX	AUC	0.9125
ATRX	AUC	0.843137255
ATRX	AUC	0.833333333
ATRX	AUC	0.649350649
ATRX	AUC	0.866666667
H3K27M	AUC	0.785714286
H3K27M	AUC	0.775
H3K27M	AUC	0.769230769
H3K27M	AUC	0.777777778
H3K27M	AUC	0.950617284
H3K27M	AUC	0.8625
H3K27M	AUC	0.712121212
H3K27M	AUC	0.822222222
H3K27M	AUC	0.4625
H3K27M	AUC	1
TP53	AUC	0.9
TP53	AUC	0.7125
TP53	AUC	0.857142857
TP53	AUC	0.836363636
TP53	AUC	0.864197531
TP53	AUC	0.872727273
TP53	AUC	0.908333333
TP53	AUC	0.795918367
TP53	AUC	0.738461538
TP53	AUC	0.95
