# Supplementary material for: AI-augmented intraoperative decision-making workflows in diffuse midline glioma biopsy using cryosection pathology
Source: Nat Commun. 2025 Nov 26;16:11667. doi: 10.1038/s41467-025-66853-y (PMC12749771; doi:10.1038/s41467-025-66853-y)
Supplement: Supplementary file 4 — Source data [file 41467_2025_66853_MOESM4_ESM.zip › Yuan_SourceData_Fig6/Fig_6f.csv]

	human	AI
0	1	1
1	1	1
2	2	2
3	1	1
4	1	1
5	3	2
6	2	2
7	2	1
8	2	1
9	1	1
10	1	1
11	2	2
12	3	1
13	2	1
14	2	2
15	1	1
16	1	1
17	2	1
18	1	1
19	1	1
20	2	1
21	1	1
22	1	1
23	1	1
24	1	1
25	2	2
26	1	1
27	2	1
28	2	2
29	1	1
30	1	1
31	1	1
32	1	1
33	4	1
34	1	1
35	1	1
36	1	1
37	1	1
38	2	1
39	2	1
40	4	1
41	2	1
42	2	2
43	2	1
44	2	1
45	1	1
46	1	1
47	1	1
48	1	1
49	1	1
50	2	1
51	1	1
52	2	1
53	2	1
54	2	1
55	4	1
56	1	1
57	1	1
58	1	1
59	1	1
60	3	1
61	2	2
62	2	1
63	4	4
64	3	3
65	1	1
66	3	3
67	2	1
68	3	1
69	2	2
70	1	1
71	2	1
72	2	2
73	1	1
74	1	1
75	2	1
76	2	2
77	1	1
78	1	1
79	1	1
80	1	1
81	2	2
82	2	2
83	2	2
84	1	1
85	4	1
86	1	1
87	2	2
88	3	1
89	3	3
90	3	3
91	3	2
92	2	2
93	3	1
94	2	2
95	2	2
96	1	1
97	1	1
98	2	2
99	1	1
100	1	1
101	2	2
102	1	1
103	1	1
104	5	1
105	1	1
106	2	1
107	2	1
108	1	1
109	1	1
110	1	1
111	4	1
112	1	1
113	1	1
114	1	1
115	1	1
116	2	1
117	2	1
118	1	1
119	3	1
120	2	1
121	3	3
122	2	1
123	1	1
124	1	1
125	1	1
126	2	2
127	2	1
128	2	2
129	2	1
130	2	1
131	1	1
132	2	1
133	4	1
134	1	1
135	1	1
136	2	2
137	2	1
138	1	1
139	2	1
140	2	1
141	2	1
142	1	1
143	1	1
144	2	2
145	1	1
146	1	1
147	1	1
148	2	1
149	1	1
150	2	2
151	2	1
152	1	1
153	2	1
154	2	1
155	1	1
156	1	1
157	1	1
158	2	1
159	2	1
160	1	1
161	2	2
162	3	3
163	2	2
164	1	1
165	2	1
166	2	1
167	1	1
168	2	1
169	1	1
170	1	1
171	2	2
172	2	1
173	2	2
174	2	1
175	2	1
176	2	1
177	1	1
178	3	1
179	1	1
180	3	1
181	2	1
182	2	1
183	2	1
184	3	1
185	1	1
186	2	1
187	1	1
188	1	1
189	2	2
190	3	1
191	1	1
192	2	2
193	2	1
194	1	1
195	1	1
196	1	1
197	2	2
198	1	1
199	2	1
200	6	6
201	2	1
202	1	1
203	2	2
204	2	2
205	2	2
206	2	2
207	3	2
208	2	1
209	3	3
210	1	1
211	1	1
212	3	2
213	2	2
214	2	1
215	3	3
216	2	1
217	2	1
218	2	2
219	2	1
220	2	1
221	2	1
222	2	2
223	1	1
224	2	1
225	2	1
226	1	1
227	1	1
228	2	1
229	1	1
230	2	1
231	1	1
232	1	1
233	2	2
234	2	1
235	2	2
236	1	1
237	1	1
238	1	1
239	2	2
240	1	1
241	1	1
242	1	1
243	2	1
244	1	1
245	1	1
246	3	1
247	2	1
248	2	1
249	1	1
250	1	1
251	1	1
252	3	1
253	1	1
254	1	1
255	1	1
256	4	4
257	1	1
258	1	1
259	3	1
260	2	1
261	2	2
262	3	2
263	2	2
264	2	2
265	3	2
266	2	2
267	4	2
268	1	1
269	2	1
270	1	1
271	2	1
272	2	1
273	1	1
274	3	1
275	1	1
276	1	1
277	1	1
278	1	1
279	2	2
280	1	1
281	2	1
282	2	2
283	1	1
284	1	1
285	1	1
286	1	1
287	2	1
288	3	1
289	1	1
290	1	1
291	2	2
292	2	1
293	3	1
294	2	1
295	1	1
296	1	1
297	2	2
298	1	1
299	1	1
300	2	1
301	2	2
302	1	1
303	4	4
304	1	1
305	1	1
306	1	1
307	2	1
308	1	1
309	1	1
310	2	1
311	1	1
312	2	1
313	3	1
314	1	1
315	2	1
316	3	1
317	1	1
318	2	2
319	1	1
320	2	1
321	1	1
322	1	1
323	1	1
324	2	1
325	1	1
