# Supplementary material for: AI-augmented intraoperative decision-making workflows in diffuse midline glioma biopsy using cryosection pathology
Source: Nat Commun. 2025 Nov 26;16:11667. doi: 10.1038/s41467-025-66853-y (PMC12749771; doi:10.1038/s41467-025-66853-y)
Supplement: Supplementary file 4 — Source data [file 41467_2025_66853_MOESM4_ESM.zip › Yuan_SourceData_Fig6/Fig_6g.csv]

	human	AI
0	2	1
1	2	2
2	2	2
3	2	1
4	2	2
5	2	1
6	2	2
7	3	3
8	2	2
9	2	2
10	3	1
11	3	2
12	2	1
13	2	1
14	3	1
15	4	4
16	2	1
17	2	2
18	2	1
19	2	2
20	2	1
21	1	1
22	2	2
23	3	3
24	2	1
25	2	1
26	2	1
27	2	2
28	2	1
29	2	1
30	3	3
31	2	1
32	3	1
33	1	1
34	3	1
35	1	1
36	2	1
37	2	1
38	2	1
39	2	1
40	1	1
41	2	1
42	2	2
43	2	1
44	2	2
45	2	2
46	2	1
47	2	2
48	3	3
49	3	1
50	2	2
51	2	1
52	2	2
53	2	2
54	2	1
55	2	2
56	2	2
57	2	2
58	2	1
59	2	1
60	2	2
61	3	1
62	1	1
63	2	2
64	2	2
65	1	1
66	2	2
67	2	2
