# Supplementary material for: AI-augmented intraoperative decision-making workflows in diffuse midline glioma biopsy using cryosection pathology
Source: Nat Commun. 2025 Nov 26;16:11667. doi: 10.1038/s41467-025-66853-y (PMC12749771; doi:10.1038/s41467-025-66853-y)
Supplement: Supplementary file 4 — Source data [file 41467_2025_66853_MOESM4_ESM.zip › Yuan_SourceData_Fig7/Fig_7b/fold_0.csv]

Y	Y_hat	p_0	p_1
0	0	0.999909043	9.10E-05
0	0	0.999893427	0.000106606
1	0	0.905416787	0.094583161
1	0	0.999905229	9.48E-05
0	0	0.999887943	0.000112036
0	0	0.999547303	0.000452653
0	0	0.999845147	0.000154853
0	0	0.999778688	0.00022136
0	0	0.999879241	0.000120772
0	0	0.999913812	8.62E-05
0	0	0.999921083	7.89E-05
0	0	0.999862552	0.000137482
0	0	0.999892831	0.000107156
0	0	0.999917626	8.24E-05
0	0	0.99992013	7.99E-05
0	0	0.999867558	0.00013243
0	0	0.99991107	8.89E-05
1	0	0.996507108	0.003492877
0	0	0.999742687	0.000257327
0	0	0.999909282	9.07E-05
0	0	0.999895573	0.00010442
0	0	0.999915123	8.49E-05
1	1	0.253134012	0.746865988
0	0	0.999816716	0.000183365
0	0	0.999920368	7.96E-05
0	0	0.999896407	0.000103608
0	0	0.999912143	8.78E-05
1	1	0.0002909	0.99970907
0	0	0.999902844	9.72E-05
0	0	0.999852657	0.000147361
0	0	0.999903083	9.69E-05
0	0	0.999882579	0.000117439
1	1	0.001573358	0.998426676
0	0	0.999903321	9.66E-05
0	0	0.999899149	0.000100867
0	0	0.999906063	9.39E-05
0	0	0.999874711	0.000125248
0	0	0.999896765	0.000103212
0	0	0.999822915	0.000177067
0	0	0.999915957	8.40E-05
0	0	0.999917984	8.21E-05
0	0	0.999924064	7.59E-05
0	0	0.99990201	9.79E-05
1	0	0.998925745	0.001074254
0	0	0.999892116	0.000107829
0	0	0.999905825	9.42E-05
0	0	0.999903321	9.66E-05
0	1	0.000365813	0.999634147
0	0	0.999889731	0.000110237
0	0	0.999886155	0.000113775
0	0	0.999908209	9.18E-05
0	0	0.999689817	0.000310173
0	0	0.999494195	0.000505747
0	0	0.999918461	8.15E-05
0	0	0.999887943	0.000112044
0	0	0.999914169	8.58E-05
0	0	0.999906182	9.38E-05
0	0	0.999897361	0.000102652
0	0	0.999914885	8.51E-05
0	1	0.000226841	0.999773204
0	0	0.999894142	0.000105791
