# Supplementary material for: AI-augmented intraoperative decision-making workflows in diffuse midline glioma biopsy using cryosection pathology
Source: Nat Commun. 2025 Nov 26;16:11667. doi: 10.1038/s41467-025-66853-y (PMC12749771; doi:10.1038/s41467-025-66853-y)
Supplement: Supplementary file 4 — Source data [file 41467_2025_66853_MOESM4_ESM.zip › Yuan_SourceData_Fig7/Fig_7b/fold_1.csv]

Y	Y_hat	p_0	p_1
1	1	0.06284041	0.937159538
1	0	0.823329031	0.176670983
0	0	0.985237658	0.014762351
1	1	0.037341848	0.962658167
1	0	0.981501997	0.018498059
0	0	0.995353341	0.004646691
0	0	0.929429948	0.070570037
0	0	0.998690546	0.001309522
0	0	0.996115923	0.0038841
0	0	0.989875138	0.010124814
0	0	0.996122777	0.00387716
0	0	0.998457193	0.001542782
0	0	0.998381138	0.001618809
0	0	0.777138829	0.222861171
1	1	0.026115237	0.973884761
0	0	0.998027146	0.001972858
0	0	0.998554528	0.001445456
0	0	0.998641431	0.001358514
0	0	0.998205662	0.00179437
0	0	0.868530333	0.131469712
0	0	0.991430819	0.008569173
0	0	0.995498836	0.004501195
0	1	0.28970629	0.710293651
0	0	0.97247386	0.027526135
0	0	0.86479944	0.135200605
0	0	0.998896718	0.001103242
0	0	0.944411635	0.055588342
0	0	0.990024567	0.009975358
0	0	0.993515491	0.006484496
0	0	0.998011112	0.001988887
0	0	0.902956724	0.097043246
0	0	0.975185394	0.024814609
0	0	0.998284876	0.001715147
0	0	0.998712897	0.001287123
0	1	0.391611189	0.608388841
0	0	0.847759545	0.152240396
0	1	0.188938648	0.811061323
0	0	0.943110645	0.056889314
0	0	0.997693479	0.002306481
0	0	0.998770416	0.00122959
0	0	0.93150419	0.068495832
0	0	0.99802196	0.001978043
0	0	0.996941388	0.003058539
0	0	0.995246947	0.004753009
0	0	0.997420311	0.002579681
0	0	0.998172522	0.001827484
0	0	0.997305989	0.002693955
0	0	0.734816551	0.265183449
0	0	0.996644735	0.003355351
0	1	0.329858929	0.670141101
1	1	0.322301	0.677699029
0	1	0.013267369	0.986732662
0	0	0.988977492	0.011022514
0	0	0.993927479	0.006072455
0	0	0.997938097	0.002061881
0	0	0.992215931	0.007784049
0	0	0.989770651	0.010229321
0	0	0.994254768	0.005745268
0	0	0.737936676	0.262063295
1	1	0.149367318	0.850632727
0	0	0.993313968	0.006686
