# Supplementary material for: AI-augmented intraoperative decision-making workflows in diffuse midline glioma biopsy using cryosection pathology
Source: Nat Commun. 2025 Nov 26;16:11667. doi: 10.1038/s41467-025-66853-y (PMC12749771; doi:10.1038/s41467-025-66853-y)
Supplement: Supplementary file 4 — Source data [file 41467_2025_66853_MOESM4_ESM.zip › Yuan_SourceData_Fig7/Fig_7b/fold_2.csv]

Y	Y_hat	p_0	p_1
1	0	0.999519944	0.000480071
0	0	0.999849916	0.000150107
0	0	0.996989727	0.003010213
0	0	0.999847174	0.000152816
0	0	0.999848962	0.00015099
0	0	0.99986279	0.000137215
0	0	0.99452424	0.005475826
0	0	0.999333322	0.000666662
1	0	0.757715404	0.242284566
1	0	0.998988569	0.001011367
0	0	0.99984026	0.000159774
0	0	0.987564623	0.012435405
0	0	0.999876142	0.000123881
0	0	0.999850035	0.000149912
0	0	0.999854207	0.000145787
1	0	0.999234319	0.000765721
0	0	0.999596536	0.00040343
0	0	0.999885082	0.00011487
0	0	0.999437153	0.00056287
0	0	0.963916302	0.036083635
0	0	0.999881029	0.000118928
0	0	0.99977237	0.000227613
0	0	0.999883652	0.000116314
0	0	0.999896765	0.000103221
0	0	0.999860406	0.000139628
0	0	0.999261081	0.000738858
0	0	0.999811471	0.00018851
0	0	0.999744833	0.000255171
0	0	0.999853492	0.000146535
0	0	0.999866605	0.00013337
0	0	0.999827385	0.000172621
0	0	0.994505942	0.00549399
0	0	0.999751747	0.000248251
0	0	0.999878883	0.000121107
0	0	0.999885678	0.000114258
0	0	0.999872684	0.00012731
0	0	0.998495221	0.001504792
0	0	0.999880433	0.000119594
0	0	0.999888062	0.00011189
0	0	0.999870777	0.000129177
0	0	0.999885321	0.000114673
0	0	0.999876499	0.000123508
0	0	0.999865413	0.000134522
0	0	0.999870181	0.000129834
0	1	8.73E-05	0.999912739
0	0	0.999749839	0.000250122
0	0	0.999571025	0.000429016
0	0	0.999874949	0.000124997
1	0	0.999524713	0.000475274
0	0	0.691357255	0.308642745
0	0	0.99984324	0.000156719
0	0	0.999724686	0.000275261
0	0	0.999845982	0.000154051
0	0	0.999882936	0.000117079
0	0	0.999801219	0.000198835
0	0	0.999780834	0.000219122
0	0	0.999820173	0.000179796
0	0	0.999887824	0.000112152
1	1	0.000263316	0.999736726
0	0	0.999767244	0.000232781
1	0	0.99969244	0.000307566
