# Supplementary material for: AI-augmented intraoperative decision-making workflows in diffuse midline glioma biopsy using cryosection pathology
Source: Nat Commun. 2025 Nov 26;16:11667. doi: 10.1038/s41467-025-66853-y (PMC12749771; doi:10.1038/s41467-025-66853-y)
Supplement: Supplementary file 4 — Source data [file 41467_2025_66853_MOESM4_ESM.zip › Yuan_SourceData_Fig7/Fig_7b/fold_3.csv]

Y	Y_hat	p_0	p_1
0	0	0.982957244	0.017042842
0	0	0.954861283	0.045138713
0	0	0.998516977	0.001483061
0	0	0.995817125	0.004182931
0	0	0.99865216	0.001347849
0	0	0.998130739	0.001869286
0	0	0.998726785	0.001273208
0	1	0.425290942	0.574709117
0	0	0.998216569	0.001783367
0	0	0.999157667	0.000842345
0	0	0.998812556	0.001187424
0	0	0.996042371	0.003957636
0	0	0.993869305	0.006130667
0	0	0.996235192	0.003764775
0	0	0.991769791	0.008230243
0	0	0.998993099	0.001006953
0	0	0.998663425	0.00133654
0	0	0.999133885	0.000866131
0	0	0.999286354	0.000713729
0	0	0.997876883	0.002123172
0	0	0.998605788	0.001394244
0	0	0.998705268	0.001294728
0	0	0.993728995	0.006270999
1	0	0.979118109	0.020881897
0	0	0.997557759	0.00244223
0	0	0.993755102	0.006244842
0	0	0.998537302	0.001462753
1	0	0.973614633	0.026385359
1	0	0.966696203	0.033303812
0	0	0.999207437	0.000792576
0	0	0.999014616	0.000985337
0	0	0.998488307	0.001511665
0	0	0.998927534	0.001072455
0	0	0.996384025	0.003615991
1	1	0.39032951	0.60967052
0	0	0.986777604	0.013222423
0	0	0.997997105	0.002002918
0	0	0.996520638	0.003479378
0	0	0.998355567	0.001644388
1	0	0.607420921	0.392579049
0	0	0.886965454	0.113034502
0	0	0.99862349	0.001376546
0	0	0.999036551	0.000963464
0	0	0.998550117	0.001449849
0	0	0.998014927	0.001985095
1	0	0.900390327	0.099609673
0	0	0.998105407	0.001894621
0	0	0.998517215	0.001482804
0	0	0.689945757	0.310054243
0	0	0.998792291	0.001207728
0	0	0.997439504	0.002560457
0	1	0.192197084	0.807802856
0	0	0.999026895	0.000973127
1	0	0.98600477	0.013995187
0	0	0.998942912	0.001057155
0	1	0.005353311	0.994646609
0	0	0.996774375	0.003225579
0	0	0.988652647	0.011347385
0	0	0.999006689	0.000993346
0	0	0.999089837	0.000910204
0	0	0.999059618	0.000940352
