# Supplementary material for: AI-augmented intraoperative decision-making workflows in diffuse midline glioma biopsy using cryosection pathology
Source: Nat Commun. 2025 Nov 26;16:11667. doi: 10.1038/s41467-025-66853-y (PMC12749771; doi:10.1038/s41467-025-66853-y)
Supplement: Supplementary file 4 — Source data [file 41467_2025_66853_MOESM4_ESM.zip › Yuan_SourceData_Fig7/Fig_7b/fold_4.csv]

Y	Y_hat	p_0	p_1
0	0	0.669337571	0.3306624
0	0	0.989172935	0.010827066
0	0	0.522508502	0.477491498
1	1	0.088068567	0.911931396
0	0	0.69234097	0.30765903
0	0	0.84941107	0.150588885
0	0	0.849872231	0.150127769
0	0	0.760816038	0.239183918
1	1	0.063813813	0.936186135
0	1	0.170634493	0.829365551
0	0	0.525749266	0.474250704
0	1	0.136001989	0.863998055
0	0	0.910942376	0.089057602
0	1	0.110498883	0.889501095
0	0	0.877149701	0.122850284
0	0	0.90626508	0.09373492
0	0	0.844050586	0.155949384
0	0	0.843300581	0.156699374
1	1	0.123412818	0.876587212
1	1	0.355136037	0.644863904
0	0	0.969913006	0.030086963
0	1	0.032050844	0.967949092
0	1	0.206022486	0.793977559
0	1	0.102048337	0.897951663
0	0	0.98501116	0.014988861
0	0	0.716873229	0.283126801
0	0	0.926813841	0.073186137
0	0	0.900460958	0.099539071
0	0	0.958693326	0.041306682
0	0	0.94936657	0.050633404
0	0	0.833840489	0.166159511
0	1	0.277922094	0.722077906
1	1	0.020955749	0.979044259
0	1	0.453356564	0.546643436
0	0	0.510929942	0.489070088
0	0	0.995528519	0.00447153
0	0	0.963927925	0.036072113
0	0	0.986546636	0.013453319
0	0	0.883477271	0.116522677
0	0	0.860469043	0.139530987
0	1	0.366662294	0.633337736
0	0	0.963457763	0.036542255
0	0	0.996019304	0.003980676
0	0	0.831509173	0.168490842
0	1	0.199835569	0.800164461
0	1	0.029527646	0.970472395
1	1	0.112222105	0.887777865
0	0	0.947045207	0.052954841
0	0	0.684631109	0.31536895
0	1	0.070050821	0.929949105
0	1	0.395355463	0.604644537
0	1	0.104909502	0.895090461
0	1	0.063756682	0.936243296
0	0	0.982926011	0.017073942
0	0	0.731173575	0.268826425
0	1	0.167461306	0.832538664
0	0	0.993591189	0.006408802
0	0	0.826614857	0.173385158
0	0	0.679794908	0.320205122
1	1	0.019986521	0.98001349
0	0	0.942131817	0.057868123
