# Supplementary material for: AI-augmented intraoperative decision-making workflows in diffuse midline glioma biopsy using cryosection pathology
Source: Nat Commun. 2025 Nov 26;16:11667. doi: 10.1038/s41467-025-66853-y (PMC12749771; doi:10.1038/s41467-025-66853-y)
Supplement: Supplementary file 4 — Source data [file 41467_2025_66853_MOESM4_ESM.zip › Yuan_SourceData_Fig7/Fig_7c.csv]

Metrics	Value
ACC	0.9344
ACC	0.8361
ACC	0.7869
ACC	0.8852
ACC	0.8525
F1	0.8
F1	0.6667
F1	0.519
F1	0.6667
F1	0.6
SEN	0.7143
SEN	0.7143
SEN	0.7143
SEN	0.8571
SEN	0.7143
SPE	0.963
SPE	0.8519
SPE	0.7963
SPE	0.8889
SPE	0.8704
