# Supplementary material for: AI-augmented intraoperative decision-making workflows in diffuse midline glioma biopsy using cryosection pathology
Source: Nat Commun. 2025 Nov 26;16:11667. doi: 10.1038/s41467-025-66853-y (PMC12749771; doi:10.1038/s41467-025-66853-y)
Supplement: Supplementary file 4 — Source data [file 41467_2025_66853_MOESM4_ESM.zip › Yuan_SourceData_FigS2/EVAL_pos_ATRX_north_train/fold_0.csv]

Y	Y_hat	p_0	p_1
0	0	0.76440417766571	0.235595792531967
0	0	0.957230687141418	0.042769260704517
0	0	0.989759743213654	0.010240169242025
0	0	0.999993920326233	6.05119157626177E-06
0	1	0.299288749694824	0.700711250305176
1	1	0.003792149247602	0.9962078332901
1	1	8.91636591404676E-06	0.999991059303284
1	0	0.806842625141144	0.193157345056534
0	1	0.005670345854014	0.994329631328583
0	1	0.11834179610014	0.881658136844635
0	0	0.955579459667206	0.044420547783375
0	0	0.860486567020416	0.139513492584229
0	0	0.967120051383972	0.032879985868931
0	1	3.46100860042497E-05	0.99996542930603
0	0	0.999063670635223	0.000936355092563
0	0	0.92048591375351	0.079514048993588
1	1	0.000386058090953	0.99961394071579
0	0	0.974931716918945	0.025068327784538
0	1	0.144070491194725	0.855929493904114
0	0	0.999724209308624	0.000275817961665
0	0	0.996868789196014	0.00313120498322
0	1	0.074386589229107	0.925613462924957
0	0	0.997957825660706	0.002042146632448
0	1	0.000354620686267	0.999645352363586
0	1	0.171322420239449	0.828677594661713
0	0	0.999749839305878	0.000250104465522
1	1	0.165883988142014	0.834116041660309
0	0	0.990523874759674	0.009476075880229
0	0	0.718632996082306	0.281367033720016
0	0	0.986307680606842	0.013692304491997
0	0	0.994328916072845	0.005671120714396
0	0	0.998734652996063	0.001265374943614
0	0	0.999944567680359	5.54753351025283E-05
0	0	0.999976396560669	2.35482584685087E-05
